# Supplementary material for: Dietary Uncoupling of Gut Microbiota and Energy Harvesting from Obesity and Glucose Tolerance in Mice
Source: Cell Rep. 2017 Nov 7;21(6):1521–33. doi: 10.1016/j.celrep.2017.10.056 (PMC5695904; doi:10.1016/j.celrep.2017.10.056)
Supplement: Table S1. Proportional Abundance of Each OTU (in %) per Sample (97% OTU Cutoff), Related to Figures 1, 2, 3, and 4 — The taxonomic classification for each OTU is shown at the right-hand side. The ENA accession numbers for each sample are given directly above the sample name in each column. [file mmc2.xlsx]

## Sheet: Sheet1
Table S1. Proportional abundance of each OTU (in %) per sample (97% OTU cut-off). Related to Figures 1-4. The taxonomic classification for each OTU is shown at the right-hand side. The ENA accession numbers for each sample are given directly above the sample name in each column.
MiSeq V1/V2 results (all samples rarefied to 4495 reads)
Sequences corresponding to Lactococcus lactis (OTU0001) were removed during reanalysis as this sequences was judged to be the result of L. lactis DNA contaminating the High-Fat and Low-Fat diets.
No. of Seqs	10621	10621	10621	10621	10621	10621	10621	10621	10621	10621	10621	10621	10621	10621	10621	10621	10621	10621	10621	10621	10621	10621	10621	10621	10621	10621	10621	10621	10621	10621	10621	10621	10621	10621	10621	10621	10621	10621	10621	10621	10621	10621	10621	10621	10621	10621	10621	10621	10621
Mouse diet	High-Fat	High-Fat	High-Fat	High-Fat	High-Fat	High-Fat	High-Fat	High-Fat	Low-Fat	Low-Fat	Low-Fat	Low-Fat	Low-Fat	Low-Fat	Low-Fat	Low-Fat	Chow	Chow	Chow	Chow	Chow	Chow	Chow	Chow	Chow	Chow	Chow	Chow	Chow	Chow	Chow	Chow	Low-Fat	Low-Fat	Low-Fat	Low-Fat	Low-Fat	Low-Fat	Low-Fat	Low-Fat	High-Fat	High-Fat	High-Fat	High-Fat	High-Fat	High-Fat	High-Fat	High-Fat	High-Fat
Mouse gut sample	Ileum	Ileum	Ileum	Ileum	Ileum	Ileum	Ileum	Ileum	Ileum	Ileum	Ileum	Ileum	Ileum	Ileum	Ileum	Ileum	Ileum	Ileum	Ileum	Ileum	Ileum	Ileum	Ileum	Ileum	Cecum	Cecum	Cecum	Cecum	Cecum	Cecum	Cecum	Cecum	Cecum	Cecum	Cecum	Cecum	Cecum	Cecum	Cecum	Cecum	Cecum	Cecum	Cecum	Cecum	Cecum	Cecum	Cecum	Cecum	Colon
Week of collection	8	8	8	8	8	8	8	8	8	8	8	8	8	8	8	8	8	8	8	8	8	8	8	8	8	8	8	8	8	8	8	8	8	8	8	8	8	8	8	8	8	8	8	8	8	8	8	8	8
ENA sample accession no.	ERS1906072	ERS1906073	ERS1906074	ERS1906075	ERS1906076	ERS1906077	ERS1906078	ERS1906079	ERS1906080	ERS1906081	ERS1906082	ERS1906083	ERS1906084	ERS1906085	ERS1906086	ERS1906087	ERS1906088	ERS1906089	ERS1906090	ERS1906091	ERS1906092	ERS1906093	ERS1906094	ERS1906095	ERS1906096	ERS1906097	ERS1906098	ERS1906099	ERS1906100	ERS1906101	ERS1906102	ERS1906103	ERS1906104	ERS1906105	ERS1906106	ERS1906107	ERS1906108	ERS1906109	ERS1906110	ERS1906111	ERS1906112	ERS1906113	ERS1906114	ERS1906115	ERS1906116	ERS1906117	ERS1906118	ERS1906119	ERS1906120
ENA secondary sample accession no.	(SAMEA104281094)	(SAMEA104281095)	(SAMEA104281096)	(SAMEA104281097)	(SAMEA104281098)	(SAMEA104281099)	(SAMEA104281100)	(SAMEA104281101)	(SAMEA104281102)	(SAMEA104281103)	(SAMEA104281104)	(SAMEA104281105)	(SAMEA104281106)	(SAMEA104281107)	(SAMEA104281108)	(SAMEA104281109)	(SAMEA104281110)	(SAMEA104281111)	(SAMEA104281112)	(SAMEA104281113)	(SAMEA104281114)	(SAMEA104281115)	(SAMEA104281116)	(SAMEA104281117)	(SAMEA104281118)	(SAMEA104281119)	(SAMEA104281120)	(SAMEA104281121)	(SAMEA104281122)	(SAMEA104281123)	(SAMEA104281124)	(SAMEA104281125)	(SAMEA104281126)	(SAMEA104281127)	(SAMEA104281128)	(SAMEA104281129)	(SAMEA104281130)	(SAMEA104281131)	(SAMEA104281132)	(SAMEA104281133)	(SAMEA104281134)	(SAMEA104281135)	(SAMEA104281136)	(SAMEA104281137)	(SAMEA104281138)	(SAMEA104281139)	(SAMEA104281140)	(SAMEA104281141)	(SAMEA104281142)
OTU No.	A1_HF_SI	A2_HF_SI	A3_HF_SI	A4_HF_SI	A5_HF_SI	A6_HF_SI	A7_HF_SI	A8_HF_SI	B1_LF_SI	B2_LF_SI	B3_LF_SI	B4_LF_SI	B5_LF_SI	B6_LF_SI	B7_LF_SI	B8_LF_SI	C1_CH_SI	C2_CH_SI	C3_CH_SI	C4_CH_SI	C5_CH_SI	C6_CH_SI	C7_CH_SI	A1_HF_CE	A2_HF_CE	A3_HF_CE	A4_HF_CE	A5_HF_CE	A6_HF_CE	A7_HF_CE	A8_HF_CE	B1_LF_CE	B2_LF_CE	B3_LF_CE	B4_LF_CE	B5_LF_CE	B6_LF_CE	B7_LF_CE	B8_LF_CE	C1_CH_CE	C2_CH_CE	C3_CH_CE	C4_CH_CE	C5_CH_CE	C6_CH_CE	C7_CH_CE	C8_CH_CE	A1_HF_CO	A2_HF_CO
Otu0001	48.2755	36.6378	66.3683	54.5515	37.1749	41.7735	8.77309	32.369	20.147	9.01809	24.8115	49.9623	1.76216	63.1832	3.63739	14.8417	0.0376932	0.0188466	0.0282699	0.0188466	0.0471165	0.0376932	0.0188466	15.0961	7.55748	2.96834	0.640784	6.67169	0.970599	1.98832	2.81757	0.74444	2.84583	1.91293	0.782133	1.28157	0.433472	2.64795	0.376932	0.00942329	0.0188466	0.0565398	0.0282699	0.0659631	0.00942329	0.00942329	0.0282699	7.41613	12.2597
Otu0002	0	0	0	0	0	0	0.650207	0.0659631	0	0	0	0	0	0.0188466	0	0.0565398	0	3.10969	0.367508	1.47946	0.0942329	0	0.00942329	0.00942329	0	0	0	0.0282699	0.0188466	0	0.0753864	0	0.103656	0	0.00942329	0.0282699	0.0376932	0.00942329	0.0848096	0	36.2985	8.74482	36.8451	33.8673	0.00942329	5.01319	0	0.0188466	0.00942329
Otu0003	0.169619	0.00942329	0.00942329	0.00942329	0.00942329	0	0.0188466	0.00942329	0	1.32868	0.00942329	0.00942329	0.0282699	0.254429	0.00942329	0.0282699	0.0188466	36.6472	31.8696	10.3845	1.71504	31.9544	12.2503	0.00942329	0	0.00942329	0	0.0376932	0.00942329	0	0	0	0.0188466	0	0.0188466	0.00942329	0	0.0188466	0.00942329	0	14.4836	12.3634	2.41236	0.310969	14.0878	8.23596	24.6136	0.0188466	0.00942329
Otu0004	0.122503	0.0753864	0.0282699	0.0376932	4.10856	15.0867	3.65624	0.942329	0.00942329	0.951753	0.235582	2.74218	14.248	5.30531	31.6246	31.4455	0.00942329	0.0188466	0.0471165	0	0.0376932	0.0188466	0.0188466	1.18734	0.0282699	0.00942329	0.00942329	2.7516	6.18168	0.461741	0.0942329	0.0471165	0.612514	0.0376932	0.932906	4.54203	22.729	16.34	15.9631	0.0188466	0.0188466	0.00942329	0	0.0471165	0.0282699	0.0282699	5.75763	3.79759	0.0282699
Otu0005	0.0565398	0	0.0376932	0.0565398	0.0282699	0.00942329	0.0471165	0.207312	17.7912	0.0848096	37.3162	11.5153	24.9906	0.91406	27.5254	3.30758	0.00942329	0.00942329	0.0471165	0	0.00942329	0.0188466	0.0471165	0	0	0.0282699	0	0	0	0	0	8.5375	0.0471165	19.1104	5.03204	9.55522	5.93668	7.52921	1.89408	0.0188466	0.0282699	0.0188466	0	0.0376932	0.103656	0.00942329	0.0188466	0	0
Otu0006	3.98605	35.2902	0.245006	0.0848096	36.6472	18.187	47.4557	40.1998	7.37844	50.0848	5.86129	11.0064	1.76216	0.678477	0.753864	5.9461	0.0282699	0.0282699	0	0.00942329	0.00942329	0.0282699	0.0188466	1.64908	5.29589	0.00942329	0.0188466	9.03694	3.7222	2.5066	1.57369	1.19676	1.48888	1.0931	1.11195	0.169619	0.555974	0.235582	0.405202	0	0.00942329	0.0848096	0	0.00942329	0	0	0	2.90237	7.8496
Otu0007	0	0	0.0376932	0.131926	0.0282699	0.207312	0.320392	0.0753864	0	0.00942329	0.00942329	0	0.0188466	0.0471165	0.376932	0.0848096	0.753864	0	0.00942329	0	0	0.0282699	0.0188466	0	0.0376932	20.4674	24.4534	9.91331	17.81	19.723	23.2944	14.9265	0.11308	9.88504	0.0565398	11.8639	15.3223	8.98982	13.0984	1.93178	0.0188466	0.103656	0.0376932	0.0282699	0.0376932	0.0848096	0.00942329	0.11308	0.00942329
Otu0008	0.0282699	0	0	0	0.0753864	0.0282699	0	0.00942329	0	0.11308	0	0	0	0.518281	0	0.00942329	0.00942329	0.00942329	6.10629	0.0188466	0	0.282699	23.6619	0	0	0	0	0.0848096	0	0	0	0	0.0282699	0	0	0	2.29928	0	0	0	0	0.0376932	0	0.0188466	0	9.85677	2.29928	0	0
Otu0009	0.0376932	0	0	0	0	0.0188466	0.0848096	0	0	0.395778	0	0	0	0.00942329	0.0282699	0.00942329	0.103656	0	0	0.0188466	0	0.0376932	0.00942329	11.8545	0.0282699	2.03543	1.27214	2.95891	6.02149	2.44063	1.40407	0.0188466	4.79646	0.480588	1.66792	2.29928	3.89182	3.1568	2.17678	2.49717	2.52544	0.414625	0.866943	0.669054	0.273276	0.00942329	6.90727	14.7851	0.0188466
Otu0010	0.0188466	0.348662	0.11308	0.565398	0.00942329	0.395778	0.546551	0.0376932	0.0565398	0	0.951753	0.0471165	0.131926	0.0282699	0.490011	0	11.2137	3.61855	5.90841	5.00377	5.5409	8.02865	9.06521	0.179043	3.75047	1.40407	2.89295	1.95062	1.536	1.22503	0.71617	0.197889	0.669054	0.640784	0.678477	0.235582	0.131926	0.461741	0	3.54316	1.86581	3.82586	2.20505	1.06483	4.95665	4.44779	0	0.395778	4.18394
Otu0011	0	0	0	0	0	0	0.0376932	0.0282699	0	0	0	0	0	0	0	0	0.433472	0.0753864	0.0942329	4.5326	3.57143	13.6638	1.19676	0	0	0	0	0.00942329	0	0	0	0	0.00942329	0	0.0188466	0.0282699	0.00942329	0	0.00942329	0.0942329	0.0659631	0.0659631	3.36412	2.94949	3.38296	0.603091	0.0282699	0	0
Otu0012	0.0188466	0	0.0188466	0.0188466	0	0.0659631	0.122503	0.0659631	0.0282699	0.0282699	0.188466	0.122503	0.0282699	0.0565398	0.141349	0.0659631	6.64342	4.11798	2.60083	14.983	7.65172	6.25707	8.24538	0.00942329	0.0282699	0.0376932	0.0848096	0.179043	0.169619	0.0942329	0.0565398	0.11308	0.320392	0.245006	0.565398	0.0848096	0.461741	0.329815	0.216736	2.57256	2.8741	1.79985	5.98379	1.45119	2.52544	4.42895	0.122503	0.0282699	0.0753864
Otu0013	0.0471165	0	0	0	0	0.0188466	0.0188466	0	0.0188466	0.11308	0.00942329	0	0.0188466	0	0.0188466	0	12.4387	0.00942329	24.8021	5.44666	6.39842	0.245006	3.5997	0	0	0	0	0	0	0	0.00942329	0	0	0	0	0	0	0	0	0.77271	0.00942329	1.63023	0.612514	0.11308	0.00942329	3.23219	1.98832	0	0
Otu0014	0.0282699	0.00942329	0.00942329	0	0	0	0.0188466	0.103656	0.00942329	0.0942329	0	0	0.00942329	0.00942329	0	0.0471165	5.06031	0.490011	1.70562	7.67056	4.49491	4.70222	2.20505	0	0	0	0	0.0188466	0.367508	0.424048	0.961176	0.0188466	1.23445	0	0.414625	0.0282699	0.245006	0.226159	0.160196	3.10969	0.669054	0.810403	3.90124	1.58311	3.26046	1.68677	1.75273	0	0
Otu0015	0.0376932	0	0.254429	0	0.0848096	0	1.79043	0.838673	33.17	0	17.1033	0	3.58085	0.00942329	0	4.89069	0	0	0	0	0	0	0	0	0	0.197889	0	0.0188466	0.00942329	0.197889	0.188466	8.56577	0	10.5447	0.00942329	1.30041	0	0.00942329	2.24274	0	0.00942329	0	0.0282699	0.00942329	0.0376932	0.00942329	0	0	0
Otu0016	17.7441	1.40407	1.90351	3.57143	1.85639	1.89408	0.659631	2.4689	0.848096	0.71617	1.14964	3.24161	6.9167	1.03656	3.06257	0.838673	2.56314	27.1202	2.27101	0.490011	3.52431	0.490011	0.207312	0.442895	0.339239	0.235582	0.0376932	0.490011	0.819827	0.141349	0.179043	0.226159	0.150773	0.329815	0.621937	0.508858	0.169619	0.565398	0.0753864	0.0848096	1.40407	0.0565398	0.0471165	0.0942329	0.188466	0.0848096	0.0848096	0.88579	0.838673
Otu0017	0.179043	0	0	0	0	0	0.0188466	0.0188466	0.141349	0.0565398	0.197889	0.546551	0.0282699	0.0188466	2.51602	0.207312	1.80927	0.141349	0.11308	0.282699	1.70562	0.433472	1.3758	0	0	0.00942329	0	0.00942329	0	0.0188466	0	1.44176	8.64116	0.11308	4.47606	0.0659631	1.86581	3.32642	1.2533	0.791557	0.131926	0.0471165	0.245006	1.43234	0.188466	1.50773	0.0282699	0	0
Otu0018	0.197889	0	0.0188466	0	0	0	0	0	0	0.00942329	0.0942329	0	0	0	0	0	0	0	0	0	0	0	0	0.00942329	0	0.00942329	0.0282699	0	0	0	10.0735	15.5673	20.1753	16.1421	0.00942329	0	0	0	0	0	0	0.122503	0.00942329	0.103656	0.0848096	0	0	0	0
Otu0019	0	0	0	0	0.00942329	0	0.0188466	0.0565398	0	0	0.0848096	0.0282699	24.2556	0.0282699	13.5601	11.6943	0	0.00942329	0.0565398	0.00942329	0	0.00942329	0.00942329	0.395778	0.574821	0.00942329	0.0376932	0.00942329	0.0565398	0	0.254429	0.0471165	0.0188466	0.00942329	0.0282699	7.05805	0	6.54919	5.39012	0.0376932	0.0188466	0.0188466	0	0.00942329	0.0188466	0.0282699	0.00942329	0	0
Otu0020	0.471165	0.650207	0.669054	0.461741	0.348662	0.226159	0.499435	0.310969	0.197889	0.508858	0.160196	0.0753864	0.00942329	0.574821	0.0188466	0.160196	0.150773	0.0376932	0.150773	0.0376932	0	0.103656	0.0753864	7.46325	6.10629	0	1.56427	1.64908	0.405202	0.0282699	0.819827	0.235582	0.640784	0	0.838673	0.122503	0.235582	0.00942329	0.141349	2.41236	0.386355	0.631361	1.23445	0.923483	1.23445	0.273276	0	10.4881	4.58914
Otu0021	0.0188466	0.11308	0.0376932	0.461741	0.00942329	0.603091	0.603091	0.0753864	0.0942329	0.0188466	0.0565398	0.0659631	0.188466	0	0.414625	0.0282699	1.12137	0	0	0.810403	0.442895	0.951753	0.0188466	0.245006	2.93064	2.3464	3.80701	2.90237	3.22277	1.97889	2.41236	0.555974	1.8187	0.103656	0.866943	1.40407	0.80098	1.536	1.12137	0.697324	0	0.0282699	0.461741	0.376932	1.52657	0.00942329	0	0.310969	3.28873
Otu0022	0.0282699	0.00942329	0.00942329	0.00942329	0	0	0.00942329	0.00942329	0	0.0376932	0	0	0.00942329	0	0.0282699	0.00942329	0	0	0	0.00942329	0	0.0282699	0	4.62684	6.41726	5.80475	3.97663	3.1568	3.28873	3.39239	2.39352	2.49717	1.71504	3.20392	1.73389	1.99774	1.97889	1.34753	1.536	0.00942329	1.36638	0.301545	0.452318	0.480588	0.895213	0.150773	2.04485	6.69996	4.2876
Otu0023	0	0.0188466	0	0	0	0.0188466	0.0376932	0.0282699	0	0.0848096	0	0	0.0565398	0.0282699	0.188466	0.150773	2.45006	3.10969	0.348662	4.17452	3.28873	0.424048	2.28044	0.0659631	0.292122	0.0471165	0.0376932	0.0471165	0.339239	0.160196	0.0188466	0	0.216736	0.00942329	0	0.207312	1.46061	0.310969	0.659631	0.932906	1.88466	0.160196	1.16849	0.339239	0.292122	1.38522	1.82812	0.0659631	0.71617
Otu0024	0.546551	0.226159	0	0.348662	0	0.131926	0.226159	0	0	0.00942329	0	0	0	0	0	0	0	0	0	0	0.00942329	0.00942329	0.00942329	6.67169	10.7049	3.67508	7.4444	0.122503	5.22993	9.64003	0.00942329	4.73049	5.67282	0	0	0.00942329	0.0282699	0	0.0565398	0.00942329	0	0.00942329	0	0.00942329	0	0	0	5.61628	7.67056
Otu0025	0.00942329	0	0.245006	0.207312	0.00942329	0.169619	0.725594	0.122503	0.160196	0.00942329	0	0.0471165	0.0376932	0.0471165	0.122503	0.11308	1.63965	2.79872	0	0.74444	1.61138	0	0.0376932	0	0.0188466	3.97663	0.85752	4.25933	1.57369	3.94836	1.04599	0.329815	0.650207	0	0.895213	0.235582	0.0659631	0.518281	0.499435	1.2156	2.0637	0.0659631	0.537128	0.706747	0	0.141349	0.00942329	0.00942329	0.00942329
Otu0026	0.405202	0.207312	0	0.216736	0	0.0188466	0.197889	0	0	0.00942329	0	0	0	0	0	0.00942329	0	0	0	0.00942329	0	0	0.00942329	5.64455	9.87561	3.16623	6.48323	0.0565398	4.73992	9.04636	0.0282699	3.95778	4.86242	0.00942329	0	0	0.00942329	0.00942329	0.103656	0	0	0	0	0	0	0.0188466	0	5.06031	7.37844
Otu0027	0.00942329	0	0	0	0	0	0.0188466	0.0376932	0	0	0.0376932	0	8.2925	0.0565398	4.17452	3.4395	0	0	0	0	0.0188466	0	0.00942329	0	0	0	0	0	0	0	0	0.0376932	0.0282699	0.00942329	0.0188466	10.1206	5.19224	4.57972	9.04636	0.0188466	0	0	0.0376932	0.0188466	0.00942329	0.00942329	0.00942329	0	0
Otu0028	0.0188466	0	0.0188466	0	0	0	0.0753864	0.0471165	0	0	0.00942329	0	0.00942329	0.00942329	0.00942329	0	0.00942329	0	0	0	0.00942329	0.00942329	0	0.00942329	0	3.55258	0.838673	0.179043	0.263852	2.61025	3.58085	2.23332	3.01545	0.188466	4.1274	2.11082	1.8187	0.980023	0.6879	0.329815	0	0.848096	0.00942329	0.0282699	0.424048	0	0.0188466	0	0
Otu0029	0	0	0	0	0	0	0	0	0	0.00942329	0	0	0	0	0.0282699	0	0	0	0.00942329	0	0.0282699	0.122503	0	0.301545	0.0565398	0.188466	0	0	0	0.11308	0	0	0.00942329	0.150773	0.753864	0	0	2.35582	1.00829	0	0.0188466	0	0.00942329	0.527704	5.35243	0	0	0.367508	0.0376932
Otu0030	0.141349	0.00942329	0.0282699	0.0282699	0	0.0188466	0	0.00942329	0	0	0	0	0.00942329	0	0.00942329	0	0	0	0	0	0.0376932	0	0	0.621937	0.0188466	4.04259	2.04485	2.76103	1.76216	2.57256	3.77874	0.895213	2.7516	2.38409	2.6291	1.43234	0.753864	1.74331	0.0659631	0.00942329	0	0	0	0.329815	0.603091	0.00942329	0	0.810403	0.0376932
Otu0031	0	0	0	0	0	0	0	0	0.0565398	0.0188466	0.565398	0.0848096	0.0471165	0.00942329	0.235582	0.292122	2.32755	1.31926	0.452318	2.26159	2.13909	0.11308	1.73389	0	0	0	0	0.0282699	0	0.0188466	0	0.452318	0.301545	0.895213	0.904636	0.150773	0.188466	0.424048	2.85526	1.01772	1.05541	0.254429	1.29099	1.45119	0.0753864	0.932906	0	0	0
Otu0032	0	0	0	0	0	0	0.00942329	0	0.00942329	0	0	0.00942329	0.0188466	0	0	0	9.67772	0.0659631	1.57369	1.22503	5.27704	0.0942329	2.81757	0	0	0	0	0.00942329	0	0	0	0	0	0	0.00942329	0	0	0	0	5.1357	0.282699	1.3758	0.527704	2.14851	0.0471165	1.42292	0.103656	0	0
Otu0033	0.0942329	1.69619	0.197889	0.141349	0.245006	2.59141	6.57746	2.21447	2.71391	0.782133	0.0565398	4.74934	0.77271	0.405202	0.358085	0.650207	0.0565398	0	0.0282699	0.0282699	0.0188466	0.0659631	0	0	0.565398	0	0	0.537128	1.30041	0.621937	0.207312	3.18507	0.480588	0	2.65737	0.442895	0.461741	0.753864	0.386355	0.00942329	0	0.00942329	0	0	0	0	0.0942329	0.00942329	0.961176
Otu0034	0.179043	0.131926	0	0.0282699	0	0.0282699	0.0282699	0.0188466	0	0	0	0.00942329	0.00942329	0	0	0	0	0.00942329	0	0	0.00942329	0.00942329	0	1.03656	4.64568	2.12024	3.17565	5.15454	2.35582	2.32755	3.1945	0.961176	2.13909	1.32868	1.98832	0.414625	0.0753864	0.11308	0	0	0.0282699	0.0376932	0.282699	0.00942329	0	0.00942329	0	1.30041	3.94836
Otu0035	0	0	0	0	0	0	0	0.0471165	0	0.00942329	0.00942329	1.02714	2.85526	0.0282699	5.05089	2.42179	0	0	0.00942329	0	0.00942329	0.0188466	0	0	0	0	0	0.00942329	0.0376932	0	0	0.0282699	0	0.00942329	2.16736	4.57972	2.89295	5.93668	4.42895	0	0	0.00942329	0.00942329	0	0	0.0188466	0	0	0
Otu0036	0	0	0	0	0	0	0	0.00942329	0.00942329	0	0	0.263852	0.00942329	0	0.11308	0.0282699	5.05089	0	1.63965	2.94007	0.88579	1.51715	0	0	0	0.00942329	0	0	0	0	0	0.0188466	0.00942329	0	3.37354	0.0471165	0.122503	0.254429	0.197889	2.81757	0	1.64908	1.70562	0.254429	0.697324	0	0	0	0
Otu0037	0.160196	0.131926	0.0376932	0.0753864	0	0.0376932	0.0188466	0.00942329	0	0	0	0	0	0	0	0	0	0	0	0	0.00942329	0.00942329	0	3.98605	3.70335	1.30041	1.63023	1.00829	1.781	1.42292	1.46061	0.442895	0	0.763287	0.0659631	0	0	0	0.0188466	0	0	0.00942329	0	0	0.00942329	0	0	3.61855	2.74218
Otu0038	0.0188466	0	0	0	0	0.00942329	0	0	0	0.0188466	0.00942329	0.0376932	0.169619	0.00942329	0.263852	0	1.2533	0.0376932	1.06483	0.0753864	2.02601	4.23106	0.197889	0	0	0	0	0	0	0	0	0.0188466	0.85752	0.00942329	0.11308	0.207312	0.188466	0.245006	0.0848096	0.282699	0.0188466	0.348662	0.0471165	0.659631	3.90124	0.150773	0.00942329	0	0
Otu0039	1.54542	1.95062	2.71391	3.12853	1.61138	1.1308	1.80927	2.00716	1.40407	3.08142	0.88579	0.150773	0.0659631	3.01545	0.131926	0.612514	0.490011	0.273276	0.537128	0.254429	0.216736	0.565398	0.395778	0.0282699	0.0848096	0.0565398	0.0282699	0.0188466	0.11308	0.131926	0.0942329	0.00942329	0.00942329	0.0282699	0.0753864	0	0	0.00942329	0.00942329	0	0	0	0	0	0	0	0	0.00942329	0.0471165
Otu0040	0.00942329	0	0	0.00942329	0	0.00942329	0.0659631	0.00942329	0.00942329	0.0188466	0.0188466	0.0282699	0.0282699	0	0.0188466	0	0.970599	0.160196	0.612514	0.603091	4.10856	0.82925	3.39239	0	0.0942329	0.0565398	0.0471165	0.405202	0.216736	0.329815	0.11308	0.245006	0.640784	0.0471165	0.461741	0.150773	0.0848096	0.150773	0.207312	0.442895	0.216736	0.631361	0.490011	1.68677	0.292122	1.8187	0.0282699	0.0471165	0.0188466
Otu0041	0	0	0.00942329	0.00942329	0	0.0565398	0.0282699	0.00942329	0.00942329	0	0	0.0565398	0	0	0.0376932	0.0188466	5.02262	0.518281	0.838673	1.27214	3.64681	4.08971	2.77987	0	0.00942329	0.197889	0	0.169619	0.11308	0	0.245006	0.0376932	0.00942329	0	0.376932	0.0282699	0.0753864	0.0659631	0.0282699	1.52657	0.263852	0.310969	0.480588	1.27214	0.895213	1.26272	0	0	0.0282699
Otu0042	0	0	0	0	0	0	0	0	0	0.00942329	0	0	0.00942329	0.0282699	0	0	0	0	0	0	0	0	0	0	0	0	0	0	0	0	0	0.0282699	0.0188466	0	0	5.53147	3.5997	4.58914	1.51715	0.00942329	0.00942329	0	0.00942329	0.0188466	0.00942329	0	0	0	0
Otu0043	0	0.669054	0	0	1.60196	4.18394	0.640784	0.207312	1.45119	0	0.527704	0.141349	1.39465	0.0376932	0.725594	0.508858	0	0	0	0.621937	0.395778	0.0188466	0.169619	0.424048	0.216736	0	0	4.30645	2.27101	0.0848096	0.0188466	0.471165	0.00942329	0.405202	0.141349	0.122503	0.386355	0.141349	0.301545	0	0	0	0.0188466	0	0	0.0188466	0.00942329	0.527704	0.245006
Otu0044	0.122503	0.169619	0	0	0	0	0.0188466	0	0	0	0	0	0	0.00942329	0	0.0282699	0.282699	0.00942329	0	0	0.0188466	0	0	8.37731	1.07426	1.92235	0.0565398	0.00942329	1.32868	0.970599	2.4689	0	0.00942329	0	0.706747	0.282699	0.339239	0.424048	0.574821	1.36638	0	3.83528	0	2.58198	0	0	0	1.41349	1.40407
Otu0045	0.0471165	0	0.00942329	0.0188466	0	0	0	0	0	0.0471165	0	0	0.0188466	0	0.00942329	0	0	0	0	0.00942329	0.00942329	0	0	0.00942329	0	1.01772	1.18734	1.93178	0.00942329	2.00716	0.735017	0.942329	1.30041	0.367508	0.565398	1.36638	0.301545	0.358085	0.584244	0	0.424048	0.80098	0.263852	0.348662	0.0188466	0.0282699	2.88353	0.00942329	0
Otu0046	0	0	0	0	0	0	0.0565398	0.00942329	0	0	0	0	0	0	0	0	0.555974	0	0	0.0942329	0.0282699	0	0.00942329	0	0	0	0	0	0	0.00942329	0	0	0	0	0	0.00942329	0	0	0.00942329	5.77648	0.0188466	0	3.24161	6.13456	0	10.2997	0	0	0
Otu0047	0.0282699	0.188466	0.0565398	0.282699	0.00942329	0.207312	0.471165	0.0471165	0.103656	0.0188466	0.471165	0.819827	0.150773	0	0.310969	0.263852	0.499435	0.659631	0.122503	1.79985	0.273276	0.951753	0.0282699	0.433472	1.92235	0.763287	1.20618	0.669054	0.838673	0.640784	0.386355	0.254429	0.697324	1.45119	2.00716	0.292122	0.424048	0.461741	0.904636	0.0848096	0.0942329	0.0942329	0.405202	0.0753864	0.452318	0.00942329	0.00942329	0.669054	2.14851
Otu0048	0.00942329	0.0282699	0.0376932	0.0376932	0.00942329	0.103656	0.235582	0.131926	0.0942329	0.0188466	0.0753864	0.650207	0.320392	0.00942329	0.301545	0.141349	2.42179	0.226159	0.763287	0.932906	1.02714	0.555974	0.735017	0.0753864	0.150773	0.179043	0.216736	0.141349	0.358085	0.179043	0.150773	0.452318	0.555974	0.405202	1.63023	0.593668	0.706747	0.71617	0.508858	0.71617	0.0848096	0.414625	0.348662	0.188466	0.273276	0.273276	0.11308	0.216736	0.160196
Otu0049	0.0471165	0	0	0	0	0	0	0	0	0.122503	0	0	0	0	0	0	0.0188466	0	0.00942329	0.0376932	0	0	0	0.00942329	0.226159	0.376932	0.433472	0.631361	0.621937	0.348662	1.00829	0.376932	0.508858	0.405202	0.216736	0.0753864	0.207312	0.320392	0.216736	1.03656	0.0659631	0.659631	1.05541	1.29099	0.0942329	0.0376932	1.92235	0.0471165	0.405202
Otu0050	0	0.00942329	0.00942329	0	0	0	0.00942329	0.00942329	0	0.0188466	0	0	0	0	0	0.00942329	0.0942329	0.160196	0.141349	0.122503	0.0659631	0	0.0565398	0.895213	1.50773	0.424048	0.471165	0.574821	0.612514	0.160196	0.508858	0.612514	0.197889	0.0753864	0.245006	0.395778	0.358085	0.131926	0.301545	0.518281	0.923483	0.358085	0.292122	0.150773	0.0188466	0.678477	0.499435	1.01772	1.17791
Otu0051	0.160196	0.0188466	0	2.2239	0	0	0.0848096	0	0	0	0	0	0	0	0.00942329	0	2.61968	0.376932	4.74934	0	12.7968	0	2.82699	0.0188466	0	0	0.00942329	0.00942329	0	0.00942329	0	0	0	0	0	0	0	0	0	0	0.00942329	0.00942329	0	0.122503	0	0.0659631	0.131926	0	0.0188466
Otu0052	2.05428	2.42179	3.1945	3.70335	1.93178	1.40407	3.16623	1.79043	1.536	3.76932	1.24387	0.254429	0.169619	3.59028	0.122503	0.6879	0.414625	0.292122	0.537128	0.197889	0.150773	0.555974	0.282699	0.00942329	0.0376932	0.0282699	0.00942329	0.0188466	0.0753864	0.0282699	0.00942329	0.0188466	0.0471165	0.0471165	0.0565398	0.00942329	0.0188466	0.0188466	0.00942329	0	0	0	0	0	0	0	0	0	0
Otu0053	0.0188466	0	0	0	0	0	0	0	0	0.207312	0	0	0.11308	0.00942329	0.150773	0.0188466	0.650207	0.0471165	0.424048	0.838673	0.358085	0.160196	0.226159	0	0	0.0282699	0.0471165	0.0188466	0	0.0565398	0.00942329	0	0.0188466	0	0	0.169619	0.0753864	0.216736	0.0942329	0.555974	0.0376932	0.292122	0.282699	0.197889	0.0942329	0.197889	3.85413	0.00942329	0.0188466
Otu0054	0	0	0.00942329	0.235582	0	0	0.0188466	0.0188466	0	0	0	0	0	0.0282699	0.00942329	0.00942329	0	0	0	0	0.11308	0	0	0	0	0.895213	1.95062	0.329815	0.0188466	0.490011	0	0	0	0.923483	2.27101	0.88579	2.01658	0.621937	2.27101	0	0	0	0.00942329	3.55258	0	0.00942329	0	0.00942329	0
Otu0055	0	0	0.00942329	0	0	0	0	0	0	0	0	0	0	0	0	0	0	0	0.00942329	0	0.00942329	0.00942329	0.00942329	0.537128	1.30984	0.461741	0.197889	0.424048	0.00942329	0	0.386355	0.424048	0.0753864	0.546551	0.207312	0.0471165	0.00942329	0	0.0188466	0	0.452318	1.23445	0.367508	0.414625	0.74444	0.282699	0.00942329	0.367508	1.45119
Otu0056	0.00942329	0.00942329	0.00942329	0.0848096	0.00942329	0.0753864	0.150773	0.0659631	0.00942329	0	0.0942329	0.0376932	0	0	0	0.0188466	0	0.216736	0.0659631	1.92235	0.735017	2.43121	0.650207	0.0942329	0.179043	0.697324	0.659631	0.339239	0.490011	0.197889	0.103656	0.0282699	0.0376932	0.131926	0.11308	0.00942329	0.00942329	0.00942329	0	0	0.433472	0.131926	0.819827	0.301545	1.18734	0.499435	0	0.11308	0.169619
Otu0057	0.0188466	0.0282699	0	0.00942329	0	0	0	0.00942329	0	0	0	0	0	0	0	0	0	0	0	0	0.0376932	0.00942329	0	0.848096	3.26988	2.41236	3.43008	1.43234	0.461741	1.73389	1.14022	0.640784	0.0376932	0.537128	0.301545	0.339239	0.188466	0.405202	0.631361	0.245006	0	0.11308	0.0471165	0.0188466	1.06483	0.603091	0	0.819827	2.8741
Otu0058	0.273276	0	0.0282699	0	0.00942329	0	0	0	0	0.00942329	0.00942329	0.00942329	0.11308	0	0.0565398	0	0	0	0	0.00942329	0	0.0188466	0	3.17565	0	4.39126	0.00942329	0	0	0	0	0	3.00603	4.43837	3.8447	1.63023	0	2.55371	0.0188466	0	0	0	0.0188466	0	0	0.00942329	0	2.90237	0.00942329
Otu0059	0.00942329	0.00942329	0	0	0.00942329	0.00942329	0.0188466	0	0	0	0.00942329	0	0	0	0	0	0.00942329	0	0	0.00942329	0	0.0188466	0.0188466	1.35695	1.51715	2.05428	0.376932	1.23445	2.3464	0.584244	0.226159	0.414625	0.555974	0.179043	2.40294	0.0659631	0.226159	0.0942329	0.348662	0.0188466	0.0188466	0.0282699	0.0188466	0.0188466	0.0188466	0.0188466	0	1.82812	1.32868
Otu0060	1.51715	1.74331	3.0343	2.54429	2.03543	1.06483	1.63023	1.63965	1.39465	3.317	0.848096	0.0659631	0.103656	2.40294	0.0565398	0.471165	0.537128	0.292122	0.555974	0.141349	0.282699	0.546551	0.358085	0.0376932	0.0376932	0.0282699	0.0188466	0.0565398	0.0753864	0.0565398	0.0188466	0	0	0.0188466	0.0376932	0.00942329	0.0188466	0.0188466	0.00942329	0	0	0	0	0	0	0	0	0	0
Otu0061	0.131926	0.103656	0.0282699	0.546551	0	0.00942329	0.00942329	0.00942329	0.0282699	0.0471165	0.0188466	0	0.0376932	0.00942329	0.103656	0.131926	0.00942329	0.0376932	0.0282699	1.28157	0.11308	0.82925	0.0188466	0.150773	1.30984	0.197889	0.810403	0.197889	0.141349	0.103656	0.141349	0.282699	1.47946	0.584244	0.414625	0.650207	0.358085	0.838673	0.348662	0.0471165	0.0471165	1.51715	1.12137	0.0753864	1.42292	0.00942329	0.0942329	0.179043	1.22503
Otu0062	0.00942329	0.00942329	0.0282699	0.0753864	0	0.216736	0.179043	0.0565398	0.0188466	0	0.00942329	0.0188466	0.122503	0	0.0753864	0.00942329	0.301545	0	0	0.273276	0.103656	0.339239	0.00942329	0.0376932	0.80098	0.71617	1.08368	0.725594	0.970599	0.461741	0.810403	0.169619	0.499435	0.0188466	0.301545	0.433472	0.245006	0.546551	0.367508	0.11308	0	0.00942329	0.0942329	0.122503	0.414625	0	0	0.0848096	0.866943
Otu0063	0.0471165	0.00942329	0	0.0188466	0.131926	0	0	1.35695	2.45006	3.44893	0	5.68225	0.00942329	0.00942329	0.697324	3.06257	0.0188466	0	0	0	0.0188466	0	0	0.0753864	0.0188466	0	0	0.0188466	0	0	0.0753864	0.508858	0.226159	0.00942329	0.527704	0	0.00942329	0.471165	0.235582	0	0	0	0	0	0.00942329	0	1.90351	0	0
Otu0064	0.00942329	0	0	0.00942329	0	0.0471165	0.0471165	0.0282699	0.00942329	0	0.0188466	0	0.0188466	0	0.0376932	0.00942329	0.0753864	0.226159	0.00942329	3.11911	2.41236	0.838673	1.50773	0	0.0282699	0.11308	0.0188466	0.0188466	0.103656	0.103656	0.0188466	0.00942329	0.160196	0.0471165	0.0188466	0.0188466	0.0376932	0.0565398	0.00942329	0.00942329	0.188466	0	1.11195	0.480588	0.640784	0.650207	0.00942329	0	0.00942329
Otu0065	0.0188466	0.0188466	0	0.0188466	0	0	0.0188466	0.00942329	0.00942329	0.0188466	0.0376932	0	0.00942329	0	0	0	0.0188466	0.00942329	0.0282699	0.0565398	0.00942329	0.0848096	0.0753864	0.245006	1.60196	0.631361	0.376932	0.150773	0.254429	0.565398	0.245006	0.961176	0.273276	0.923483	0.961176	0.0848096	0.103656	0.0376932	0.0848096	0.263852	0.141349	0.763287	0.442895	0.226159	0.376932	0.819827	0.0282699	0.273276	1.63965
Otu0066	0.00942329	0.00942329	0.0188466	0	0	0.179043	0	0.0188466	0	0.0376932	0.0753864	0	0	0	0.0282699	0.0471165	0	0	0	0	0	0.00942329	0.00942329	0.678477	0.0565398	0.00942329	0.00942329	0.659631	1.01772	0.0188466	0.0376932	0.0753864	0.0848096	0.207312	0.00942329	0.00942329	0.0282699	0.301545	0.188466	0	0	0	0	0	0	0.0659631	0.367508	1.14022	0.169619
Otu0067	0	0	0	0	0.00942329	0	0.00942329	0	0	0.0188466	0	0	0	0	0	0	0.103656	0.00942329	0.0282699	0.0282699	0.226159	0.0376932	0.00942329	0.00942329	0	0.11308	0.122503	0.0282699	0	0.11308	0	0.0282699	0.141349	0.0942329	0.188466	0	0.0848096	0	0	0.932906	0.245006	1.73389	0.508858	0.329815	3.11911	0.537128	0.273276	0	0
Otu0068	0.0376932	0	0	0	0	0	0	0	0	0.339239	0	0	0.00942329	0	0	0	0	0	0.00942329	0	0.00942329	0.0188466	0	0	0	0	0	0	0	0	0	0	0	0	0	0	0	0	0	0	0.0376932	1.55484	0	0	1.38522	0	4.5326	0	0
Otu0069	0.0376932	0.00942329	0	0	0	0.00942329	0	0.00942329	0	0	0.0188466	0	0.0471165	0	0	0.00942329	0	0	0.0188466	0	0	0.0188466	0	1.22503	0.00942329	0.471165	0	3.75989	0.131926	0.0188466	1.38522	0.122503	0.00942329	1.63965	2.14851	1.9412	0.367508	0.0376932	0.735017	0	0	0.00942329	0	0	0.00942329	0	0	1.01772	0
Otu0070	0.0848096	0	0	0.00942329	0	0	0.0376932	0	0	0	0	0	0	0.00942329	0	0	0	0	0	0	0.00942329	0.00942329	0	0.0659631	0	2.72333	1.71504	0.0188466	1.08368	2.39352	1.72446	0.0376932	1.66792	0	0.461741	3.60912	0.640784	0.490011	0.0376932	0.00942329	0	0	0	0.0282699	0	0	0	0.0848096	0
Otu0071	0	0	0	0	0	0	0	0	0	0	0	0	0	0	0	0	0.254429	0.00942329	0	0.0282699	0.0282699	0.0188466	0.0376932	0	0	0	0	0	0	0	0	0.0188466	0	0	0	0.0282699	0	0	0	4.4101	0.980023	0.574821	0.574821	0.810403	2.42179	1.47946	0.245006	0	0
Otu0072	0.0376932	0	0.0471165	0.141349	0.0188466	0.0376932	0.292122	0.11308	0.0282699	0	0	0.0471165	0.00942329	0.141349	0.0188466	0.0942329	0.0188466	0	0	0	0	0	0.00942329	0	0	0.424048	0.292122	0.386355	0.82925	0.82925	0.640784	0.942329	0.88579	0.160196	2.63852	0.0565398	0.631361	0.593668	0.82925	0.263852	0	0.00942329	0	0	0	0.179043	0	0.0188466	0
Otu0073	0	0	0	0	0	0	0	0	0	0	0	0	0	0	0.0188466	0.00942329	0	0.160196	0.593668	0.80098	0.6879	0	6.634	0	0	0	0	0.00942329	0	0	0	0	0	0	0	0	0.00942329	0	0	0	0.0848096	0.263852	0.273276	0.301545	0	4.10856	0	0	0
Otu0074	0.0565398	0.0848096	0.0376932	0.282699	0	0.0282699	0.150773	0.0659631	0	0	0	0.00942329	0	0.00942329	0	0.0282699	0	0	0	0	0	0.0188466	0	0.810403	1.29099	0.876366	0.292122	1.35695	0.942329	1.36638	2.47833	0.197889	0.141349	0.310969	0.131926	0.0848096	0.0942329	0.122503	0.150773	0	0.00942329	0.00942329	0	0	0	0	0	0.819827	0.706747
Otu0075	0	0	0	0	0	0	0	0.00942329	0	0	0	0	0	0	0	8.38673	0	0	0	0	0.00942329	0	0	0.0471165	0.00942329	0.00942329	0	0.00942329	0.0188466	0	0	0	0	0	0.00942329	0	0	0	2.0637	0	0	0.00942329	0	0.00942329	0	0	0	0.00942329	0
Otu0076	0.00942329	0.254429	0.527704	0.461741	0.0376932	0.376932	0.961176	0.405202	0.169619	0.0376932	0.0848096	0.103656	0.282699	0	0.207312	0.207312	0.819827	0.282699	0.160196	1.88466	1.00829	0.0942329	0.584244	0.122503	0.263852	0.197889	0.0942329	0.245006	0.188466	0.169619	0.0753864	0.0753864	0.160196	0.160196	0.0942329	0.169619	0.0471165	0.103656	0.226159	0.188466	0.0282699	0.00942329	0.179043	0.103656	0.0188466	0.131926	0.00942329	0.188466	0.282699
Otu0077	0	0	0	0	0	0	0.0188466	0	0	0	0	0	0.00942329	0.0188466	0	0	0.245006	2.61968	0.0188466	1.71504	1.11195	0.0848096	0.904636	0	0	0	0	0.00942329	0	0	0	0.00942329	0	0	0	0	0	0	0.00942329	0.188466	3.65624	0.122503	0.518281	0.640784	0.0659631	0.640784	0.0188466	0	0
Otu0078	0.00942329	0	0	0	0	0	0	0	0	0	0	0	0	0	0	0	0	0	0.301545	0	0	0	0	0	0	0	0	0	0	0	0	0	0	0	0	0	0	0	0	0	0.0188466	9.97927	0	0	0.00942329	0	0.442895	0	0
Otu0079	0	0	0	0	0	0	0	0.00942329	0	0	0	2.96834	4.90011	0.414625	0.11308	0	0	0	0	0	0	0.00942329	0	0	0	0	0.00942329	0	0	0	0.00942329	0	0.00942329	0	1.01772	1.33811	0.537128	0.0376932	0	0.00942329	0	0	0	0	0	0	0	0	0
Otu0080	0.0848096	0	0	0	0	0	0.122503	0	0	0.376932	0	0	0	0	0	0	0	0	0.122503	0	0.00942329	0	0	0	0	0	0	0.11308	0	0.697324	0.82925	0	0	0	0	0	0.00942329	0	0	0	0	4.73992	0.00942329	0	0	0	5.91783	0	0
Otu0081	0	0	0.00942329	0.0565398	0	0.00942329	0	0	0	0.00942329	0	0	0.0471165	0	0	0	0.00942329	0.0471165	0.0848096	0.273276	0	0	0	0.141349	0	1.23445	2.27101	0.310969	1.61138	0.179043	0	0.00942329	0	0	0	1.99774	0	0.0659631	0	0	0.0565398	0.405202	0.282699	0	0	0	0.292122	0.179043	0.00942329
Otu0082	0.00942329	0	0.0376932	0.442895	0	0.0188466	0.188466	0.0565398	0.00942329	0	0	0.0376932	0	0.0188466	0	0.0753864	0.0376932	0	0	0	0	0	0	0.00942329	0	0.197889	0.753864	1.19676	0.508858	0.735017	0.452318	0.414625	0.574821	0.292122	1.43234	0.0376932	0.273276	0.254429	0.490011	0.103656	0	0.00942329	0	0.00942329	0.00942329	0.131926	0	0.0282699	0
Otu0083	0	0.0188466	0.00942329	0	0.00942329	0.0282699	0.0471165	0.00942329	0	0	0	0	0	0	0.0376932	0	0.0282699	0	0.0282699	0	1.64908	0.405202	1.03656	0.301545	0.386355	0.0848096	0.0565398	0.0848096	0.169619	0.245006	0.150773	0	0.00942329	0.00942329	0.00942329	0.0282699	0.150773	0.0188466	0.00942329	0.00942329	0	0	0	0.329815	0.555974	0.6879	0.0848096	0.273276	0.499435
Otu0084	0.00942329	0	0	0.00942329	0	0.0282699	0.00942329	0.0565398	0.00942329	0	0	0	0.0188466	0	0.00942329	0	0.0188466	0	0.0659631	0.0376932	0.188466	0.782133	0.0659631	0.245006	0.650207	0.254429	0.282699	0.80098	0.537128	0	0.395778	0.254429	0.376932	0	0.273276	0.226159	0	0.273276	0.169619	0	0	0.292122	0.0659631	0.254429	0.508858	0.11308	0.131926	0.367508	1.15907
Otu0085	0	0	0.0188466	0.00942329	0	0.0376932	0	0	0	0	0	0	0	0	0	0	0	0	0	0	0	0	0	0	0.00942329	1.00829	1.52657	1.2156	1.63023	1.03656	0.348662	0.0471165	0.0376932	0.706747	2.44063	0	0.103656	0.00942329	0.00942329	0.00942329	0	0.00942329	0	0	0	0.0188466	0.0188466	0.0376932	0
Otu0086	0	0.0188466	0.0188466	0.0471165	0	0.0282699	0.00942329	0	0	0	0	0	0	0.00942329	0	0	0.122503	0.216736	0.00942329	0.0942329	0.282699	0.320392	0.00942329	0.00942329	0.0659631	0.650207	0.0659631	0.499435	0.131926	0.282699	0.0848096	0.0188466	0.0565398	0.0753864	0.188466	0.00942329	0.0753864	0.0282699	0.0376932	0.329815	0.621937	0.405202	0.0282699	0.11308	3.21334	0.150773	0.0753864	0.00942329	0.0376932
Otu0087	0	0	0	0	0	0	0	0	0	0	0	0	0	0	0	0	0.310969	0	0	0	0.122503	0.0376932	0	0	0	0	0	0	0	0	0	0.0282699	0	0.0471165	0	0	0	0	0	0.753864	0	0	0.00942329	0.574821	0.386355	0.122503	0	0	0
Otu0088	0	0	0	0	0.00942329	0	0	0.00942329	0	0	0	0	0	0	0	0.0188466	0	0	0.00942329	0.0848096	0.11308	0.0188466	0.0471165	0	0	0.0188466	0.00942329	0	0.00942329	0.00942329	0.00942329	0.00942329	0.0188466	0	0.0188466	0.0188466	0	0.0471165	0.00942329	0.0471165	0.339239	0.537128	1.2533	0.320392	2.1862	2.12966	0	0	0
Otu0089	0.0942329	0.386355	0	0.0376932	0	0	0.00942329	0	0	0.0188466	0	0	0	0	0.00942329	0	0.197889	0	0	0	0.0376932	0.0282699	0.0188466	2.29928	2.88353	0.273276	0.414625	0.141349	0.245006	0.310969	0.207312	0	0	0	3.43008	0.0471165	0.131926	0.0848096	0.0942329	0.197889	0	0.263852	0	0.0188466	0.0942329	0.160196	0.471165	2.32755	2.21447
Otu0090	0	0	0	0	0	0	0.00942329	0	0	0	0	0	0.00942329	0	0	0	1.45119	0	0.433472	2.00716	1.43234	0.376932	0.216736	0.0659631	0.0565398	0.122503	0.0848096	0.0848096	0.11308	0.0659631	0.103656	0.00942329	0.0565398	0	0.0376932	0.0942329	0.103656	0.0848096	0	0.640784	0.0282699	0.282699	0.565398	0.339239	0.216736	0.131926	0	0.0282699	0.103656
Otu0091	0	0	0	0	0	0	0	0	0	0	0	0	0	0	0	0	0.0282699	0.169619	0	0.0376932	0.103656	0.00942329	0	0	0	0.00942329	0	0.00942329	0	0.00942329	0.0282699	0.0188466	0	0	0.0188466	0.00942329	0	0	0	0.226159	1.9412	0.527704	0.461741	0.216736	1.63023	0.00942329	0.00942329	0	0
Otu0092	0.00942329	0.565398	0.386355	0.405202	0.0565398	0.367508	1.1308	0.546551	0.160196	0.0565398	0.0376932	0.0753864	0.0188466	0	0.0471165	0.11308	0.207312	1.15907	0.329815	0.301545	0.188466	0.386355	0.00942329	0.301545	0.254429	0.0753864	0.103656	0.141349	0.292122	0.11308	0.11308	0.150773	0.0471165	0.0282699	0.103656	0.0282699	0.0282699	0.0188466	0.0942329	0.0565398	0.122503	0.0565398	0	0.0188466	0.103656	0.0282699	0.0565398	0.480588	0.461741
Otu0093	0.0753864	0.0753864	0	0.763287	0	0.0659631	0	0.0753864	0.0565398	0	0.11308	0.0565398	0	0.00942329	0.122503	0.0471165	0.11308	0	0	0	0	0	0.00942329	1.66792	0.367508	0.0282699	0.386355	0.0282699	0.160196	0.0659631	0.301545	0.555974	0.0188466	1.77158	1.64908	0	0.782133	0.753864	0.235582	0.0282699	0	0	0	0	0	0	0.00942329	1.9412	0.395778
Otu0094	0.00942329	0.0753864	0	0	0	0	0.00942329	0	0	0	0.00942329	0	0.00942329	0	0	0	0	0	0	0	0.00942329	0	0.00942329	0.235582	1.29099	0.565398	0.706747	0.442895	0.292122	0.461741	0.735017	0.301545	0.424048	0.386355	0.0282699	0.348662	0.188466	0.310969	0.810403	0	0	0.0282699	0.103656	0.0848096	0.659631	0.0471165	0	0.235582	1.18734
Otu0095	0	0	0	0	0	0	0.00942329	0	0	0.00942329	0	0	0	0	0	0	0	0.0565398	0	0	0.11308	0	0	0	0	0	0	0	0	0	0	0.131926	0.527704	0	0	0	0.386355	0	0	0.00942329	3.89182	0	0	2.95891	0.226159	0.0282699	0.0188466	0	0
Otu0096	0.00942329	0	0	0	0	0	0.00942329	0	0	0	0.0282699	0.00942329	0.0753864	0	0.131926	0.0188466	0.0188466	0	0.11308	0.0188466	0.348662	0.650207	1.35695	0	0	0	0	0	0.00942329	0	0	0.0282699	0.226159	0.0188466	0.235582	0.555974	0.00942329	0.433472	0.122503	0	0	0.00942329	0	0.150773	0.310969	0.669054	0.0188466	0	0
Otu0097	0.0471165	0.00942329	0	0.0282699	0	0	0	0	0.00942329	0	0.103656	0.0376932	0.0282699	0	0	0.11308	0.0659631	0	0	0	0	0	0	0.678477	0	0	0.150773	0	0.0188466	0	0	0.735017	1.0931	3.01545	1.14022	0.998869	0.537128	0.00942329	0.866943	0.122503	0	0	0	0.0188466	0	0.0848096	0.0282699	1.00829	0.00942329
Otu0098	0	0	0	0.0188466	0	0	0.0282699	0	0	0.00942329	0.0188466	0.0942329	0.0471165	0	0.0753864	0.0376932	0.160196	0.0848096	0.0753864	0.282699	0.254429	0.537128	0.376932	0.0282699	0.122503	0.207312	0.282699	0.207312	0.207312	0.245006	0.0282699	0.00942329	0	0.188466	0.310969	0.160196	0.160196	0.188466	0.254429	0.122503	0.197889	0.329815	0.452318	0.179043	0.490011	0.424048	0.0376932	0.0282699	0.141349
Otu0099	0.0659631	0	0.00942329	0.0565398	0	0.0376932	0.216736	0.0376932	0	0	0.0282699	0	0.00942329	0.00942329	0	0.0188466	0	0	0	0	0	0	0.00942329	0	0	0.442895	0.367508	1.02714	1.06483	0.980023	0.810403	0.6879	0.791557	0.678477	0.490011	0	0.386355	0.0282699	0.235582	0	0	0.0282699	0	0.00942329	0	0	0.00942329	0	0
Otu0100	0	0	0	0	0	0	0	0	0	0	0	0	0	0	0	0	0	0	0	0	0	0	0	0	0	0	0	0	0	0	0	0	0	0	0	0	0	0	0	0	0	0	0	0	0	0	0	0	0
Otu0101	0	0	0	0	0	0	0.00942329	0	0	0	0	0	0	0	0	0.00942329	0	0.00942329	0.329815	1.79985	2.08255	0.0848096	0	0	0	0	0	0	0	0	0	0	0	0	0	0	0	0	0	0.00942329	0	0.254429	0.88579	1.26272	0.0188466	0	0	0	0
Otu0102	0.0282699	0	0	0.00942329	0	0	0	0	0	0	0	0	0	0	0	0	0	0	0	0	0	0	0	2.4689	0	0.292122	0.961176	0.0659631	0.0565398	0.00942329	0.386355	0	0.0471165	0	0.0471165	1.11195	0.395778	0.348662	1.70562	0.00942329	0	0	0	0.00942329	0	0	0	2.02601	0
Otu0103	0	0	0	0	0	0.0188466	0	0	0	0.0188466	0	0	0	0	0	0.00942329	0	0	0	0	0	0	0	0	0	0	1.0931	1.08368	1.4983	0	0.678477	0	0	0	0	0	0	0	0	0.565398	0	0.00942329	0	0	0	0	0.207312	0	0.00942329
Otu0104	0	0	0	0	0	0	0	0.00942329	0	0.0471165	0	0	0	0	0	0	0.0376932	0	0.0282699	0	0	0	0	0	0.00942329	0	0	0	0	0	0	0	0	0	0	0	0	0	0	0.339239	0	0.508858	0.555974	0.367508	0	0	0.452318	0	0
Otu0105	0	0	0	0.00942329	0	0.00942329	0.00942329	0	0	0	0	0	0	0	0.00942329	0	0.0942329	0.527704	0.0471165	0.273276	0.263852	0.273276	0.245006	0.00942329	0.0471165	0.0188466	0.0659631	0.0282699	0.11308	0.0376932	0.0188466	0	0.0188466	0	0	0.0188466	0.103656	0.0188466	0.0188466	0.0471165	0.254429	0.0376932	0.0753864	0.0753864	0.122503	0.197889	0	0.0376932	0.0565398
Otu0106	0	0.0188466	0	0	0	0	0	0	0	0.0282699	0	0	0	0	0	0.00942329	0.0376932	0.0188466	0	0.00942329	0.00942329	0	0	0	0.0753864	0.0376932	0.0659631	0.0471165	0.131926	0	0.0188466	0.0376932	0.263852	0	0.0376932	0.0848096	0.0659631	0.0376932	0.226159	0.480588	0.942329	0.0376932	0.320392	0.103656	0	0.282699	0.80098	0	0.0376932
Otu0107	0	0	0	0	0	0.00942329	0.0471165	0	0	0	0.0188466	0	0.0282699	0	0.122503	0	0.216736	0.122503	0.0848096	0.358085	0.197889	0.169619	0.0282699	0.0471165	0.292122	0.188466	0.188466	0.424048	0.339239	0.424048	0.160196	0.160196	0.141349	0.00942329	0.197889	0.0376932	0.235582	0.216736	0.122503	0.179043	0.150773	0.0659631	0.11308	0.0753864	0.122503	0.0565398	0.0282699	0.0188466	0.348662
Otu0108	0.0188466	0	0	0.0188466	0	0	0.0376932	0	0.00942329	0.0659631	0	0	0	0	0	0	0	0	0.00942329	0	0	0	0	0.103656	0	0.160196	0.160196	0.0188466	0.179043	0.0471165	0.0282699	0	0.0565398	0	0.00942329	0.0753864	0	0	0.0376932	0.0659631	0	0.320392	0.00942329	0.00942329	0	0.612514	0.71617	0.207312	0
Otu0109	0	0	0.00942329	0	0	0	0	0	0	0	0	0	0	0	0	0	0.74444	0	0	0	0	0	0	0	0	0	0	0.508858	0.0188466	0	0	0	0	0.292122	0.0565398	0.0282699	0	0.00942329	0	8.2925	0	0	0	0	0	0	0.00942329	0	0
Otu0110	0.0471165	0	0	0.00942329	0	0	0	0.00942329	0.0188466	0.0942329	0	0.131926	0.0376932	0.00942329	0.0848096	0.0659631	0.0282699	0.876366	0.0188466	1.92235	0.395778	1.00829	0.263852	0	0.0188466	0.0565398	0.0753864	0	0	0	0	0.0376932	1.3758	0	0.254429	0.179043	0.0376932	0.197889	0.141349	0.0188466	0.226159	0.197889	0.452318	0.320392	0.659631	0.0659631	0.273276	0	0.0282699
Otu0111	0	0	0	0	0	0	0	0	0	0	0	0.00942329	0	0.00942329	0.00942329	0	0.00942329	0	0	0	0	0	0	0	0	0	0	0	0	0	0	0.782133	0	0	4.73992	0.518281	0.537128	0.77271	0.961176	0	0	0	0	0	0	0	0	0	0
Otu0112	0	0	0	0.00942329	0	0	0	0	0	0.00942329	0	0	0	0	0	0	0.537128	0.103656	0	0	0	0.0188466	0.169619	0	0	0	0.0565398	0.00942329	0.00942329	0	0.00942329	0	0.0942329	0	0	0	0.0282699	0	0	0.735017	0.0282699	0	0	0	0.00942329	0.0659631	0.169619	0	0.00942329
Otu0113	0.77271	0.82925	1.39465	1.22503	0.848096	0.603091	0.848096	0.895213	0.650207	1.32868	0.461741	0.0282699	0.0188466	1.2156	0.0188466	0.207312	0.188466	0.150773	0.226159	0.11308	0.0942329	0.282699	0.103656	0.0188466	0	0.00942329	0.00942329	0.00942329	0.0282699	0	0.00942329	0.0282699	0	0	0.0376932	0	0.0282699	0	0	0	0	0	0	0	0	0	0	0	0
Otu0114	0	0.00942329	0.0188466	0.00942329	0	0.0471165	0.103656	0.00942329	0	0.0282699	0	0	0.0565398	0	0.0376932	0	0.0848096	0.0376932	0.0565398	0.0659631	0.0753864	0.0282699	0.0848096	0.0282699	0.405202	0.329815	0.358085	0.508858	0.339239	0.490011	0.386355	0.0659631	0.150773	0	0.216736	0.197889	0.0942329	0.103656	0.0565398	0	0.0753864	0.0282699	0.0376932	0.0659631	0.0753864	0.122503	0.0565398	0.0565398	0.725594
Otu0115	0	0	0	0	0	0	0.00942329	0	0	0	0	0	0	0	0	0	0.584244	0	0	0	0.0659631	0	0	0	0	0	0	0.00942329	0.00942329	0	0	0	0	0	0	0	0	0	0	7.39729	0	0	0	0	1.14964	0	0	0	0
Otu0116	0.0188466	0	0	0	0	0	0	0	0	0	0	0	0	0	0	0	0.0848096	0	0	0	0.188466	0.0188466	0	0.0471165	0.0282699	0.254429	0.0565398	0.0659631	0.0282699	0.141349	0.725594	0.0565398	0.292122	0.74444	0.0471165	0	0	0	0	0.866943	0	0.593668	0	0.00942329	3.27931	0	0	0.0188466	0.0188466
Otu0117	0.735017	0.88579	1.38522	1.41349	0.951753	0.452318	0.980023	0.80098	0.565398	1.58311	0.358085	0.0471165	0.0282699	1.30984	0.0188466	0.254429	0.235582	0.141349	0.207312	0.150773	0.0942329	0.367508	0.188466	0.00942329	0	0.0282699	0.0188466	0.00942329	0.00942329	0.00942329	0.00942329	0.0376932	0	0	0.0188466	0	0	0	0	0	0	0	0	0	0	0	0	0	0
Otu0118	0	0.0188466	0	0.00942329	0	0	0	0	0	0	0	0	0	0	0	0	0	0	0	0	0	0	0.00942329	0.263852	1.27214	0.810403	1.70562	0.640784	0.0753864	0.508858	0.461741	0.320392	0	0.320392	0.11308	0.0659631	0.11308	0.179043	0.0565398	0.0753864	0	0.0188466	0	0	0.0282699	0.141349	0	0.329815	1.6585
Otu0119	0	0.0848096	0	0	0	0	0	0.0376932	0	0	0	0	0	0	0.00942329	0	0	0	0	0	0	0	0.00942329	1.30984	0.546551	0	0	0	0	0	0.11308	0	0.00942329	0	0.0659631	0	0	0	0	0	0	0	0	0	0	0.00942329	0.0753864	3.24161	1.66792
Otu0120	0	0	0	0	0	0	0	0	0	0	0	0	0	0	0	0	0	0	0	0	0.0471165	0	0.0753864	0	0.0659631	0.188466	0	0.0942329	0.11308	0.0471165	0.0471165	0.0188466	0.0188466	0	0.00942329	0.00942329	0.0188466	0	0	0.0848096	0.0565398	0.169619	0.301545	0.11308	1.96947	5.22993	0	0	0.0471165
Otu0121	0.00942329	0	0	0	0	0	0	0	0	0.00942329	0	0	0	0	0	0	0	0	0	0.00942329	0	0	0	2.25217	0.131926	0.00942329	0.0942329	0.0471165	0.0471165	0.0282699	0.131926	0.442895	0.490011	0.11308	0.141349	0.0471165	0.0188466	0.00942329	0	0.77271	0.0659631	0.621937	0.0188466	0.0848096	0	0.546551	0.188466	1.75273	0.103656
Otu0122	0	0	0	0	0	0	0	0	0	0.0282699	0	0	0	0	0.0188466	0	0	0.00942329	0	0	0.00942329	0	0	0	0	0	0	0	0	0	0.0376932	0.424048	0	0.00942329	0.414625	0.00942329	0	0.245006	0.0848096	0	0.810403	0.169619	0.263852	0.6879	0.0848096	0	0.367508	0	0
Otu0123	0.00942329	0.0471165	0.0188466	0.640784	0	0.0376932	0	0.00942329	0	0.00942329	0	0	0.00942329	0	0	0	0.00942329	0.376932	0	0.150773	0.0848096	0.282699	0.00942329	0.0282699	0.348662	0.103656	0.480588	0.499435	0.11308	0.0376932	0.245006	0.235582	0.0565398	0.263852	0.11308	0.245006	0.00942329	0.0659631	0.0188466	0.00942329	0.367508	0.0471165	0.0659631	0.0942329	0.433472	0	0.0188466	0.0282699	0.518281
Otu0124	0	0.0376932	0.0471165	0.0942329	0.00942329	0.0471165	0.0942329	0.0471165	0.00942329	0.0282699	0.0188466	0.0188466	0.0188466	0.00942329	0.0659631	0.0282699	0.71617	1.3758	0.0471165	0.650207	0.160196	0.348662	0	0	0.0282699	0.00942329	0.0471165	0.0471165	0.0188466	0.0282699	0.00942329	0	0.0282699	0.0282699	0.00942329	0	0.00942329	0.0471165	0.0282699	0.197889	0.254429	0.00942329	0.11308	0.0376932	0.0753864	0.00942329	0.150773	0.0188466	0.0188466
Otu0125	0	0	0	0	0	0	0	0.00942329	0	0	0	0	0	0.103656	0	0	0	0	0	0	0	0	0	0	0	0.367508	0	0.71617	0	0	1.79043	0	0.00942329	0	0.103656	0	3.46777	0.433472	0.810403	0	0	0.00942329	0	0.00942329	0	0	0	0	0
Otu0126	2.97776	1.02714	1.1308	1.68677	0.216736	0.395778	0.141349	0.188466	0.263852	0.282699	0.292122	1.01772	0.0565398	0.329815	0.103656	0.0282699	0.0471165	0	0.00942329	0	0.0282699	0.0188466	0.00942329	0.141349	0.0753864	0.0282699	0.0282699	0.122503	0.0188466	0	0.0188466	0.0376932	0.0565398	0.0376932	0.0471165	0.0188466	0.0282699	0.0188466	0.00942329	0	0	0	0	0	0	0	0.00942329	0.160196	0.179043
Otu0127	0	0	0	0	0	0	0	0	0	0.00942329	0	0	0	0	0	0	0	0	0	0	0	0	0.0565398	0	0	0	0	0.0188466	0.131926	0	0	0	0	0	0	0	0	0	0	0	0	0	0	0	0	2.01658	0.11308	0	0
Otu0128	0	0	0	0	0	0	0	0.0188466	0	0	0	0	0	0	0	0	0	0	0.339239	1.40407	1.48888	0.103656	0	0	0	0	0	0	0	0	0	0	0.00942329	0	0	0	0	0	0	0	0	0.160196	0.706747	0.791557	0.00942329	0	0	0	0
Otu0129	0	0	0	0	0	0	0	0	0	0.00942329	0	0	0	0	0	0	0.0753864	0	0.0188466	0	0	0.00942329	0	0	0	0	0	0	0	0.00942329	0	0	0	0	0.0753864	0	0.0848096	0.141349	0.00942329	1.70562	0.0282699	0.895213	0.292122	0.263852	0.499435	0.0942329	0.245006	0	0
Otu0130	0.0471165	0	0	0	0	0.00942329	0.00942329	0.0188466	0	0.00942329	0	0	0	0	0.00942329	0	0	0	0	0	0	0	0	0.0188466	0.282699	0.00942329	0.0753864	0.612514	0.376932	0.358085	1.42292	0.725594	0.405202	0.235582	0.452318	0.0188466	0.00942329	0.0565398	0	0	0	0.0188466	0	0	0	0.00942329	0.0565398	0.0282699	0.207312
Otu0131	0	0	0	0	0	0	0.00942329	0.00942329	0	0	0	0	0	0	0.0188466	0	0.00942329	0.0188466	0.00942329	0.0188466	0.0376932	0	0.00942329	0.0565398	0.0848096	0.0282699	0.0565398	0.0942329	0.0848096	0.160196	0.0565398	0.0376932	0.103656	0	0.0565398	0.0188466	0.0471165	0.0848096	0.490011	0.0282699	0.442895	0.0471165	0.0942329	0.122503	0.00942329	0.179043	0.0471165	0.0942329	0.169619
Otu0132	0	0	0	0	0	0	0.0376932	0	0	0	0	0	0	0	0	0	0	0	0.00942329	0	0.00942329	0	0	0	0	0	0	0	0	0	0	0.00942329	0.197889	0	0.0471165	0.131926	0	0	0.0753864	0.0942329	0.122503	3.62797	0.0471165	1.05541	0.0376932	0.00942329	0	0	0
Otu0133	0	0	0	0	0	0	0	0	0	0	0	0	0	0	0.00942329	0	0	0	0	0	0.00942329	0.00942329	0	0	0	0	0	0	0	0	0	0	0	0	0.00942329	0.989446	0.791557	0.735017	1.28157	0	0	0.546551	0	0.00942329	0.555974	0	0	0	0
Otu0134	0	0	0	0	0.00942329	0	0.0471165	0	0	0.00942329	0	0	0	0	0	0	0	0	0.0376932	0.00942329	0.141349	0	0	0	0	0	0	0	0	0	0	0	0	0.00942329	0	0	0.00942329	0	0	0	0.0188466	1.93178	0.160196	0.91406	1.62081	0	0.0376932	0	0
Otu0135	0	0	0	0	0	0	0	0	0	0	0	0	0	0	0	0	0	0.00942329	0	0	0	0	0	0	0	0	0	0	0	0	0	0	0	0	0	0	0	0	0	0	1.66792	0	0	0	0.216736	0.00942329	0	0	0
Otu0136	0.0188466	0	0	0	0	0	0.0376932	0	0	0	0	0	0.00942329	0	0	0	0.0188466	0	0	0.0376932	0.0376932	0	0.00942329	0	0.0282699	0.0565398	0.169619	0.122503	0.0848096	0.0376932	0.103656	0.0188466	0.235582	0.0471165	0.141349	0.0376932	0	0	0.00942329	0.263852	0.0753864	0.11308	0.546551	1.36638	0.00942329	0.961176	0	0	0.0188466
Otu0137	0	0	0	0	0	0	0	0	0	0	0	0	0	0	0	0	0	0	0	0	0.518281	0	0.282699	0	0	0	0	0	0	0	0	0	0	0	0	0	0	0	0.00942329	0	0	0	0	0.263852	0	0.358085	0	0	0
Otu0138	0.0471165	0	0	0	0	0	0	0	0.00942329	0.301545	0	0	0	0	0	0	0.518281	0	0	0	0	0	0	0.0188466	0	0.0188466	0	0	0	0	0	0	0	0	0	0.00942329	0.0188466	0.00942329	0	2.72333	0	0	0	0	0	0	3.26046	0	0
Otu0139	0.169619	0.179043	0.216736	0.310969	0.0942329	0.122503	0.179043	0.150773	0.0565398	0.216736	0.0753864	0.00942329	0.00942329	0.197889	0	0.0376932	0.0471165	0.00942329	0.0188466	0.00942329	0.0282699	0.0471165	0.0188466	0	0	0	0.0188466	0	0.0188466	0.0282699	0	0.00942329	0	0	0.00942329	0	0.00942329	0	0	0	0	0	0	0	0	0	0	0	0
Otu0140	0	0	0	0	0	0	0	0.00942329	0	0	0	0	0	0	0	0	0	0	0	0	0	0	0	0	0	0	0	0	0	0	0	0.0188466	0	0	0.0471165	0	0.0188466	0.197889	0.0188466	0	0	0	0	0	0	0	0	0	0
Otu0141	0.508858	0.546551	1.01772	0.923483	0.555974	0.518281	0.584244	0.640784	0.376932	0.989446	0.405202	0.0282699	0.0376932	0.763287	0.0188466	0.179043	0.11308	0.0942329	0.207312	0.0471165	0.0376932	0.207312	0.0942329	0	0.0282699	0.0282699	0	0.00942329	0.0188466	0.0471165	0.00942329	0.00942329	0	0	0.00942329	0	0.00942329	0	0	0	0	0	0	0	0	0	0	0	0
Otu0142	0	0	0	0	0	0	0	0	0	0	0	0	0	0	0	0	0	0.00942329	0	0.0188466	0	0	0	0	0	0	0	0	0	0	0	0	0	0	0.0753864	0.00942329	0.00942329	0	0	0.00942329	0.226159	0.0471165	0.358085	0.0942329	0	0.273276	0.0376932	0	0
Otu0143	0.80098	0.735017	1.17791	1.31926	0.669054	0.593668	0.942329	0.631361	0.71617	1.27214	0.329815	0.0565398	0.0659631	1.26272	0.0282699	0.358085	0.150773	0.122503	0.207312	0.103656	0.131926	0.216736	0.0942329	0.0282699	0.0188466	0.00942329	0.00942329	0.0282699	0.0282699	0.00942329	0	0	0.00942329	0.00942329	0.00942329	0	0	0.00942329	0.0188466	0	0	0	0	0	0	0	0	0	0
Otu0144	0	0	0	0	0	0	0.00942329	0.00942329	0	0	0	0	0	0	0	0.00942329	0.0282699	0	0	0.0565398	0.0188466	0	0	0	0	0	0	0	0	0	0	0	0	0	0	0	0	0	0	0.0659631	0	0	1.55484	0.0376932	0.376932	0	0	0	0
Otu0145	0.0188466	0.0848096	0.0565398	0.348662	0	0.0376932	0.0471165	0.0659631	0	0	0.00942329	0.0188466	0	0.00942329	0.00942329	0.0188466	0	0	0	0.00942329	0.00942329	0	0	0.254429	0.320392	0.207312	0.433472	0.640784	0.433472	0.282699	0.490011	0.160196	0.263852	0.179043	0.103656	0.226159	0.160196	0.11308	0.179043	0	0	0.00942329	0	0	0	0	0	0.235582	0.537128
Otu0146	0.00942329	0	0	0	0	0	0	0.00942329	0	0	0	0.0376932	0	0	0	0	0	0	0	3.24161	0.593668	0	0	0	0	0	0	0	0	0	0	0	0	0	0.0282699	0	0	0	0	0	0	0	0.961176	0.216736	0	0.00942329	0	0	0
Otu0147	0.00942329	0.0471165	0.00942329	0.329815	0	0	0.141349	0.0282699	0	0	0	0	0	0	0	0	0	0	0	0.00942329	0.0188466	0.150773	0	0.0565398	0.273276	0.245006	0.254429	0.226159	0.0848096	0.77271	0.650207	0.0376932	0.0659631	0.00942329	0.0188466	0	0	0	0	0	0.00942329	0	0	0	0.414625	0	0.00942329	0.0848096	0.329815
Otu0148	0	0	0	0	0	0	0	0	0	0	0	0	0	0	0	0	0	0	0	0	0	0	0	0	0	0	0	0	0.0376932	0.0188466	0	0	0	0	0	0	0	0	0	0	0	0	0	0	0	0	0	0	0
Otu0149	0	0	0	0	0	0	0	0	0	0	0	0	0	0	0	0	0.0565398	0	0.0188466	0.00942329	0.0565398	0	0	0	0	0	0.00942329	0	0	0	0	0	0.00942329	0	0	0	0	0.00942329	0.00942329	0.292122	0.0753864	1.30984	0.160196	0.339239	0.0942329	0.160196	0	0	0.00942329
Otu0150	0	0	0	0	0	0	0	0	0	0	0	0	0	0	0	0	0	0.00942329	0.00942329	0	0	0	0	0	0	0	0	0	0	0	0	0	0	0	0	0.00942329	0	0	0	0	0.386355	1.63023	0.0942329	0.169619	0.0188466	0.150773	0.216736	0	0
Otu0151	0.348662	0.395778	0.527704	0.565398	0.461741	0.235582	0.574821	0.367508	0.348662	0.640784	0.263852	0.00942329	0.0188466	0.678477	0.0376932	0.0753864	0.0848096	0.0565398	0.103656	0.0376932	0.0188466	0.160196	0.0471165	0	0.00942329	0	0.0471165	0.00942329	0.00942329	0.0188466	0	0	0	0	0.0188466	0.00942329	0	0	0.0282699	0	0	0	0	0	0	0	0	0	0
Otu0152	0.00942329	0.0376932	0	0	0	0	0	0	0	0.00942329	0	0	0	0	0	0	0	0	0	0	0	0	0	0.179043	0.424048	0.160196	0.245006	0.301545	0.263852	0.273276	0.263852	0.282699	0.282699	0.254429	0.282699	0.131926	0.0659631	0.0753864	0.0848096	0.00942329	0.103656	0	0.00942329	0.00942329	0.00942329	0	0.0376932	0.207312	0.405202
Otu0153	0	0	0	0	0	0	0	0	0	0	0	0	0.00942329	0	0.0188466	0	0	0	0	0.131926	0.0942329	0.0471165	0	0	0	0	0	0	0	0	0	0	0.0188466	0	0	0.461741	0.452318	0.471165	0.301545	0	0	0.254429	0.574821	0.254429	0.0376932	0	0	0	0
Otu0154	0	0	0	0	0	0.00942329	0.00942329	0.00942329	0	0	0	0	0	0	0	0	0	0	0	0.00942329	0	0	0	0	0	0.358085	0.348662	0.650207	0.508858	0.405202	0.452318	0.273276	0.537128	0	0	0	0	0	0	0	0	0	0	0.0188466	0	0	0	0.00942329	0
Otu0155	0.0188466	0	0	0	0	0	0	0	0	0.0188466	0	0	0	0	0	0	0.0282699	0	0	0	0.00942329	0	0	0.179043	0.197889	0.226159	0.197889	0.245006	0.131926	0.226159	0.179043	0.141349	0.0565398	0.0659631	0.103656	0.141349	0.103656	0.0753864	0.103656	0.197889	0.0471165	0.282699	0.131926	0.122503	0.282699	0.122503	0.0753864	0.282699	0.216736
Otu0156	0	0	0	0.0188466	0	0.0188466	0.0942329	0	0	0	0	0	0	0.00942329	0	0	0.0659631	0	0	0	0.00942329	0.00942329	0	0	0	0.282699	0.103656	0.80098	0.565398	0.555974	0.791557	0	0	0	0.603091	0.00942329	0.169619	0	0	0.480588	0	0	0.0565398	0.00942329	0.0942329	0.103656	0.00942329	0	0
Otu0157	0	0	0	0	0	0	0	0	0	0	0	0	0	0	0	0	0	0	0	0.0188466	0.00942329	0	0	0	0	0	0.00942329	0.0282699	0.0188466	0.0282699	0.0188466	0	0.0471165	0	0.00942329	0.00942329	0	0	0.00942329	0.00942329	0.292122	0.0942329	0.367508	0.339239	0.650207	1.03656	0.0188466	0	0
Otu0158	0	0	0	0	0	0	0	0	0	0	0.00942329	0	0	0	0	0	0	0	0	0	0	0	0	0.0565398	0.179043	0.0471165	0	0.179043	0.574821	0.11308	0.0942329	0	0	0.0376932	0.0848096	0.0848096	0	0.103656	0.0848096	0.0753864	0	0	0	0.0753864	0.0942329	0.471165	0.0565398	0.122503	0.131926
Otu0159	0.329815	0.376932	0.631361	0.471165	0.329815	0.245006	0.367508	0.245006	0.235582	0.650207	0.0848096	0.0282699	0.00942329	0.433472	0.00942329	0.0942329	0.0376932	0.0565398	0.0942329	0.0376932	0.0565398	0.0659631	0.0565398	0.00942329	0	0	0	0	0.00942329	0.0188466	0.00942329	0	0.00942329	0.0188466	0	0	0	0	0.0188466	0	0	0	0	0	0	0	0	0	0
Otu0160	0	0	0	0	0	0	0	0	0	0	0.0188466	0	0.0188466	0	0.0188466	0.00942329	0.141349	0	0.150773	0.461741	0.442895	0.621937	0	0	0	0	0	0	0	0	0	0	0	0.0282699	0	0.0188466	0	0.0471165	0.0188466	0.0942329	0.00942329	0.103656	0.405202	0.160196	0.471165	0	0.0848096	0	0
Otu0161	0.00942329	0.0471165	0	0.00942329	0	0.0188466	0.00942329	0	0	0	0	0	0.00942329	0	0	0	0.0565398	0	0	0	0	0	0	0.0376932	0.216736	0.11308	0.197889	0.179043	0.0848096	0.169619	0.131926	0.197889	0.197889	0.235582	0.0376932	0.0942329	0.0848096	0.00942329	0.292122	0.376932	0	0.131926	0	0.0376932	0	0.0659631	0	0.0471165	0.169619
Otu0162	0.254429	0.339239	0.659631	0.508858	0.442895	0.245006	0.471165	0.358085	0.226159	0.565398	0.122503	0.0188466	0	0.358085	0	0.0659631	0.0753864	0.0471165	0.122503	0.0188466	0.0471165	0.0753864	0.0659631	0	0	0	0.00942329	0	0.0188466	0.0376932	0	0.00942329	0	0	0.0188466	0	0.0376932	0	0	0	0	0	0	0	0	0	0	0	0
Otu0163	0.424048	0.461741	0.659631	0.88579	0.574821	0.367508	0.574821	0.490011	0.348662	0.77271	0.292122	0.0188466	0.0188466	0.669054	0.0471165	0.188466	0.103656	0.0942329	0.0848096	0.0659631	0.0471165	0.169619	0.122503	0	0	0.00942329	0	0.0188466	0.00942329	0.00942329	0.0282699	0	0	0.00942329	0.00942329	0	0	0	0	0	0	0	0	0	0	0	0	0	0
Otu0164	0	0	0	0	0	0	0	0	0	0	0	0	0	0	0	0	0	0	0	0	0	0	0	0	0.00942329	0	0	0	0	0	0.329815	0.471165	0	0	0	0	0	0	0	0	0	0.00942329	0	0	0	0	0	0	0
Otu0165	0.00942329	0	0	0	0	0.0188466	0	0	0	0	0	0	0	0.00942329	0	0	0	0	0	0	0	0.00942329	0	0	0.00942329	0	0	0	0.77271	0.122503	0.631361	1.03656	0.235582	0	0.197889	0.480588	0.490011	0.131926	0.216736	0.00942329	0	0	0	0	0	0	0	0	0
Otu0166	0.00942329	0.00942329	0	0	0	0	0	0	0	0.0282699	0	0	0	0	0	0	0	0	0	0.00942329	0.0188466	0	0	0.11308	0.197889	0.235582	0.103656	0.292122	0.122503	0.131926	0.235582	0	0	0.0753864	0.179043	0.00942329	0	0.0188466	0.0565398	0.0471165	0.0282699	0.386355	0.131926	0.0659631	0.207312	0.160196	0.131926	0.0942329	0.0659631
Otu0167	0.0188466	0.00942329	0.0188466	0.00942329	0	0	0.00942329	0	0	0	0	0	0	0.00942329	0	0	0	0	0	0	0	0	0	0.263852	0.518281	0.508858	0.697324	1.42292	0.197889	0.631361	0.6879	0.0188466	0.226159	0	0.480588	0.0471165	0.0659631	0.0565398	0.0565398	0	0	0	0	0	0	0	0	0.0376932	0.367508
Otu0168	0	0	0	0	0	0	0.0565398	0	0	0	0	0	0	0.00942329	0.0471165	0.103656	0	0	0.207312	0.0282699	0.480588	0.358085	0.169619	0	0	0.00942329	0	0.00942329	0	0.188466	0	0.00942329	0	0	0	0	0.141349	0.0471165	0.160196	0	0.00942329	0.169619	0	0.188466	0.301545	0.0565398	0	0	0
Otu0169	0.0848096	0	0	0.00942329	0	0	0.00942329	0.00942329	0	0	0	0	0	0.00942329	0	0	0	0	0	0	0	0	0	0.150773	0	0.367508	0.282699	0.235582	0.0753864	0.320392	0.735017	0.141349	0.678477	0.0942329	0.0282699	0.612514	0.320392	0.263852	0.0848096	0	0	0	0	0	0.00942329	0	0	0.179043	0
Otu0170	0.0188466	0.00942329	0	0.0188466	0	0	0.00942329	0	0	0	0	0	0	0	0	0	0.0188466	0	0	0	0.00942329	0	0	0.131926	0.405202	0.603091	0.197889	0.179043	0.0376932	0.0376932	0.0471165	0.103656	0.103656	0	0.179043	0.0188466	0	0.0376932	0.0188466	0.292122	0.188466	0.216736	0.160196	0.245006	0.358085	0.197889	0	0.179043	0.376932
Otu0171	0	0	0	0	0	0	0	0	0	0.00942329	0	0	0	0	0.0188466	0	0	0.0848096	0	0	0	0	0	0	0	0	0	0	0	0	0	0	0	0	0.0282699	0	0	0.103656	0	0	0.150773	0	0	0	0	0.00942329	0.263852	0	0
Otu0172	0	0	0	0	0	0	0	0	0	0	0	0	0	0	0	0	0.00942329	0	0.0188466	0.0376932	0.0471165	0.00942329	0	0	0	0	0.00942329	0	0	0	0	0.0188466	0	0.00942329	0	0.0188466	0	0.00942329	0.00942329	0.0753864	0.358085	1.51715	0.263852	0.0188466	0.612514	0.0282699	0.0188466	0	0.0282699
Otu0173	1.54542	0.00942329	0	0.254429	0	0	0	0.0188466	0	0.282699	0	0.0282699	0	0	0	0	0.0848096	0	1.46061	0	1.76216	0.160196	0	0.490011	0	0	0.0848096	0	0	0	0	0	0.0282699	0	0.00942329	0	0	0	0	0.0188466	0	0.0659631	0	0.0565398	0.0188466	0	0.00942329	0.499435	0
Otu0174	0	0	0	0	0	0	0	0	0	0	0	0	0	0	0	0	0	0	0.0188466	0	0.00942329	0	0	0	0	0	0	0	0	0	0	0	0.0376932	0	0	0	0	0	0	0.0848096	0	0.358085	0	0.80098	0	0	0	0	0
Otu0175	0	0	0	0.0565398	0	0	0	0	0	0	0	0.00942329	0	0	0	0	0.00942329	0	0	0	0	0	0	0.0471165	0.376932	0.301545	0.424048	0	0	0.216736	0	0	0	0.00942329	0.150773	0.310969	0.188466	0.282699	0.235582	0.141349	0.0565398	0	0.0848096	0	0.0659631	0.0565398	0	0.0753864	0.490011
Otu0176	0.0188466	0	0	0.00942329	0	0.0282699	0	0	0	0.0282699	0	0.00942329	0	0.00942329	0.150773	0.0282699	0	0.11308	0	0	0	0.00942329	0.0376932	0	0	0	0	0.188466	0.348662	0.00942329	0	0	0.0282699	0	0.00942329	0.131926	0.0659631	0.160196	0.85752	0	0.141349	0	0	0	0	0.0376932	0.179043	0	0
Otu0177	0.405202	0.574821	0.508858	0.697324	0.405202	0.179043	0.612514	0.376932	0.273276	0.640784	0.273276	0.0376932	0.0282699	0.603091	0.00942329	0.103656	0.0942329	0.0282699	0.150773	0.0188466	0.0188466	0.122503	0.0376932	0	0	0	0	0	0.00942329	0	0	0	0.00942329	0.00942329	0	0	0.00942329	0.00942329	0	0	0	0	0	0	0	0	0	0	0
Otu0178	0.216736	0.207312	0.245006	0.310969	0.188466	0.122503	0.226159	0.103656	0.0471165	0.282699	0.0753864	0.0282699	0.0188466	0.292122	0	0.0659631	0.103656	0.0188466	0.0282699	0	0.0282699	0.0848096	0	0	0	0	0	0.00942329	0	0.0188466	0	0	0	0.00942329	0	0	0	0	0	0	0	0	0	0	0	0	0	0	0
Otu0179	0	0	0	0	0	0	0	0	0	0.0565398	0	0	0	0	0	0	0	0	0.00942329	0	0	0	0.0188466	0	0	0	0	0	0	0	0	0	0	0	0	0	0	0	0	0.0282699	0	0.998869	0	0	0	0.848096	1.45119	0	0
Otu0180	0	0	0	0	0	0	0	0	0	0	0	0	0	0	0	0	0	0	0	0	0	0	0	0	0	0	0	0	0	0	0	0	0	0	0	0	0	0	0	0	0	0	0	0	0	0	0	0	0
Otu0181	0	0	0	0	0	0	0	0	0	0	0.00942329	0	0.0471165	0	0.0659631	0.00942329	0	0	0.00942329	0	0.0565398	0.179043	0.593668	0	0	0	0	0	0	0.00942329	0	0	0.0471165	0	0.0848096	0.273276	0	0.188466	0.0565398	0.00942329	0	0	0	0.0942329	0.0659631	0.292122	0	0	0
Otu0182	0.00942329	0.00942329	0.00942329	0.00942329	0	0	0	0.00942329	0	0	0	0	0	0	0	0	0	0	0	0	0	0	0	0.310969	0.188466	0.254429	0.131926	0.386355	0.188466	0.207312	0.263852	0.169619	0.160196	0.197889	0.131926	0	0	0	0	0	0	0.0753864	0	0.0282699	0.0565398	0	0.0471165	0.226159	0.197889
Otu0183	0	0	0	0	0	0	0	0	0	0	0	0	0	0	0	0	0.0188466	0	0	0.0282699	0	0	0	0	0	0.0376932	0	0.188466	0	0.0565398	0	0	0	0.0188466	0.282699	0.00942329	0.0471165	0.0188466	0.0848096	0.197889	0	0	0.0942329	0	0	1.89408	0	0	0
Otu0184	0.348662	0.395778	0.546551	0.593668	0.367508	0.226159	0.442895	0.348662	0.254429	0.574821	0.188466	0.0376932	0.0376932	0.71617	0.00942329	0.103656	0.0753864	0.0376932	0.0942329	0.0471165	0.0565398	0.103656	0.131926	0	0	0	0.00942329	0.0188466	0.00942329	0	0.00942329	0	0	0.00942329	0.00942329	0	0.0282699	0.00942329	0	0	0	0	0	0	0	0	0	0	0
Otu0185	0	0	0	0	0	0	0	0	0	0	0	0	0	0	0	0	0	0	0	0	0	0	0.00942329	0.00942329	0.103656	0.0659631	0	0.00942329	0.0659631	0.207312	0	0.0942329	0	0	0.263852	0.310969	0.0282699	0.141349	0.565398	0	0	0	0.0188466	0.0376932	0	0.85752	0	0.00942329	0.0753864
Otu0186	0	0	0	0	0	0	0	0	0	0	0	0	0	0	0	0	0	0	0	0	0	0	0	0	0	0.273276	0.310969	0.226159	0.480588	0.367508	0.188466	0.179043	0.0659631	0.141349	0.0471165	0.0282699	0	0.141349	0.0565398	0.0565398	0	0.0942329	0	0.103656	0.0565398	0	0.207312	0	0
Otu0187	0	0	0	0	0	0	0	0	0	0.0188466	0	0	0	0	0	0	0.0188466	0.0282699	0.00942329	0.197889	0.0188466	0	0.0942329	0	0	0	0	0	0	0	0	0	0	0	0	0	0	0	0	0	0.0753864	0.00942329	0.0942329	0.00942329	0.0188466	0.282699	0.518281	0	0
Otu0188	0	0	0	0	0	0	0	0	0	0	0	0	0.00942329	0	0	0.00942329	1.79985	0	0	1.14964	0.499435	0	0.188466	0	0	0	0	0	0	0	0	0	0	0	0	0	0	0	0	0.471165	0	0	0.141349	0.11308	0	0.0188466	0	0	0
Otu0189	0	0	0	0	0	0	0.00942329	0	0	0	0	0	0	0	0	0	0.150773	0.395778	0	0.329815	0.301545	0.197889	0	0	0	0	0	0	0	0	0	0.0188466	0	0	0	0	0	0	0	0.0753864	0.461741	0.0188466	0.103656	0.0753864	0.254429	0	0.0848096	0.00942329	0
Otu0190	0.00942329	0	0	0	0	0	0	0	0	0.0471165	0	0	0	0	0	0	0.282699	0	0.0188466	0	0	0	0	0	0	0	0	0	0	0	0	0	0	0	0	0	0	0	0	2.38409	0	0.442895	0	0	0	0	0.179043	0	0
Otu0191	0.00942329	0	0	0	0	0	0	0	0	0.00942329	0.00942329	0.0188466	0.0188466	0.00942329	0	0	0.00942329	0.00942329	0	0.0188466	0.00942329	0	0.0188466	0	0	0.0282699	0.0188466	0.0376932	0	0.263852	0	0	0	0.0565398	0.508858	0.0282699	0.00942329	0.0565398	0.131926	0.0188466	0.0753864	0.0188466	0.0282699	0.273276	0.0282699	0.11308	0.235582	0	0
Otu0192	0	0	0	0	0	0	0.00942329	0	0	0	0	0	0	0	0	0	0.263852	0	0	0.0282699	0.0753864	0	0	0	0	0	0	0	0	0	0	0	0	0	0	0	0	0	0	0.207312	0	0.122503	0.00942329	0.292122	0	0	0	0	0
Otu0193	0	0	0	0	0	0	0	0	0	0.0188466	0	0	0	0	0	0	0	0	0	0	0.00942329	0.00942329	0	0.0376932	0.254429	0.0848096	0.131926	0.0471165	0.0376932	0.0942329	0.122503	0.0942329	0.0942329	0.141349	0.471165	0	0.0376932	0	0.0282699	0.0188466	0.0471165	0.0565398	0.179043	0.131926	0.122503	0.122503	0.11308	0.0942329	0.207312
Otu0194	0	0	0	0	0	0	0	0	0	0	0	0	0	0	0	0	0.103656	0.0471165	0.00942329	0	0.0565398	0.0376932	0.00942329	0	0	0	0	0.00942329	0	0	0	0	0	0	0	0	0	0	0	0.188466	1.10253	0.376932	0	0	1.20618	0.0848096	0	0	0
Otu0195	0.348662	0.405202	0.471165	0.555974	0.292122	0.188466	0.348662	0.273276	0.207312	0.452318	0.141349	0.00942329	0.0188466	0.499435	0.0188466	0.0942329	0.103656	0.0376932	0.0848096	0.0471165	0.0282699	0.0565398	0.0753864	0	0	0	0	0.0188466	0.0565398	0	0.0282699	0	0	0	0	0	0.00942329	0	0	0	0	0.00942329	0	0	0	0	0	0	0
Otu0196	0.339239	0.480588	0.725594	0.659631	0.376932	0.263852	0.461741	0.310969	0.245006	0.6879	0.216736	0.0376932	0.0188466	0.584244	0	0.160196	0.11308	0.0471165	0.0565398	0.0282699	0.0659631	0.0659631	0.0565398	0.00942329	0	0.00942329	0	0.00942329	0.00942329	0.00942329	0	0	0	0	0.00942329	0	0	0	0	0	0	0	0	0	0	0	0	0	0
Otu0197	0.00942329	0	0	0.0282699	0	0	0.00942329	0	0	0.0282699	0	0	0	0	0	0	0.0188466	0	0	0.0188466	0.00942329	0	0.0282699	0.0471165	0.131926	0.0376932	0.0188466	0	0.0282699	0.0282699	0.0376932	0.0659631	0.367508	0.207312	0.339239	0.0565398	0.103656	0.0565398	0.0282699	0.0565398	0.0471165	0.0188466	0.141349	0.131926	0.0282699	0.197889	0.273276	0.0659631	0.179043
Otu0198	0.0188466	0	0	0	0	0	0	0	0	0.0659631	0	0	0	0	0.00942329	0	0.0282699	0	0	0	0	0	0	0.0565398	0	0.0188466	0	0	0	0	0.00942329	0.0753864	0.0188466	0	0.00942329	0.0282699	0	0.197889	0.282699	0.131926	0.00942329	0.6879	0.0565398	0.0376932	0.188466	0.00942329	1.15907	0.0282699	0
Otu0199	0	0	0	0	0	0	0	0	0	0	0	0	0	0	0.00942329	0	0.0282699	0	0.00942329	0	0	0	0	0.0188466	0.0188466	0	0	0	0	0.0188466	0	0	0	0	0.00942329	0.0188466	0	0.0188466	0.0376932	0.0376932	0.00942329	0.169619	0	0	0.0376932	0	0.00942329	0	0
Otu0200	0	0	0	0	0	0	0	0	0	0	0	0	0	0	0	0	0.424048	0	0.0188466	0	0	0.00942329	0	0.0282699	0.546551	0.188466	0.11308	0.216736	0	0.0188466	0.00942329	0	0	0.0188466	0	0.0753864	0	0	0	0.207312	0	0.0565398	0	0.00942329	0.0565398	0	0	0.0471165	0.273276
Otu0201	0.546551	0.235582	0.480588	0.254429	0.301545	0.292122	0.0282699	0.179043	0.11308	0.00942329	0.160196	0.414625	0.0188466	0.395778	0.0376932	0.0565398	0	0.00942329	0.00942329	0	0	0	0	0.0848096	0.0753864	0.0376932	0.00942329	0.0565398	0.00942329	0.0188466	0.0376932	0.00942329	0.00942329	0.0188466	0.00942329	0	0	0	0	0	0	0	0	0	0	0	0	0.0848096	0.11308
Otu0202	0	0	0	0.0753864	0	0	0.0753864	0	0	0	0	0	0	0	0	0.0188466	0.0376932	0	0	0	0	0	0	0	0.0659631	0	0.160196	0.188466	0.0565398	0.442895	0.358085	0.0376932	0	0	0.0376932	0	0	0	0.678477	0.197889	0	0	0	0	0	0	0	0.0282699	0.0282699
Otu0203	0	0	0	0	0	0	0	0	0	0	0	0	0	0	0	0	0	0.00942329	0	0	0	0	0	0.00942329	0.00942329	0.00942329	0	0	0	0	0.00942329	0.0376932	0.0188466	0	0.179043	0.197889	0	0	0	0	1.23445	0.471165	0.0848096	0.00942329	0	0.0376932	0.0471165	0.00942329	0
Otu0204	0	0	0	0	0	0	0	0	0	0.0282699	0	0	0	0	0	0	0	0	0	0	0	0	0	0	0	0	0	0.00942329	0	0	0	0	0	0	0	0	0	0	0	0	0	0	0.0376932	0	0	0.537128	0.584244	0	0
Otu0205	0	0	0	0	0	0	0.00942329	0	0	0.00942329	0	0	0.0188466	0	0	0	0.0565398	0.122503	0	0	0.11308	0.197889	0.00942329	0	0.0753864	0.0848096	0	0.0565398	0	0.0188466	0	0	0	0	0	0.0282699	0.0188466	0	0	0.235582	0.77271	0.11308	0.00942329	0.0282699	1.18734	0.0471165	0.0376932	0.00942329	0.0848096
Otu0206	0.00942329	0.0753864	0	0.00942329	0.00942329	0	0	0	0	0	0	0	0	0	0	0	0.00942329	0	0	0	0	0	0	0.160196	0.122503	0.122503	0.263852	0.0188466	0.0659631	0.141349	0.0659631	0.160196	0.329815	0.160196	0.0848096	0.0565398	0.0565398	0.00942329	0.179043	0.245006	0	0	0	0	0	0.0376932	0	0.122503	0.0565398
Otu0207	0	0	0	0	0	0	0	0	0	0	0	0	0	0	0	0	0	0	0	0	0	0	0.00942329	0	0	0	0	0	0	0	0	0	0	0	0	0.00942329	0	0	0	0.80098	0	0	0.0753864	0.339239	0	0.169619	0	0	0
Otu0208	0	0	0	0	0	0	0	0	0	0.00942329	0	0	0.00942329	0	0	0	0.348662	0.160196	0.0848096	0.0942329	0.0659631	0.179043	0.292122	0	0	0	0	0.00942329	0	0	0	0	0	0	0.00942329	0.0188466	0.0188466	0	0.00942329	0.0942329	0.0753864	0.00942329	0.0376932	0.00942329	0.0753864	0.0942329	0.0188466	0	0
Otu0209	0	0	0	0	0	0	0	0	0	0	0	0	0	0	0	0	0	0	0	0	0	0	0	0	0	0	0.00942329	0	0.0282699	0.00942329	0	0	0	0	0	0	0	0	0	0	0	0	0	0	0	0	0	0	0
Otu0210	0	0	0.0376932	0	0	0.00942329	0.0753864	0.0188466	0.0282699	0.00942329	0.0848096	0.0282699	0	0.0282699	0	0.0376932	0.471165	1.60196	0	0.131926	0.0753864	0.103656	0.0282699	0.0282699	0.00942329	0.0188466	0.00942329	0.0376932	0	0.0282699	0.00942329	0	0	0.0376932	0.0471165	0	0.0188466	0.0282699	0.0188466	0.0659631	0.122503	0	0.00942329	0	0.00942329	0	0.0376932	0	0.0282699
Otu0211	0	0	0	0	0	0	0	0	0	0.00942329	0	0	0	0	0	0	0.376932	0.150773	0.358085	0	0.0942329	0.197889	0.339239	0	0	0	0	0.00942329	0	0	0	0	0	0	0	0	0	0	0	0.179043	0.0942329	0.122503	0	0.0376932	0.235582	0.122503	0.0471165	0	0
Otu0212	0	0	0	0	0.00942329	0	0	0	0	0	0	0	0	0	0	0	0	0	0	0	0	0	0	0	0	0	0	0	0	0	0	0	0	0.00942329	0.0471165	0.461741	0.782133	0.91406	0.122503	0.00942329	0	0	0	0	0	0	0	0	0
Otu0213	0	0	0	0	0	0	0	0	0	0	0	0.00942329	0	0	0	0	0.254429	0	0	0	0.0565398	0	0.0188466	0	0	0	0	0	0	0	0	0.0376932	0.0565398	0.0282699	0.0188466	0.00942329	0	0	0	0.593668	0	0.169619	0	0.122503	0	0.11308	0.0282699	0	0
Otu0214	0.0188466	0	0	0	0	0	0	0	0	0.0471165	0	0	0	0	0	0	0	0	0	0	0.00942329	0	0	0	0	0	0	0	0	0	0	0	0	0	0	0	0	0	0	0	0	0	0	0	0	0	2.10139	0	0
Otu0215	0	0	0	0	0	0	0	0	0	0	0	0	0	0	0	0	0.0848096	0	0	0.216736	0.0188466	0.00942329	0	0	0	0	0	0	0	0	0	0	0	0.00942329	0	0	0	0	0	0.141349	0.179043	0	0.518281	0.207312	0.0282699	0	0	0	0
Otu0216	0	0	0	0	0	0	0	0	0	0.0188466	0	0	0	0	0	0	0	0	0	0	0.00942329	0	0	0.00942329	0.0565398	0.0282699	0	0	0.0282699	0.0753864	0.103656	0	0.0282699	0.0376932	0.0282699	0.0753864	0.0471165	0.0565398	0.0188466	0.131926	0.0376932	0.141349	0.141349	0.0942329	0.263852	0.122503	0.386355	0.0188466	0.0848096
Otu0217	0	0	0	0	0	0	0	0	0	0.00942329	0	0	0	0	0	0	0	0	0	0	0	0	0	0	0	0	0	0	0	0	0	0	0	0	0.00942329	0	0	0	0	0	0	0	0.0376932	0.0376932	0	0.292122	0.169619	0	0
Otu0218	0	0	0	0	0	0	0	0	0	0	0	0	0	0	0	0	0	0	0	0.00942329	0	0	0	0.00942329	0.0848096	0.0282699	0.0188466	0.0188466	0.11308	0.0188466	0	0.00942329	0.0282699	0	0.0376932	0.0376932	0	0	0.0282699	0	0.0659631	0.0565398	0.0282699	0.0282699	0.0565398	0.0188466	0.0188466	0.0659631	0.245006
Otu0219	0	0.0376932	0	0.00942329	0	0	0	0	0	0.0471165	0	0	0	0.00942329	0	0	0	0	0	0.00942329	0	0	0	0	0.169619	0	0	0.103656	0	0	0	0	0	0	0.0753864	0	0	0.0565398	0.00942329	0.00942329	0	0	0.0471165	0	0	0	0.245006	0	0.461741
Otu0220	0	0	0	0	0	0	0	0	0	0.00942329	0	0	0	0	0	0	0	0	0	0	0	0	0	0	0	0.0753864	0	0.0565398	0.0659631	0.0282699	0.122503	0.0659631	0.0282699	0.0659631	0.0471165	0.0659631	0.103656	0.0282699	0.0471165	0.0753864	0.0753864	0.0753864	0.0376932	0.103656	0.0376932	0.0848096	0.0753864	0	0
Otu0221	0	0	0	0.00942329	0	0	0	0	0	0	0	0	0	0	0	0	0.0188466	0.00942329	0	0.00942329	0.00942329	0	0.00942329	0	0.00942329	0	0.0376932	0.00942329	0	0.00942329	0.0282699	0	0	0.0188466	0	0	0	0	0	0.0471165	0.518281	0	0.0565398	0.235582	0.329815	0.593668	0	0	0
Otu0222	0	0.00942329	0	0.216736	0	0	0.0376932	0	0	0	0	0	0.00942329	0	0	0	0	0	0	0	0.0188466	0.0659631	0	0	0.11308	0.122503	0.160196	0.0942329	0.0753864	0.376932	0.282699	0	0.0471165	0	0	0.00942329	0	0	0	0	0.00942329	0	0	0	0.169619	0	0	0.0753864	0.141349
Otu0223	0.0376932	0	0	0	0	0	0	0	0	0	0	0	0	0	0	0	0	0	0	0	0	0	0	0.188466	0.00942329	0.310969	0.282699	0.150773	0.0376932	0.122503	0.0376932	0.0376932	0	0.292122	0.169619	0.131926	0.0188466	0.00942329	0	0.348662	0	0	0	0	0	0	0.0188466	0.122503	0.0376932
Otu0224	0.0188466	0	0	0	0	0	0	0	0	0	0	0	0	0	0	0	0	0	0	0	0	0	0	0	0	0	0	0	0	0	0	0.574821	1.29099	0	0.518281	0	0	0	0.367508	0	0	0	0	0	0	0	0	0	0
Otu0225	0	0	0	0	0	0	0	0	0	0	0	0	0	0	0	0	0.0753864	0	0	0	0.00942329	0	0	0.00942329	0	0	0	0	0	0	0	0	0	0	0	0	0	0	0	0.103656	0	0	0	0.0188466	0	0.0188466	0.169619	0.0659631	0
Otu0226	0	0	0	0	0	0	0	0	0	0	0	0	0	0	0	0	0.00942329	0	0.0471165	0.11308	0.197889	0.103656	0	0	0	0	0	0	0	0	0	0	0	0	0	0	0.0565398	0	0	0	0	0.367508	0.103656	0.310969	0.0942329	0	0	0	0
Otu0227	0	0	0	0	0	0	0	0	0	0	0	0	0	0	0	0	0	0	0	0	0	0.00942329	0	0	0	0	0	0	0	0	0	0	0	0	0	0	0	0	0	0	0	0	0	0	0.00942329	0	0	0	0
Otu0228	0	0	0.00942329	0	0	0.00942329	0	0	0	0	0	0	0	0	0	0	0	0	0	0	0	0	0	0	0	0.00942329	0.367508	0.395778	0.348662	0.169619	0.197889	0.188466	0.0188466	0	0	0.00942329	0.00942329	0.0282699	0.188466	0	0	0	0	0	0	0	0	0	0.0188466
Otu0229	0.0188466	0	0	0	0	0	0	0	0	0	0	0	0	0	0	0	0	0	0	0	0.0188466	0	0	0	0.216736	0.00942329	0	0.0282699	0	0	0	0	0.631361	0	0	0	0	0.00942329	0	0.103656	0.150773	0.0942329	0.0753864	0.0942329	0.0659631	0.0188466	0.150773	0	0.235582
Otu0230	0	0	0.00942329	0	0	0	0	0	0	0	0	0	0	0	0	0	0	0	0	0	0	0	0	0	0	0	0	0	0	0	0	3.34527	0	0.6879	0	0	0	0	0	0	0	0	0	0	0	0	0	0	0
Otu0231	0	0	0	0	0	0	0	0	0	0.00942329	0	0	0.00942329	0	0.0282699	0.0188466	0.424048	0.0188466	0.131926	0	0.0188466	0	0	0	0	0	0	0	0	0	0	0	0	0	0	0.122503	0.122503	0.197889	0.122503	0.301545	0.0942329	0.122503	0	0.0376932	0	0	0.0942329	0	0
Otu0232	0	0	0	0	0	0	0	0.00942329	0	0	0	0	0	0	0	0	0	0	0	0	0	0	0	0	0	0	0.235582	0.310969	0.339239	0.348662	0.310969	0.348662	0	0.310969	0.188466	0.0942329	0	0	0.0942329	0	0	0	0	0	0	0	0	0.00942329	0
Otu0233	0.00942329	0	0	0	0	0	0.0188466	0	0	0	0	0	0	0	0	0	0	0	0	0	0	0	0	0.0188466	0.103656	0.11308	0.0376932	0.0282699	0.0376932	0.0471165	0.188466	0.131926	0.0753864	0.0471165	0.131926	0.0282699	0.00942329	0.00942329	0.00942329	0.131926	0.160196	0.00942329	0.0376932	0.0848096	0.160196	0.131926	0	0.00942329	0.0282699
Otu0234	0	0.00942329	0	0	0	0	0	0	0	0	0	0	0	0	0	0	0	0	0	0.00942329	0.0282699	0	0	0.00942329	0.11308	0.122503	0.0282699	0.160196	0.0188466	0.131926	0.11308	0.0565398	0.0282699	0.0282699	0.226159	0	0.00942329	0.00942329	0	0.0188466	0.0282699	0.00942329	0.292122	0.103656	0.122503	0	0	0.0188466	0.0565398
Otu0235	0	0.0471165	0	0.0376932	0	0.00942329	0.0188466	0	0	0	0.00942329	0	0	0	0	0	0.0376932	0	0.00942329	0	0	0	0	0.254429	0.188466	0.235582	0.263852	0	0.0942329	0.207312	0.0659631	0.188466	0	0.169619	0	0	0	0	0	0.376932	0	0.00942329	0	0	0	0	0	0.273276	0.141349
Otu0236	0.00942329	0.00942329	0	0	0	0	0	0	0	0	0	0	0	0	0	0	0	0	0	0	0	0	0	0.461741	0.735017	0.376932	0	0	0	0.0848096	0.11308	0	0.0188466	0	0	0.0471165	0	0	0.0282699	0	0	0	0	0	0	0	0	0.499435	1.01772
Otu0237	0	0	0	0.00942329	0	0	0	0.00942329	0	0	0	0	0	0	0	0	0.00942329	0	0	0	0	0.00942329	0	0	0	0	0.386355	0.00942329	0.0659631	0.00942329	0.414625	0.0848096	0	0	0.0471165	0	0.442895	0.00942329	0	0	0	0	0	0	0	0	0	0	0
Otu0238	0	0	0	0	0	0	0	0	0	0	0	0	0	0	0	0	0	0	0	0	0	0	0	0.00942329	0	0	0	0	0	0	0	0	0	0	0	0	0	0	0	0	0.555974	0	0	0	0.0471165	0	0	0	0
Otu0239	0	0	0	0.00942329	0	0	0	0	0	0	0	0	0	0	0	0	0	0	0	0	0	0	0	0	0	0	0.518281	0	0.235582	0	0.0471165	0.122503	0.0188466	0.0376932	0.753864	0	0.951753	0	0	0	0	0	0	0	0	0	0	0	0
Otu0240	0	0	0	0	0	0	0	0	0	0	0	0.207312	0.0188466	0	0.00942329	0	0	0	0	0	0	0	0	0	0	0	0	0	0	0	0	0	0	0	0.490011	0.0471165	0.0565398	0.0188466	0	0	0	0	0	0	0	0	0	0	0
Otu0241	0.0282699	0.00942329	0	0	0	0	0	0	0	0.0848096	0	0	0	0	0	0.00942329	0	0	0	0	0	0	0	0.0188466	0	0	0	0	0	0	0	0	0	0	0.00942329	0	0	0	0	0	0	0	0	0	0	0	1.26272	0	0
Otu0242	0	0	0	0	0	0	0.00942329	0	0	0	0	0	0	0	0	0	0.0282699	0	0.0282699	0	0.00942329	0.00942329	0	0	0.0188466	0.141349	0.00942329	0.0471165	0.00942329	0.0282699	0.0188466	0	0.00942329	0	0.0282699	0.0376932	0.00942329	0	0	0.0565398	0.0282699	0.310969	0.0471165	0.122503	0.320392	0.00942329	0.00942329	0	0.0376932
Otu0243	0.0848096	0.0471165	0.11308	0.216736	0.0565398	0.0659631	0.103656	0.0942329	0.0376932	0.122503	0.0471165	0	0.0188466	0.122503	0	0.0188466	0.00942329	0.00942329	0.0188466	0	0.00942329	0.0188466	0.00942329	0	0	0	0	0.00942329	0.0188466	0	0	0	0	0	0	0	0	0	0	0	0	0	0	0	0	0	0	0	0
Otu0244	0	0	0	0.0376932	0	0	0	0	0	0.00942329	0	0	0	0	0.0282699	0	0.0659631	0.00942329	0	0.188466	0	0	0	0	0	0.0188466	0.150773	0	0.0376932	0	0.0659631	0.0848096	0.0282699	0	0.0376932	0	0	0.0188466	0	0.0753864	0	0	0.301545	0.00942329	0	0	0.0282699	0	0
Otu0245	0	0.00942329	0	0	0	0	0.00942329	0	0	0.0188466	0	0	0	0	0	0	0	0	0	0	0.00942329	0	0	0	0.0188466	0.122503	0.0565398	0.0471165	0.122503	0.0659631	0.0376932	0.216736	0.11308	0.0659631	0.179043	0.0753864	0.11308	0.0376932	0.0848096	0	0.00942329	0.122503	0.0753864	0.0376932	0.0659631	0	0.0188466	0	0.0471165
Otu0246	0	0	0	0	0	0	0.0188466	0	0	0.00942329	0	0	0	0	0	0	0.0471165	0	0	0.0188466	0.0565398	0	0	0	0	0	0	0	0	0	0	0	0	0	0	0	0	0	0	0.169619	0.00942329	0.207312	0.442895	0.433472	0.395778	0	0.0471165	0	0
Otu0247	0	0	0	0	0	0	0	0	0	0	0	0	0	0	0	0	0	0	0	0.00942329	0	0.0188466	0	0	0	0.0188466	0.0282699	0.00942329	0	0	0.0376932	0.00942329	0.0188466	0.0188466	0.0188466	0	0	0	0.00942329	0	0.188466	0	0.150773	0.160196	0.782133	0.0188466	0	0	0.0188466
Otu0248	0	0	0	0	0	0	0	0	0	0.00942329	0.0282699	0	0	0	0	0	0	0	0	0	0	0	0	0	0	0	0.00942329	0	0.00942329	0	0	0	0	0	0	0	0	0	0	0	0	0	0	0	0	0	0	0	0
Otu0249	0	0.0188466	0	0	0	0	0.00942329	0	0	0	0	0	0	0	0	0	0	0	0	0	0	0	0	0.207312	0.82925	0.405202	0	0	0.00942329	0.0471165	0.216736	0	0	0	0	0.0942329	0	0	0.0659631	0	0	0	0	0	0	0	0	0.131926	0.942329
Otu0250	0.263852	0.207312	0.310969	0.376932	0.235582	0.216736	0.292122	0.197889	0.179043	0.226159	0.207312	0.0565398	0.0282699	0.273276	0	0.0565398	0.0753864	0.0376932	0.0282699	0.0188466	0.0376932	0.11308	0.0188466	0	0	0.00942329	0	0	0.00942329	0	0	0	0	0	0	0	0.00942329	0	0	0	0	0	0	0	0	0	0	0	0
Otu0251	0.00942329	0	0	0	0	0	0	0	0	0.0282699	0	0	0	0	0	0	0	0	0	0	0.00942329	0	0.00942329	0	0	0	0	0	0	0	0	0	0	0	0	0	0	0	0	0	0	0	0.0188466	0	0	0.0942329	0.442895	0	0
Otu0252	0	0	0.0376932	0.0565398	0	0	0	0	0	0	0	0.0188466	0	0	0	0	0	0	0.0188466	0	0	0	0	0	0	1.32868	0.0376932	0.0282699	0	0.0942329	0.0753864	0	0	0.0188466	0.131926	0	0	0	0	0	0	0.207312	0	0	0	0.00942329	0	0	0
Otu0253	0	0	0	0	0	0	0	0	0	0	0	0	0	0	0	0	0	0	0	0	0	0	0	0	0	0	0	0	0	0	0	0	0	0	0	0	0	0	0	0	0	0	0.367508	0	0	0	0	0	0
Otu0254	0.00942329	0	0	0	0	0.00942329	0	0	0	0	0	0	0	0	0	0	0	0	0	0	0	0	0	0.0942329	0.150773	0	0.0282699	0.0376932	0.0376932	0	0.0188466	0.0659631	0.0753864	0.141349	0.103656	0.00942329	0.00942329	0.00942329	0	0	0.0188466	0	0	0	0.00942329	0.179043	0	0.103656	0.188466
Otu0255	0	0	0	0	0	0	0	0	0	0	0	0	0	0	0	0	0	0	0	0	0.0282699	0.00942329	0	0	0	0	0	0	0	0	0	0	0	0	0	0	0	0	0	0.0376932	0.0848096	0	0	0	1.55484	0	0	0	0
Otu0256	0	0	0	0	0	0	0	0	0	0	0	0	0	0	0	0	0	0	0	0	0	0	0	0	0.0376932	0.0188466	0.0376932	0.0848096	0.0471165	0.0376932	0.0282699	0.0188466	0.150773	0	0.0188466	0.11308	0.0565398	0.0376932	0.0282699	0	0	0	0	0	0.0282699	0	0	0.0188466	0.0659631
Otu0257	3.44893	0.0376932	0.0188466	0.0565398	0.0753864	0.0282699	0	0	0.0753864	0.00942329	0.00942329	0.0188466	0	0.00942329	0.00942329	0.0282699	0	0.00942329	0.0188466	0	0.00942329	0	0	0	0.00942329	0	0	0	0	0	0	0.00942329	0.00942329	0	0.0282699	0	0	0	0.00942329	0	0	0	0	0	0	0	0	0.0188466	0
Otu0258	0	0	0	0.00942329	0	0	0	0	0	0	0	0	0	0	0	0	0.00942329	0	0	0	0	0	0	0.00942329	0	0.0188466	0.0376932	0.00942329	0.0188466	0	0	0.0188466	0.0282699	0	0.00942329	0.0188466	0.00942329	0.00942329	0.0188466	0.0282699	0.0188466	0.0282699	0	0.0188466	0	0.00942329	0	0.0942329	0
Otu0259	0.0188466	0	0	0	0	0	0	0.0188466	0	0	0	0	0	0	0	0	0	0	0	0	0	0	0	0	0.0942329	0.0188466	0.00942329	0	0.0565398	0.0376932	0.0471165	0	0.197889	0	0.0565398	0	0	0	0	0	0	0	0	0	0	0	0	0	0.11308
Otu0260	0.207312	0.245006	0.179043	0.207312	0.141349	0.0848096	0.216736	0.122503	0.103656	0.254429	0.0848096	0.0188466	0.00942329	0.329815	0.00942329	0.0471165	0.0659631	0.0282699	0.0942329	0.00942329	0.0188466	0.0471165	0.00942329	0	0.00942329	0.00942329	0	0	0.0471165	0	0	0	0	0	0.00942329	0	0	0	0.00942329	0	0	0	0	0	0	0	0	0	0
Otu0261	0.0848096	0	0	0	0	0	0	0	0	0	0	0	0	0	0	0	0	0	0	0	0	0	0	0	0	0	0	0	0	0	0	0.216736	1.39465	0.0376932	0.0565398	0	0	0.0282699	0	0	0	0	0	0.00942329	0.00942329	0	0	0	0
Otu0262	0	0	0	0.0565398	0	0	0.00942329	0	0.00942329	0	0	0	0	0.00942329	0	0	0.131926	0	0	0	0.00942329	0	0	0	0	0	0.0376932	0	0	0	0	0.0848096	0	0	0	0	0.0188466	0	0	1.24387	0	0	0	0.452318	0	0	0	0	0
Otu0263	0.00942329	0	0	0	0	0	0	0	0	0	0	0	0	0	0	0	0	0	0	0	0.0188466	0	0	0	0.0188466	0	0.00942329	0.0471165	0	0.0188466	0.00942329	0	0.00942329	0	0.0188466	0	0	0	0.00942329	0	0.122503	0.0848096	0.0282699	0.00942329	0.725594	0.00942329	0.00942329	0.00942329	0
Otu0264	0	0	0	0	0	0	0	0	0	0	0	0	0	0	0	0	0.414625	0	0	0	0	0	0	0	0	0	0	0	0	0	0	0	0	0	0	0	0	0	0	1.2533	0	0	0	0	0	0	0	0	0
Otu0265	0.00942329	0	0	0	0	0	0	0	0	0.00942329	0	0	0	0	0	0	0	0	0.00942329	0	0.00942329	0	0	0	0	0	0	0	0	0.0188466	0.00942329	0	0	0	0	0	0	0	0	0.0659631	0.0565398	0.122503	0.179043	0.0848096	0.395778	0.131926	0.0659631	0	0
Otu0266	0	0	0	0	0	0	0	0	0	0.00942329	0	0	0	0	0	0	0	0	0	0	0	0	0	0.00942329	0.00942329	0.0376932	0	0.0471165	0.0188466	0.0188466	0	0	0.0848096	0.0471165	0.179043	0	0.0188466	0.00942329	0.00942329	0	0	0	0.141349	0.11308	0.0942329	0	0.160196	0.0188466	0.00942329
Otu0267	0	0.0282699	0	0	0	0	0	0	0	0	0	0	0	0	0	0	0.00942329	0	0	0	0	0	0	0.0188466	0.226159	0.0376932	0.263852	0.0282699	0.0282699	0.0565398	0.0376932	0.0753864	0.131926	0.0471165	0.216736	0	0	0	0	0.0753864	0	0	0.160196	0.0753864	0.0188466	0.0282699	0	0.0282699	0.245006
Otu0268	0	0	0	0	0	0	0	0	0	0	0	0	0	0	0	0	0	0	0	0	0	0	0	0	0.0282699	0.00942329	0.395778	0.339239	0	0.0282699	0.452318	0.197889	0.00942329	0	0.122503	0	0.0188466	0.0188466	0	0.00942329	0	0	0.0282699	0.0188466	0	0	0.00942329	0	0.0471165
Otu0269	0	0	0	0	0	0	0	0	0	0.0282699	0	0	0	0	0	0	0	0	0	0	0	0	0.00942329	0	0	0	0	0	0	0	0	0	0	0	0	0.00942329	0	0	0	0	0	0	0	0	0	0	0.461741	0	0
Otu0270	0	0	0	0	0	0	0	0	0	0.0188466	0	0	0	0	0	0	0	0	0.0188466	0.00942329	0.0188466	0	0	0	0	0	0	0	0	0	0	0	0	0	0	0	0	0.0282699	0	0	0.00942329	0.141349	0.188466	0.310969	0.00942329	0	0.329815	0	0
Otu0271	0.00942329	0	0	0	0	0	0	0	0	0	0	0	0	0	0	0	0	0	0	0	0	0	0	0.0471165	0.0471165	0	0	0.0188466	0.0282699	0.0188466	0.00942329	0	0	0	0	0	0.00942329	0	0.0188466	0	0.0282699	0	0.00942329	0.0376932	0	0.0376932	0.207312	0.103656	0.0471165
Otu0272	0	0	0	0	0	0	0	0	0	0	0	0	0	0	0	0	0	0	0	0.00942329	0	0	0	0	0.00942329	0	0	0.0188466	0	0	0.0376932	0	0.0376932	0.00942329	0.254429	0.00942329	0	0.0565398	0.0188466	0.0376932	0.0282699	0.122503	0.150773	0.122503	0.0282699	0.0753864	0	0	0
Otu0273	0	0	0	0.00942329	0	0.00942329	0	0	0	0	0	0	0	0	0	0	0.0376932	0	0	0	0	0	0	0	0	0.131926	0.0753864	0.150773	0.11308	0.0848096	0.0565398	0	0.160196	0	0.179043	0.00942329	0.00942329	0	0.0376932	0.292122	0	0	0	0	0	0	0	0	0
Otu0274	0.122503	0.160196	0.11308	0.216736	0.122503	0.0753864	0.0848096	0.11308	0.0565398	0.0942329	0.0376932	0.00942329	0.0188466	0.0848096	0.00942329	0.00942329	0.00942329	0.00942329	0.00942329	0.00942329	0.00942329	0.0188466	0.00942329	0	0.00942329	0	0.0188466	0	0	0	0	0	0	0	0	0	0	0	0	0	0	0	0	0	0	0	0	0	0
Otu0275	0	0	0	0	0	0	0	0	0	0.0376932	0	0	0	0	0	0	0	0	0	0	0	0	0	0	0	0	0.226159	0.169619	0.216736	0	0.11308	0.0565398	0.0848096	0.0471165	0.0565398	0.0282699	0.0376932	0.0848096	0.0282699	0.0376932	0	0	0.0376932	0.0188466	0	0	0.254429	0	0
Otu0276	0	0	0	0	0	0	0	0	0	0	0	0	0	0	0	0	0.395778	0	0	0	0	0	0	0	0	0	0	0	0	0	0	0	0	0	0	0	0	0	0	2.27101	0	0	0	0	0	0.0848096	0	0	0
Otu0277	0	0	0.329815	0.442895	0.00942329	0.0659631	0.122503	0.0848096	0.0565398	0.0942329	0	0.0942329	0.0282699	0.00942329	0	0.0282699	0.197889	0	0.00942329	0	0	0	0	0	0	0.0471165	0	0	0	0.0188466	0.00942329	0	0.0471165	0	0	0	0	0	0	0.0282699	0	0	0	0	0	0	0.0188466	0	0
Otu0278	0.00942329	0	0	0	0	0	0	0	0	0	0	0	0	0	0	0	0	0	0	0	0.0282699	0	0	0.0376932	0	0	0	0	0	0	0	0	0	0	0	0.0753864	0	0.0188466	0	0.0942329	0.160196	0.11308	0.11308	0.103656	0.414625	0	0.0753864	0.0188466	0.0188466
Otu0279	0	0	0	0	0	0	0.0282699	0	0	0	0	0	0	0	0	0	0	0	0	0	0	0	0	0	0	0	0	0	0.0565398	0.11308	0	0.207312	0	0	0	0	0.0942329	0	0.103656	0	0	0	0	0.00942329	0	0	0	0	0
Otu0280	0.0565398	0.0565398	0.0942329	0.0376932	0.0753864	0.0376932	0.0376932	0.0565398	0.0376932	0.0942329	0.0471165	0	0	0.0659631	0	0.0282699	0.0188466	0.0188466	0.0188466	0	0	0.00942329	0.00942329	0	0	0	0	0	0	0.00942329	0	0	0	0	0	0	0	0	0	0	0	0	0	0	0	0	0	0	0
Otu0281	0	0	0.00942329	0.122503	0	0	0	0	0	0	0	0	0.0282699	0	0.00942329	0.11308	0	0	0	0	0	0	0	0.179043	0	0.273276	0.122503	0	0	0	0	0	0	0	0.169619	0.0753864	0	0.0376932	0.292122	0	0	0	0	0	0	0	0	0.245006	0
Otu0282	0.0942329	0.197889	0.235582	0.197889	0.150773	0.0659631	0.103656	0.150773	0.0753864	0.226159	0.0565398	0.00942329	0.0188466	0.179043	0.0282699	0.0565398	0.0471165	0.0282699	0.0188466	0.00942329	0.0188466	0.0188466	0.00942329	0.00942329	0	0	0.0188466	0	0	0	0	0	0	0.00942329	0.00942329	0	0	0	0	0	0	0	0	0	0	0	0	0	0
Otu0283	0	0	0	0	0	0	0	0	0	0.0188466	0	0	0	0	0	0	0	0	0	0	0	0	0	0	0	0	0	0	0	0.00942329	0	0	0	0	0	0	0	0	0	0	0	0	0	0.0565398	0.0848096	0	0.414625	0	0
Otu0284	0	0	0	0	0	0	0	0	0	0	0	0	0	0	0	0	0	0	0	0.0376932	0	0	0	0	0	0	0	0	0	0	0	0	0	0.00942329	0	0	0	0	0	0	0	0	0.0376932	0.00942329	0.00942329	0.00942329	0.0282699	0	0
Otu0285	0	0.00942329	0	0.00942329	0	0.00942329	0.0471165	0	0	0.00942329	0	0.00942329	0	0	0	0	0	0	0.141349	0.0565398	0.0282699	0.160196	0.537128	0	0	0	0	0	0.00942329	0	0	0.00942329	0.0282699	0	0.00942329	0.00942329	0.0282699	0	0.00942329	0	0	0.103656	0.00942329	0	0.0188466	0.0942329	0.0282699	0	0.0188466
Otu0286	0.0282699	0.0376932	0.0282699	0.0565398	0.00942329	0.00942329	0.0565398	0	0	0.0282699	0.0376932	0	0	0.0282699	0.00942329	0	0.00942329	0	0.00942329	0	0	0.00942329	0	0	0	0	0	0.00942329	0.00942329	0	0	0	0	0	0	0	0	0	0	0	0	0	0	0	0	0	0	0	0
Otu0287	0.00942329	0	0	0	0	0	0	0	0	0	0	0	0	0	0	0	0	0	0	0	0	0	0	0	0	0	0.0282699	0	0.0376932	0.0188466	0.00942329	0.329815	0.150773	0.216736	0.273276	0.11308	0.0282699	0.0565398	0.0376932	0.0376932	0	0.00942329	0	0	0.0565398	0	0.0282699	0	0
Otu0288	0	0	0	0	0	0	0	0	0	0	0	0	0	0	0	0	0	0	0	0	0	0	0	0	0	0	0	0	0	0	0	0	0	0	0	0	0	0	0	0	0	0	0	0	0	0	0	0	0
Otu0289	0.0471165	0.0376932	0.0753864	0.0282699	0.0376932	0.0376932	0.0282699	0.0376932	0.0282699	0.0848096	0.0188466	0	0	0.0282699	0	0.00942329	0	0.0188466	0	0.0188466	0	0	0.0188466	0	0	0	0.00942329	0	0	0	0	0	0	0	0	0	0	0	0	0	0	0	0	0	0	0	0	0	0
Otu0290	0	0	0	0	0	0.00942329	0	0	0	0	0	0	0	0	0	0	0.131926	0.11308	0.0848096	0.188466	0.0848096	0.0376932	0.00942329	0	0	0	0	0	0	0	0	0	0	0	0	0	0	0	0	0.00942329	0.0376932	0.103656	0.00942329	0.00942329	0	0	0	0	0
Otu0291	0	0	0	0.0188466	0	0	0	0	0	0	0	0	0	0	0	0	0	0	0	0.0282699	0.00942329	0.0188466	0	0	0	0.0659631	0.00942329	0.0565398	0	0.0188466	0.0282699	0.0188466	0	0.0282699	0.0942329	0.0282699	0.0471165	0.00942329	0.0471165	0	0	0.0471165	0.0188466	0	0.0376932	0.0471165	0.0565398	0	0
Otu0292	0	0.0188466	0	0.00942329	0	0.0282699	0.0659631	0.00942329	0.00942329	0	0.0376932	0.0282699	0.0848096	0.00942329	0.0471165	0.00942329	0.103656	0.150773	0	0.263852	0.150773	0.0188466	0.179043	0.0282699	0.00942329	0	0	0.0188466	0.00942329	0.00942329	0	0	0	0.0188466	0.0188466	0.0188466	0.00942329	0.0188466	0	0.0376932	0.0282699	0	0.0282699	0.00942329	0	0	0	0.00942329	0.00942329
Otu0293	0	0	0	0	0.00942329	0	0	0	0	0	0	0	0	0	0	0	0	0	0	0	0	0	0	0	0	0	0	0	0	0	0	0	0	0	0	0	0	0	0	0	0	0	0	0	0	0	0	0	0
Otu0294	0	0	0	0	0	0	0	0	0	0	0	0	0	0	0	0	0.0376932	0	0	0	0	0	0	0	0	0	0	0	0	0	0	0	0	0	0	0	0	0	0	0.0188466	0	0	0	0	0	0	0	0	0
Otu0295	0	0	0	0	0	0	0	0	0	0	0	0	0	0	0	0.00942329	0.00942329	0.0471165	0.00942329	0.0565398	0	0	0	0	0.00942329	0	0	0	0	0	0	0	0	0	0	0	0	0	0	0	0.0659631	0.0848096	0.131926	0	0	0.0565398	0	0	0
Otu0296	0	0	0	0	0	0	0	0	0	0	0	0	0	0	0	0	0	0	0	0	0	0	0	0	0	0.376932	0	0	0	0	0	0	0.0188466	0	0.0188466	0.169619	0.0376932	0.00942329	0.0188466	0	0	0	0	0	0	0.00942329	0	0	0
Otu0297	0	0	0	0	0	0	0	0	0	0	0	0	0	0	0	0	0	0.0282699	0	0	0	0	0.00942329	0	0	0	0	0	0	0	0	0	0	0	0	0	0	0	0	0	0.518281	0	0.11308	0.0188466	0.245006	0.207312	0	0	0
Otu0298	0	0	0	0	0	0	0	0	0	0	0	0	0	0	0	0	0	0	0.0282699	0	0	0	0	0	0	0	0	0	0	0	0	0	0	0	0	0	0	0	0	0	0	0.537128	0	0	0	0	0	0	0
Otu0299	0	0.00942329	0	0.0188466	0	0.00942329	0	0	0	0	0	0	0	0	0	0	0.0282699	0	0	0	0	0.00942329	0	0	0.131926	0.141349	0.0753864	0.131926	0.0848096	0.0565398	0.131926	0.0188466	0.0659631	0.0376932	0.0376932	0.0282699	0.0188466	0.0942329	0.131926	0.0659631	0	0	0	0	0	0	0	0.0282699	0.0848096
Otu0300	0	0	0	0	0	0	0	0	0	0.0565398	0	0	0	0	0	0	0	0	0	0	0	0	0	0	0	0	0	0	0	0	0	0	0	0	0	0.00942329	0	0	0	0.00942329	0	0.0188466	0	0.0188466	0.00942329	0.0188466	0.612514	0	0
Otu0301	0	0	0	0	0	0	0	0	0	0	0	0	0	0	0	0	0	0.0282699	0	0	0.0565398	0	0	0	0	0	0	0	0	0	0	0	0	0	0	0	0	0	0	0	0.0282699	0	0.00942329	0.0376932	0	0	0	0	0
Otu0302	0	0	0	0	0	0	0	0.0188466	0	0	0	0	0	0	0	0	0	0	0	0	0	0	0	0	0	0	0	0.0376932	0	0	0.00942329	0	0	0	0	0	0.00942329	0.169619	0.0471165	0	0	0	0	0	0	0	0	0	0
Otu0303	0	0	0	0	0	0	0	0	0	0	0	0	0	0	0	0	0	0	0	0	0.0188466	0	0	0	0	0	0	0	0	0	0	0	0	0	0	0	0	0	0	0	0.0471165	0.0471165	0	0.0376932	0.169619	0	0.00942329	0	0
Otu0304	0.00942329	0	0	0	0	0	0	0	0	0	0	0	0	0	0	0	0	0	0	0	0	0	0	0	0	0.160196	0.0753864	0.00942329	0.0188466	0	0.245006	0	0.216736	0	0.0471165	0.131926	0.0848096	0.0282699	0.00942329	0	0	0	0	0.0376932	0	0	0	0	0
Otu0305	0	0	0	0	0	0	0	0	0	0	0	0	0	0	0	0	0	0	0	0	0	0	0	0.00942329	0	0	0	0.0376932	0.0376932	0.0282699	0.0565398	0.0376932	0.0282699	0	0	0.0848096	0.0659631	0.0376932	0.0753864	0.0282699	0	0.0188466	0.00942329	0.00942329	0.00942329	0.00942329	0	0.0188466	0.0188466
Otu0306	0.131926	0.131926	0.207312	0.207312	0.103656	0.141349	0.226159	0.11308	0.0753864	0.226159	0.0659631	0.0282699	0.00942329	0.282699	0.00942329	0.0565398	0.0376932	0.00942329	0.0188466	0.0188466	0	0.0376932	0	0	0	0.00942329	0	0	0	0	0	0	0	0.00942329	0	0	0	0	0	0	0	0	0	0	0	0	0	0	0
Otu0307	0.0282699	0	0	0	0	0	0	0	0	0	0	0	0	0	0.0188466	0.0753864	0.150773	0	0	0	0	0	0	0	0	0	0	0	0	0	0	0	0.367508	0.00942329	0	0	0.0753864	0.235582	0.282699	0.358085	0	0	0	0	0	0	0	0	0
Otu0308	0	0	0	0	0	0	0	0	0	0	0	0	0	0	0	0	0.00942329	0	0	0	0.00942329	0	0	0	0	0	0	0	0	0	0	0	0	0	0	0	0	0	0	0.141349	0	0.0753864	0	0.141349	0	0	0	0	0
Otu0309	0.0282699	0.0471165	0.141349	0.131926	0.0376932	0.0565398	0.122503	0.0659631	0.0659631	0.131926	0.0188466	0.00942329	0	0.169619	0.0188466	0.00942329	0.00942329	0.0188466	0	0	0.00942329	0.0188466	0.0188466	0	0	0	0	0	0.00942329	0.00942329	0	0	0	0	0	0	0	0	0	0	0	0	0	0	0	0	0	0	0
Otu0310	0.103656	0.0942329	0.169619	0.160196	0.150773	0.0659631	0.122503	0.0942329	0.0659631	0.216736	0.0188466	0.00942329	0.00942329	0.188466	0.00942329	0.0282699	0.0659631	0.0376932	0.0282699	0	0.00942329	0.0376932	0.00942329	0	0	0	0	0	0.00942329	0.00942329	0.00942329	0	0	0	0	0	0	0	0	0	0	0	0	0	0	0	0	0	0
Otu0311	0	0	0.00942329	0	0	0	0	0	0	0	0	0	0	0	0	0.00942329	0.273276	0	0	0	0	0	0	0	0	0.0188466	0	0.0471165	0.00942329	0	0	0	0	0.0188466	0	0.0188466	0	0	0.0376932	0.235582	0	0	0	0	0	0	0	0	0
Otu0312	0.11308	0.0942329	0.141349	0.150773	0.0848096	0.0753864	0.0471165	0.0848096	0.0659631	0.141349	0.0471165	0	0	0.11308	0	0.00942329	0.0376932	0.0282699	0.0376932	0	0	0.0188466	0.0188466	0	0	0	0.0188466	0	0	0.00942329	0	0	0	0	0	0	0	0	0	0	0	0	0	0	0	0	0	0	0
Otu0313	0	0	0	0	0	0	0	0	0	0	0.00942329	0	0	0	0	0	0	0	0	0	0	0	0	0	0	0	0.00942329	0	0	0	0	0	0	0	0	0	0	0	0	0	0	0	0	0	0	0	0	0	0
Otu0314	0	0	0	0	0	0	0	0	0	0	0	0	0	0	0	0	0	0	0	0	0.0188466	0	0.00942329	0.216736	0.122503	0.0188466	0.0282699	0.00942329	0	0.00942329	0.0565398	0.0376932	0.00942329	0.0942329	0.00942329	0.00942329	0	0.0282699	0.0565398	0.0376932	0.00942329	0	0.0188466	0.0188466	0.0565398	0.0659631	0.00942329	0.292122	0.131926
Otu0315	0	0	0	0	0	0	0	0	0	0	0	0	0	0	0	0	0.00942329	0	0	0.00942329	0	0	0	0	0.0471165	0.0188466	0.0659631	0.0471165	0	0.0282699	0.0376932	0	0	0	0.0188466	0	0	0.00942329	0	0.131926	0	0	0.0376932	0.0188466	0.0282699	0.0188466	0	0	0.0282699
Otu0316	0	0.00942329	0	0.0188466	0	0.00942329	0.0188466	0	0.0282699	0	0.00942329	0.0282699	0.00942329	0	0	0	0.122503	0.169619	0.0282699	0.160196	0.0753864	0	0.141349	0	0.00942329	0	0	0	0	0	0	0	0	0.00942329	0.00942329	0	0	0.00942329	0.00942329	0.0188466	0	0.0188466	0.0188466	0	0	0.00942329	0	0.00942329	0
Otu0317	0	0	0	0	0	0	0	0	0	0	0	0	0	0	0	0	0.0282699	0	0	0.00942329	0	0	0	0	0	0	0	0	0	0	0	0	0	0	0	0.0188466	0	0	0	0.395778	0	0.0659631	0.0188466	0.0471165	0.0282699	0.0188466	0.00942329	0	0
Otu0318	0.11308	0.179043	0.207312	0.169619	0.122503	0.0942329	0.0942329	0.0753864	0.0753864	0.207312	0.0282699	0	0.0188466	0.188466	0	0.0753864	0.0565398	0.00942329	0.0565398	0	0	0.0376932	0.00942329	0	0	0	0	0	0	0	0	0	0	0	0	0	0	0	0	0	0	0	0	0	0	0	0	0	0
Otu0319	0.0848096	0.0848096	0.207312	0.0942329	0.0753864	0.0753864	0.160196	0.179043	0.122503	0.169619	0.0282699	0	0	0.131926	0	0.0188466	0.0282699	0	0.0188466	0.00942329	0.00942329	0.00942329	0.0282699	0	0	0	0.00942329	0	0.00942329	0.00942329	0	0	0	0	0	0	0	0	0	0	0	0	0	0	0	0	0	0	0
Otu0320	0	0	0	0	0	0	0	0	0	0	0.00942329	0	0	0	0	0	0	0	0	0	0	0	0	0	0	0	0	0	0	0	0	0.424048	0	0.669054	0	0.160196	0.0942329	0.0282699	0	0	0	0	0	0	0	0	0	0	0
Otu0321	0.103656	0.141349	0.245006	0.150773	0.141349	0.0753864	0.131926	0.103656	0.0471165	0.216736	0.0659631	0.00942329	0.00942329	0.207312	0	0.0471165	0.0376932	0	0.0188466	0.0188466	0.00942329	0.0282699	0.0282699	0	0	0.00942329	0	0	0	0	0	0	0	0	0.00942329	0	0	0	0	0	0	0	0	0	0	0	0	0	0
Otu0322	0	0	0	0	0	0	0.0376932	0	0	0	0	0	0	0	0	0	0	0	0	0	0.725594	0	0	0	0	0	0	0	0	0	0	0	0	0	0	0	0	0	0	0	0	0	0	0.320392	0	0	0	0	0
Otu0323	0	0	0	0	0	0	0	0	0	0	0	0	0	0	0	0	0	0	0.00942329	0	0	0	0	0	0	0	0	0	0	0	0	0	0	0	0	0	0	0	0	0	0	0.735017	0	0	0	0	0	0	0
Otu0324	0	0	0	0	0	0	0.00942329	0	0	0	0	0	0	0	0	0	0	0.0188466	0	0	0	0	0	0	0	0	0	0	0	0	0	0	0	0	0	0	0	0	0	0	0.0471165	0.0282699	0.00942329	0.0188466	0.0188466	0.0376932	0.0188466	0	0
Otu0325	0	0	0	0	0	0	0	0	0	0	0	0	0	0	0	0	0.00942329	0	0	0	0	0	0	0.00942329	0.00942329	0	0	0.0188466	0.0376932	0	0	0	0.00942329	0.00942329	0.00942329	0.188466	0.0942329	0.169619	0.216736	0.0188466	0	0.00942329	0.0282699	0	0.0188466	0	0	0	0.0282699
Otu0326	0.0753864	0.0282699	0.0565398	0.0565398	0.00942329	0.00942329	0.0282699	0	0.00942329	0.0282699	0.0188466	0	0	0.0282699	0	0	0	0	0	0.00942329	0.00942329	0	0	0.11308	0.00942329	0	0	0	0.00942329	0.00942329	0	0	0	0	0	0.00942329	0	0	0	0	0	0	0	0	0	0	0	0.207312	0.00942329
Otu0327	0	0	0	0	0	0	0	0	0	0	0	0	0	0	0.00942329	0	0.0282699	0	0	0	0	0	0	0	0	0	0	0	0.0188466	0	0	0.0376932	0.0188466	0	0	0.00942329	0	0.0188466	0.0188466	0.603091	0	0	0.0282699	0	0	0	0	0	0
Otu0328	0	0	0	0	0	0	0	0	0	0	0	0	0	0	0	0	0	0	0	0	0	0	0	0	0	0	0	0	0	0	0	0	0	0	0	0.0188466	0	0	0	0	0	0	0	0	0	0	0	0	0
Otu0329	0.0188466	0	0	0	0	0	0	0	0	0.0659631	0	0	0	0	0	0	0	0	0	0	0	0	0	0	0	0	0	0	0	0	0	0	0	0	0	0	0	0	0	0	0	0	0	0	0	0	1.46061	0.00942329	0
Otu0330	0	0	0	0	0	0	0	0	0	0.00942329	0	0	0	0	0	0	0.0282699	0	0	0	0.00942329	0	0	0	0	0	0	0	0	0	0	0	0.00942329	0.0376932	0.0282699	0.00942329	0	0	0.00942329	0.0942329	0.0659631	0.0848096	0.0471165	0.0848096	0.0565398	0.0376932	0.0188466	0	0.0188466
Otu0331	0	0	0	0	0	0	0	0	0	0	0	0	0	0	0	0	0	0	0	0	0	0	0	0	0	0.245006	0	0.0565398	0	0.273276	0	0	0	0	0.141349	0	0	0	0	0	0	0.0471165	0	0	0	0.0753864	0	0	0
Otu0332	0	0	0	0	0	0	0	0	0	0	0	0	0	0	0	0	0	0	0	0.00942329	0	0	0	0	0	0	0	0	0	0	0	0	0.00942329	0	0	0	0	0	0	0.103656	0.0376932	0.207312	0.197889	0	0.0753864	0.0471165	0.0942329	0	0
Otu0333	0	0	0	0	0	0	0	0	0	0	0	0	0	0	0	0	0.00942329	0	0	0	0.0188466	0	0	0	0.0188466	0	0.0188466	0.0188466	0.00942329	0.00942329	0.0376932	0.0282699	0.0376932	0.0659631	0.0188466	0	0	0	0	0.0942329	0.0753864	0.103656	0.0282699	0.0565398	0.150773	0	0	0	0.0188466
Otu0334	0	0	0	0	0	0	0	0	0	0	0	0	0	0	0	0	0	0	0	0	0	0	0	0	0	0	0	0	0	0	0	0	0	0	0.0565398	0	0	0.0188466	0	0.0471165	0.150773	0.122503	0.0565398	0	0.226159	0.0565398	0.0282699	0	0
Otu0335	0	0	0	0	0	0	0	0	0	0	0	0	0	0	0	0	0	0	0	0	0	0	0	0	0	0	0	0	0	0	0	0	0	0	0	0	0	0	0	0	0	0	0	0	0	0	0	0	0
Otu0336	0	0	0	0	0	0	0	0	0	0	0	0	0	0	0	0	0	0	0	0	0.00942329	0	0	0.179043	0.0376932	0.0659631	0	0	0	0	0.207312	0	0	0	0.0376932	0.00942329	0.0753864	0.0282699	0.00942329	0.0471165	0.0188466	0.0188466	0.0376932	0.0376932	0.0659631	0.0942329	0.00942329	0.103656	0.0753864
Otu0337	0	0	0	0	0	0	0	0	0	0	0	0	0	0	0	0	0	0	0	0	0.00942329	0	0.0188466	0	0	0	0	0	0	0	0	0	0	0	0	0	0	0	0	0.00942329	0.11308	0	0.122503	0.0659631	0	0.11308	0	0	0
Otu0338	0	0	0.00942329	0.0471165	0	0	0.0282699	0	0	0	0	0	0	0	0	0	0.00942329	0	0	0	0	0.0376932	0	0	0	0.0282699	0.0376932	0	0	0.0282699	0.0188466	0	0	0	0.0376932	0	0	0	0	0.0376932	0	0	0	0.00942329	0.0376932	0	0.0188466	0	0
Otu0339	0	0	0	0	0	0	0	0	0	0.00942329	0	0	0	0	0	0	0	0	0	0	0	0	0	0	0.0471165	0.00942329	0	0.0188466	0	0	0.0188466	0	0.00942329	0	0	0	0	0	0	0.0188466	0.0188466	0.292122	0.0942329	0.0848096	0.0188466	0.0848096	0.0471165	0	0.0942329
Otu0340	0.160196	0.0753864	0.179043	0.11308	0.131926	0.0376932	0.11308	0.0471165	0.103656	0.0848096	0.0565398	0.00942329	0	0.141349	0	0.00942329	0.0188466	0.0188466	0.0188466	0.00942329	0	0.0471165	0.0188466	0	0	0	0	0	0	0	0	0	0	0	0	0	0	0	0.00942329	0	0	0	0	0	0	0	0	0	0
Otu0341	0	0	0	0	0	0	0	0	0	0	0	0	0	0	0	0	0	0	0	0	0	0	0	0	0	0	0	0	0	0	0	0	0	0	0	0	0	0	0	0.471165	0	0	0	0	0	0	0	0	0
Otu0342	0	0	0	0.00942329	0	0	0	0	0	0	0	0	0	0	0	0	0	0	0	0.0188466	0	0	0	0	0	0	0	0	0	0	0	0	0	0	0.0376932	0	0	0	0	0	0	0	0.131926	0.282699	0	0	0	0	0
Otu0343	0	0	0	0	0.00942329	0	0.00942329	0	0	0	0	0	0	0	0	0	0	0	0	0	0	0	0	0	0	0	0	0	0	0	0	0	0	0	0	0	0	0	0	0	0	0	0	0	0	0	0	0	0
Otu0344	0	0.00942329	0	0.0188466	0	0	0	0	0	0	0	0	0	0	0	0	0.00942329	0.0376932	0	0	0	0	0.0188466	0.0376932	0.131926	0.103656	0.103656	0.0659631	0.00942329	0.0188466	0.00942329	0	0.0282699	0.0282699	0.00942329	0	0.00942329	0	0	0.00942329	0.00942329	0	0	0	0	0.0471165	0	0.0188466	0.150773
Otu0345	0	0	0	0	0	0	0	0	0	0	0	0	0	0	0	0	0.0188466	0	0	0	0.00942329	0	0	0	0.00942329	0	0.0659631	0.0188466	0.0188466	0.0282699	0.0188466	0.0188466	0.0188466	0.00942329	0.00942329	0.0471165	0	0.00942329	0.0188466	0.0376932	0.0282699	0.0188466	0.0188466	0	0.0376932	0.188466	0.0188466	0.00942329	0
Otu0346	0	0	0	0	0	0	0	0	0	0	0	0	0	0	0	0	0.0188466	0.0753864	0	0.103656	0.0942329	0.0753864	0	0	0	0	0	0	0	0	0	0	0	0	0	0	0	0	0	0.0471165	0.0942329	0	0.0565398	0.0188466	0.0659631	0	0.0282699	0	0
Otu0347	0	0	0	0	0	0	0	0	0	0	0	0	0	0	0	0	0.0376932	0	0	0	0	0	0	0	0	0	0	0	0	0.00942329	0	0	0	0	0	0	0.0188466	0	0	1.03656	0	0	0	0	0	0	0	0.00942329	0.0282699
Otu0348	0.179043	0.0942329	0.188466	0.235582	0.103656	0.103656	0.11308	0.11308	0.0753864	0.179043	0.0471165	0.0282699	0.00942329	0.179043	0	0.0376932	0.0376932	0.00942329	0.0282699	0	0	0.0659631	0.0188466	0	0	0	0	0	0	0	0.00942329	0	0	0	0	0	0	0	0	0	0	0	0	0	0	0	0	0	0
Otu0349	0	0	0	0.0188466	0	0	0.00942329	0	0	0	0	0	0	0	0	0	0.0188466	0	0	0	0	0	0	0	0.00942329	0	0.0471165	0.0188466	0.00942329	0.103656	0.131926	0.00942329	0	0	0.0282699	0	0	0	0.188466	0.0659631	0	0	0	0	0	0	0	0	0.00942329
Otu0350	0.0471165	0.0282699	0.0753864	0.0471165	0.0659631	0.0188466	0.0471165	0.0565398	0.0659631	0.0942329	0.0282699	0	0	0.0471165	0	0.0282699	0.0188466	0	0	0	0	0.00942329	0	0	0	0	0	0.00942329	0.00942329	0	0	0	0	0	0	0	0	0	0	0	0	0	0	0	0	0	0	0	0
Otu0351	0	0	0	0	0	0	0	0	0	0	0	0	0	0	0	0	0	0	0	0	0	0	0	0	0	0	0	0	0	0	0	0	0	0	0.0848096	0.103656	0	0	0.00942329	0	0.0376932	0.103656	0	0.207312	0	0	0	0	0
Otu0352	0	0	0	0	0	0	0	0	0	0	0	0	0	0	0.0188466	0	0.0188466	0.00942329	0	0	0.00942329	0.00942329	0	0	0	0.00942329	0	0	0.00942329	0	0	0	0	0	0.00942329	0	0.0188466	0.0471165	0.00942329	0.00942329	0.0188466	0.00942329	0	0	0.0376932	0	0.0942329	0	0
Otu0353	0	0	0	0	0	0	0.00942329	0	0	0	0	0	0	0	0	0	0.0942329	0	0	0	0	0.0376932	0	0	0	0	0	0	0	0	0	0	0	0	0	0	0	0	0	0.0753864	0	0	0	0	0.0282699	0.00942329	0	0	0
Otu0354	0	0	0	0	0	0	0	0	0	0	0	0	0	0	0	0	0	0	0	0	0	0	0	0.00942329	0	0	0	0.0565398	0	0	0.00942329	0	0	0	0.0471165	0	0	0	0	0	0	0	0.0565398	0.00942329	0	0.0659631	0	0.0282699	0
Otu0355	0	0	0	0	0	0	0	0	0	0	0	0	0	0	0	0	0	0	0	0	0	0	0	0	0	0	0	0	0.0565398	0	0.131926	0	0	0	0.0188466	0	0.00942329	0	0	0	0	0	0	0	0	0	0	0	0
Otu0356	0	0	0	0	0	0	0	0	0	0.0376932	0	0	0	0	0	0	0.0471165	0	0	0.00942329	0	0	0	0	0	0	0	0	0	0	0	0	0	0	0	0	0	0	0	0.0848096	0	0.131926	0.0188466	0.00942329	0.0282699	0.0376932	0.11308	0	0
Otu0357	0	0	0	0	0	0	0	0	0.00942329	0.00942329	0	0.0282699	0.216736	0	0	0	0	0	0	0	0	0	0	0	0	0	0	0	0	0	0	0.0565398	0.0659631	0	0.0942329	0.282699	0	0	0	0	0	0	0	0.00942329	0	0	0	0	0
Otu0358	0	0	0	0	0	0	0	0	0	0	0	0	0	0	0	0	0	0	0	0	0	0	0	0.0188466	0.0942329	0.0188466	0.00942329	0	0	0	0.00942329	0.0188466	0.00942329	0.0376932	0.00942329	0	0	0	0	0	0.00942329	0.0471165	0.00942329	0.0282699	0.00942329	0.0282699	0	0.0188466	0.0753864
Otu0359	0.141349	0.103656	0.188466	0.282699	0.103656	0.0376932	0.122503	0.0659631	0.0659631	0.169619	0.0471165	0	0	0.0848096	0.00942329	0.0376932	0.00942329	0.0188466	0.0188466	0.00942329	0.0282699	0.0848096	0	0	0	0	0	0	0.00942329	0	0	0	0	0	0	0	0	0	0	0	0	0	0	0	0	0	0	0	0
Otu0360	0.0376932	0.0188466	0.0188466	0.0282699	0.00942329	0.0188466	0.00942329	0.0188466	0.00942329	0.0471165	0.00942329	0	0	0.0188466	0	0	0.0188466	0.00942329	0.00942329	0	0	0	0	0	0	0	0	0	0	0	0	0	0	0	0	0	0	0	0	0	0	0	0	0	0	0	0	0	0
Otu0361	0	0	0	0	0	0	0	0	0	0	0	0	0	0	0	0	0	0	0	0	0	0	0	0	0	0	0	0	0	0	0	0	0	0	0.395778	0.0188466	0.00942329	0.00942329	0.00942329	0	0.00942329	0.0376932	0	0.00942329	0.0471165	0.00942329	0.0282699	0	0
Otu0362	0	0	0	0	0	0	0	0	0	0	0	0	0	0	0	0	0	0	0	0.00942329	0	0	0	0	0.0659631	0.0188466	0.0848096	0	0.00942329	0.00942329	0.0188466	0.00942329	0	0	0	0.0376932	0	0	0	0	0	0	0.0282699	0	0.245006	0	0.00942329	0.00942329	0.0376932
Otu0363	0.0565398	0.0659631	0.0942329	0.11308	0.0659631	0.0565398	0.131926	0.0565398	0.0471165	0.0848096	0.0659631	0	0	0.160196	0.00942329	0.00942329	0	0.00942329	0.0188466	0.00942329	0.00942329	0.00942329	0.0282699	0	0	0	0	0	0.00942329	0	0.00942329	0	0	0	0	0	0	0	0	0	0	0	0	0	0	0	0	0	0
Otu0364	0	0	0	0	0	0	0	0	0	0	0	0	0	0.0188466	0	0	0	0	0	0	0	0	0	0	0	0	0	0	0.0565398	0.00942329	0	0	0	0	0.0471165	0	0.160196	0	0.245006	0.00942329	0	0	0	0	0	0	0	0	0
Otu0365	0.0282699	0	0	0	0	0	0	0	0	0	0	0	0	0	0	0	0	0	0	0	0	0	0	0	0	0	0	0	0	0	0	0	0.6879	0	0.0188466	0	0	0	0.0376932	0	0	0.0188466	0	0.00942329	0	0	0	0	0
Otu0366	0	0	0	0	0	0	0	0	0	0	0	0	0	0	0	0	0	0	0.00942329	0	0	0	0	0	0	0	0	0	0	0	0	0	0	0	0	0	0	0	0	0	0	0.74444	0	0	0	0.0565398	0	0	0
Otu0367	0.00942329	0.00942329	0.00942329	0.0188466	0	0.00942329	0.0282699	0.0188466	0.0188466	0.0282699	0	0.0188466	0	0	0	0	0	0	0	0	0	0.00942329	0	0	0	0	0	0.00942329	0	0	0	0	0	0	0	0	0	0	0	0	0	0	0	0	0	0	0	0	0
Otu0368	0	0	0	0	0	0	0	0	0	0.00942329	0	0	0	0	0	0	0	0	0	0	0.0565398	0	0.00942329	0	0	0	0	0	0	0	0	0	0	0	0	0	0	0	0	0	0	0	0	0.0282699	0	0	0.0753864	0	0
Otu0369	0	0	0	0	0	0	0	0	0	0	0	0	0	0	0	0	0	0	0	0	0	0	0	0	0	0	0	0	0	0	0	0	0	0	0	0	0	0	0	0	0	0	0	0	0	0	0	0	0
Otu0370	0	0	0	0	0	0	0	0	0	0	0	0	0	0	0	0	0.0188466	0	0	0	0.00942329	0.00942329	0	0.00942329	0.11308	0	0	0.0565398	0.0188466	0.0753864	0.00942329	0.0188466	0.00942329	0	0.0282699	0	0	0	0	0.0753864	0.00942329	0.0565398	0.0376932	0.0471165	0.0376932	0	0	0.00942329	0.0376932
Otu0371	0	0	0	0	0	0	0	0	0	0	0	0	0	0	0	0	0	0	0	0	0.00942329	0	0	0	0	0	0.00942329	0.00942329	0	0	0	0	0	0	0.00942329	0	0	0	0	0	0	0	0.0471165	0.0376932	0.188466	0.188466	0	0	0
Otu0372	0	0	0	0	0	0	0	0	0	0.0471165	0	0	0	0	0	0	0	0	0	0	0.0188466	0	0	0	0	0	0	0	0	0	0	0	0	0	0	0	0	0	0	0	0	0	0	0	0.0659631	0	0.518281	0	0
Otu0373	0.00942329	0.0188466	0.0188466	0.00942329	0	0.0188466	0.0188466	0.0282699	0.0188466	0.0376932	0.00942329	0	0	0	0	0.00942329	0	0	0.00942329	0	0.00942329	0	0	0	0	0	0	0.00942329	0	0	0	0	0	0	0	0	0	0	0	0	0	0	0	0	0	0	0	0	0
Otu0374	0	0	0	0	0	0	0	0	0	0	0	0	0	0	0	0	0.0282699	0	0	0	0	0	0	0	0.11308	0	0	0	0	0	0	0	0	0.188466	0.188466	0.0188466	0	0	0	0.188466	0	0.0471165	0	0	0	0	0	0	0.0848096
Otu0375	0	0	0.00942329	0	0	0.0282699	0	0	0	0	0	0	0.00942329	0	0	0	0	0	0	0	0	0	0	0	0	0.0376932	0	0.0376932	0.0753864	0	0	0	0	0.0753864	0.0848096	0.0848096	0.0188466	0	0	0	0	0	0	0	0	0	0	0	0
Otu0376	0	0	0	0	0	0	0	0	0	0.0188466	0	0	0	0	0	0	0	0	0	0	0	0	0	0.00942329	0.0282699	0.0376932	0.0376932	0.00942329	0	0	0	0	0.0659631	0.0188466	0.0282699	0.00942329	0.0471165	0.00942329	0.00942329	0.0188466	0.0376932	0.00942329	0.0471165	0.00942329	0.00942329	0.00942329	0.0753864	0.0282699	0.0188466
Otu0377	0.00942329	0	0.0565398	0.0188466	0.0282699	0.00942329	0.0282699	0.0188466	0.0188466	0.00942329	0.0188466	0	0	0.0565398	0	0.00942329	0	0	0.00942329	0	0	0	0.0188466	0	0	0	0	0	0	0	0	0	0	0	0	0	0	0	0	0	0	0	0	0	0	0	0	0	0
Otu0378	0	0	0	0	0	0	0	0	0	0	0	0	0	0	0	0	0	0	0	0	0.0376932	0	0	0	0.00942329	0	0	0	0.0565398	0	0	0	0	0.0376932	0	0	0	0	0.160196	0	0	0	0	0	0.442895	0	0	0	0
Otu0379	0.00942329	0.00942329	0	0	0	0	0	0	0	0	0	0	0	0	0	0	0	0	0	0	0	0	0	0	0	0.00942329	0	0.0848096	0.0471165	0.0659631	0.103656	0	0.0471165	0	0.00942329	0	0	0	0	0	0	0	0	0	0	0	0	0	0.0188466
Otu0380	0	0	0	0	0	0	0	0	0	0	0	0	0	0	0	0	0	0	0	0	0	0	0	0	0	0	0	0	0	0	0	0	0	0	0	0	0	0	0	0	0	0	0	0	0	0	0	0	0
Otu0381	0	0	0	0	0	0	0	0	0	0	0	0	0	0	0	0	0	0	0	0	0.00942329	0	0	0	0	0	0	0	0.00942329	0	0	0	0	0	0	0	0	0	0	0	0	0	0	0	0	0	0	0	0
Otu0382	0	0	0	0	0	0	0	0	0.00942329	0	0	0	0	0	0	0	0	0	0	0	0	0	0	0	0	0	0	0	0.0282699	0	0	0	0	0	0	0	0	0	0	0	0	0	0	0	0	0	0	0	0
Otu0383	0	0	0	0	0	0	0	0	0	0.00942329	0	0	0	0	0	0	0	0	0	0	0	0	0	0	0	0	0	0	0	0	0	0	0	0	0	0	0	0	0	0	0	0	0	0	0	0	0.0848096	0	0
Otu0384	0	0	0	0	0	0	0	0	0	0	0	0.0282699	0.0753864	0.0282699	0	0	0	0	0	0	0.0471165	0	0	0	0	0	0	0	0	0	0	0	0	0	0.0565398	0.0376932	0.0565398	0	0	0	0	0	0	0	0	0	0	0	0
Otu0385	0	0.0188466	0.0282699	0.0188466	0.0188466	0.0188466	0.0188466	0	0.0188466	0.0471165	0.00942329	0	0.00942329	0.00942329	0	0	0.0282699	0	0.00942329	0	0	0.0188466	0	0	0	0	0	0	0	0	0	0	0	0	0	0	0	0	0	0	0	0	0	0	0	0	0	0	0
Otu0386	0.0282699	0.0848096	0.0471165	0.11308	0.131926	0.0376932	0.0942329	0.0188466	0.0188466	0.0848096	0.0188466	0	0	0.0753864	0	0	0.00942329	0.0188466	0	0.00942329	0.00942329	0	0	0	0.00942329	0	0	0	0	0	0	0	0	0	0	0.00942329	0	0	0	0	0	0	0	0	0	0	0	0	0
Otu0387	0	0	0	0	0	0	0	0	0	0	0	0	0	0	0	0	0	0	0	0	0	0	0	0	0	0	0	0	0	0	0	0	0	0	0	0	0	0	0	0	0	0	0	0	0	0	0	0	0
Otu0388	0	0	0	0	0	0	0	0	0	0	0	0	0	0	0	0	0	0	0	0.0188466	0	0	0	0	0.00942329	0	0	0	0	0	0.00942329	0	0	0	0	0	0	0	0	0.0376932	0	0.0753864	0.188466	0.00942329	0.0282699	0.0188466	0.00942329	0.00942329	0.00942329
Otu0389	0.0376932	0.0753864	0.0659631	0.0565398	0.0848096	0.0188466	0.0565398	0.0376932	0.00942329	0.0376932	0	0	0	0.0753864	0.00942329	0.0376932	0.00942329	0.00942329	0	0.00942329	0	0.0188466	0.0188466	0	0	0	0	0	0	0	0	0	0	0.00942329	0.00942329	0	0	0	0	0	0	0	0	0	0	0	0	0	0
Otu0390	0.0753864	0.0942329	0.141349	0.197889	0.11308	0.0565398	0.0565398	0.0942329	0.0282699	0.131926	0.0282699	0.00942329	0	0.160196	0	0.0471165	0.00942329	0	0.00942329	0.0188466	0.00942329	0.0376932	0	0	0	0	0	0	0	0	0	0	0	0.00942329	0.00942329	0	0	0.00942329	0	0	0	0	0	0	0	0	0	0	0
Otu0391	0	0	0	0	0	0	0	0	0	0	0	0	0	0	0	0	0	0	0.0188466	0	0	0.0565398	0	0	0	0	0	0	0	0	0	0	0	0	0	0	0	0	0	0	0	0.0659631	0	0	0.188466	0	0	0	0
Otu0392	0	0	0	0	0	0	0	0	0	0	0	0	0	0	0	0	0	0	0	0	0	0	0	0	0	0	0	0	0	0.0282699	0	0	0	0	0.00942329	0.00942329	0	0.0282699	0	0.0282699	0	0.0376932	0	0.0376932	0	0.0188466	0	0	0
Otu0393	0	0	0	0	0	0	0	0	0	0.0376932	0	0	0	0	0	0	0	0	0	0	0	0	0	0	0	0	0	0.00942329	0	0	0	0	0	0	0.160196	0.0753864	0.00942329	0.0753864	0.0848096	0	0.00942329	0.0282699	0.00942329	0	0	0.0565398	0.150773	0	0
Otu0394	0	0	0	0	0	0	0	0	0	0.0376932	0	0	0	0	0	0	0	0	0	0	0	0	0	0	0	0	0	0	0	0	0	0.0282699	0	0	0	0	0	0	0	0	0	0	0	0	0	0	0.11308	0	0
Otu0395	0	0	0	0	0	0	0	0	0	0	0	0	0	0	0.0188466	0	0	0	0	0	0	0	0	0	0	0	0	0	0.0471165	0	0.00942329	0.0282699	0.0282699	0	0.00942329	0.00942329	0.0282699	0.0188466	0.00942329	0	0	0	0	0	0	0	0	0	0
Otu0396	0	0	0	0	0	0	0	0	0	0	0	0	0	0	0	0	0	0	0	0.0376932	0.00942329	0	0	0	0	0	0	0	0	0	0	0	0	0	0	0	0	0	0	0	0	0	0.131926	0.188466	0	0	0	0	0
Otu0397	0	0	0	0	0	0	0	0	0	0	0	0	0	0	0	0	0.0942329	0.00942329	0.00942329	0.0188466	0.0471165	0	0.0282699	0	0	0	0	0	0	0	0	0	0	0	0	0	0	0	0	0.0753864	0	0.0565398	0.0282699	0.0565398	0	0.0659631	0	0	0
Otu0398	0	0	0	0	0	0	0	0	0	0	0	0	0	0	0	0	0	0	0	0	0	0	0	0	0	0	0	0	0	0	0.00942329	0	0.0471165	0	0.00942329	0	0.0565398	0.11308	0.00942329	0.0188466	0.0188466	0.0942329	0.0376932	0	0.122503	0	0	0	0.00942329
Otu0399	0	0	0	0	0	0	0	0	0	0	0	0	0	0	0	0	0	0	0	0.0188466	0	0	0	0	0	0	0	0	0	0	0	0	0	0	0	0	0	0	0	0	0.00942329	0.0376932	0.103656	0.0848096	0	0.0376932	0	0	0
Otu0400	0	0	0	0	0	0	0	0	0	0	0	0	0	0	0	0	0	0	0	0	0.00942329	0	0	0	0	0	0	0	0	0	0	0	0	0	0	0	0	0	0	0.0188466	0.0188466	0.0565398	0.122503	0.0376932	0.0659631	0.0659631	0.0188466	0	0
Otu0401	0	0	0	0	0	0	0	0	0	0	0	0	0	0	0	0	0	0	0	0	0	0	0	0	0	0	0	0	0.00942329	0	0	0	0	0	0	0	0	0	0	0	0	0	0	0	0	0	0	0	0
Otu0402	0	0.00942329	0	0.00942329	0	0	0	0	0	0.0188466	0	0	0	0	0.0188466	0	0	0	0	0.00942329	0	0.00942329	0.00942329	0.0565398	0.0659631	0.0282699	0.0376932	0.0188466	0	0.0471165	0.00942329	0.0282699	0.0659631	0.0188466	0.0376932	0.0282699	0.00942329	0	0.0659631	0	0	0	0	0	0.00942329	0	0	0.0282699	0.0376932
Otu0403	0	0	0	0	0	0	0	0	0	0	0	0	0.00942329	0	0.00942329	0	0.00942329	0	0	0	0	0	0	0	0	0	0	0	0	0	0	0	0	0	0.179043	0.197889	0.00942329	0.0942329	0.471165	0	0	0	0	0	0	0	0	0	0
Otu0404	0	0	0	0	0	0	0	0	0	0	0	0	0	0	0	0	0	0	0	0	0	0	0	0	0	0	0	0	0	0	0	0	0	0	0.226159	0	0.0188466	0	0	0.00942329	0	0	0	0	0	0	0	0	0
Otu0405	0	0	0	0	0	0	0	0	0	0	0	0	0	0	0	0	0	0	0	0	0	0	0	0	0	0	0	0	0	0	0	0	0	0	0	0	0	0	0	0	0	0	0	0	0	0	0	0	0
Otu0406	0.00942329	0.00942329	0	0	0	0	0	0	0.00942329	0	0	0	0	0	0	0	0	0	0	0	0	0	0	0.0565398	0.0942329	0.0282699	0.0376932	0.0188466	0	0.0376932	0.0753864	0.0659631	0.00942329	0.141349	0.0188466	0	0	0	0	0	0	0	0	0	0	0	0	0.0471165	0.0942329
Otu0407	0	0	0	0	0	0	0	0	0	0	0	0	0	0	0	0	0	0	0	0	0	0	0	0	0	0	0	0	0	0	0.0565398	0	0	0	0	0	0.0376932	0.103656	0	0	0	0	0	0.00942329	0	0	0	0	0
Otu0408	0	0	0	0	0	0	0	0	0	0	0	0	0	0	0	0	0	0	0	0	0	0	0	0	0	0	0	0	0	0	0	0	0	0	0	0	0	0	0	0	0	0	0	0	0	0	0	0	0
Otu0409	0	0.00942329	0	0	0	0	0	0	0	0	0	0	0	0	0	0	0	0	0	0	0	0	0	0.0282699	0.0659631	0.0188466	0.0282699	0.0565398	0.00942329	0.0188466	0.0282699	0.0282699	0.0376932	0	0.0188466	0.00942329	0.00942329	0	0.0376932	0	0	0	0.00942329	0	0	0	0	0.0376932	0.0659631
Otu0410	0	0	0	0	0	0	0	0	0	0	0	0	0	0	0	0	0	0	0	0	0	0	0	0	0	0	0	0	0	0	0	0	0	0	0	0	0	0	0.0659631	0	0	0	0	0	0	0	0	0	0
Otu0411	0	0	0	0	0	0	0	0	0	0	0	0	0	0	0	0	0	0	0	0	0	0	0	0	0.0188466	0.00942329	0	0.00942329	0.0942329	0.00942329	0.0188466	0.0188466	0.00942329	0.00942329	0.00942329	0.0659631	0.0188466	0.00942329	0.0376932	0.0471165	0	0.0188466	0.0282699	0	0.0376932	0.00942329	0.00942329	0	0.0188466
Otu0412	0	0	0	0	0	0	0	0	0	0	0	0	0	0	0	0	0	0	0	0	0	0	0	0	0	0.00942329	0	0	0	0.00942329	0	0.0282699	0.0188466	0	0	0	0	0	0.0188466	0	0.141349	0	0.141349	0.00942329	0.122503	0	0.00942329	0	0
Otu0413	0	0	0	0	0	0	0	0	0	0.00942329	0	0	0	0	0	0	0	0	0	0	0.0188466	0	0	0	0	0	0	0	0	0	0	0	0	0	0	0	0	0	0	0	0.0282699	0.0376932	0.0848096	0.160196	0.0753864	0	0.0659631	0	0
Otu0414	0	0.00942329	0	0	0	0	0	0	0	0	0	0	0	0	0	0	0	0	0	0	0	0	0.00942329	0	0	0.0471165	0.0282699	0	0	0	0	0	0.0659631	0.00942329	0.0753864	0	0.00942329	0	0	0.0188466	0.00942329	0.0471165	0.0282699	0.00942329	0.0282699	0.0565398	0.0188466	0.00942329	0
Otu0415	0	0	0	0	0	0	0	0	0	0	0	0	0	0	0	0	0	0	0	0	0	0	0	0	0	0	0	0.00942329	0	0	0	0	0	0	0	0	0	0	0	0	0	0	0	0	0	0.405202	0	0	0
Otu0416	0	0	0	0	0	0	0.00942329	0	0	0	0	0	0	0	0	0	0	0	0	0	0	0	0	0	0	0	0	0	0	0	0	0	0	0	0	0	0	0	0	0.00942329	0	0.122503	0.0282699	0.0282699	0.0942329	0.0376932	0.0376932	0	0
Otu0417	0	0	0	0	0	0	0	0	0	0	0	0	0	0	0	0	0	0	0	0	0	0	0	0.00942329	0	0	0	0	0	0.00942329	0	0	0.0659631	0	0.207312	0	0.0376932	0.131926	0.00942329	0	0	0	0	0	0	0	0	0.00942329	0
Otu0418	0.0565398	0.131926	0.0848096	0.131926	0.0659631	0.0188466	0.0753864	0.0753864	0.0848096	0.160196	0.0376932	0	0	0.0565398	0	0.0282699	0	0.00942329	0.0188466	0.0188466	0.00942329	0.00942329	0.0188466	0	0	0	0	0	0	0	0	0	0	0	0	0	0	0	0	0	0	0	0	0	0	0	0	0	0
Otu0419	0	0	0	0	0	0	0	0	0	0	0	0	0	0	0	0	0	0	0	0	0	0	0	0	0	0	0	0	0	0	0	0	0.00942329	0	0.00942329	0	0.0376932	0	0	0	0	0.141349	0.0188466	0	0	0.0471165	0	0	0
Otu0420	0	0	0	0	0	0	0	0	0	0	0	0	0	0	0	0	0	0	0	0	0	0	0	0	0	0	0	0	0	0	0	0	0	0	0	0	0	0	0	0	0	0.452318	0	0	0	0	0.0282699	0	0
Otu0421	0.0188466	0.0376932	0.0188466	0.0376932	0.0282699	0	0.00942329	0.00942329	0	0.0376932	0.00942329	0	0.00942329	0.0376932	0	0	0.00942329	0	0.00942329	0	0	0	0	0	0	0	0	0	0	0	0	0	0	0	0	0	0	0	0	0	0	0	0	0	0	0	0	0	0
Otu0422	0	0	0	0	0	0	0	0	0	0.00942329	0	0	0	0	0	0	0	0	0	0	0	0	0	0	0	0	0	0	0	0	0	0	0	0	0.00942329	0	0	0	0.00942329	0	0.0659631	0.0848096	0.0376932	0	0.103656	0.0188466	0.0188466	0	0
Otu0423	0.0188466	0.0565398	0.122503	0.0848096	0.0282699	0.0565398	0.0753864	0.0188466	0.0659631	0.0471165	0.0565398	0.00942329	0	0.141349	0.00942329	0.0282699	0	0.00942329	0.0376932	0	0	0.0282699	0	0	0	0.00942329	0	0	0	0	0	0	0	0	0	0	0	0	0	0	0	0	0	0	0	0	0	0	0
Otu0424	0	0	0	0	0	0	0	0	0	0	0	0	0	0	0	0	0	0	0	0	0	0	0	0	0	0	0	0	0	0	0	0	0	0	0	0	0	0.00942329	0	0	0	0	0	0	0	0	0	0	0
Otu0425	0	0	0	0	0	0	0	0	0	0	0	0	0	0	0	0	0.0565398	0	0	0	0	0	0	0	0	0	0	0.0848096	0.0659631	0	0	0	0	0.0376932	0	0	0	0.0282699	0.00942329	0.131926	0	0	0	0	0	0	0	0	0
Otu0426	0.0188466	0.0471165	0.0471165	0.0942329	0.0376932	0.0188466	0.0753864	0.0376932	0.0188466	0.0848096	0.0376932	0.0188466	0	0.0376932	0	0.0188466	0.0188466	0.00942329	0.0188466	0.00942329	0	0.00942329	0	0	0	0	0	0	0	0	0	0	0	0	0	0	0	0	0	0	0	0	0	0	0	0	0	0	0
Otu0427	0	0	0	0	0	0	0	0	0	0	0	0	0	0	0	0	0.00942329	0	0	0	0	0	0	0	0	0	0	0	0	0	0	0	0	0	0	0.00942329	0	0	0	0.122503	0	0	0	0	0	0	0.216736	0	0
Otu0428	0.0565398	0.0282699	0.0565398	0.0565398	0.0376932	0.0376932	0.0659631	0.0376932	0.0376932	0.0376932	0.0188466	0	0	0.0282699	0	0.0188466	0.0188466	0	0.0188466	0.00942329	0	0.0188466	0	0	0.00942329	0	0	0	0	0.00942329	0	0	0	0	0	0.00942329	0	0	0	0	0	0	0	0	0	0	0	0	0
Otu0429	0	0	0	0	0	0	0	0	0	0	0	0	0	0	0	0	0	0	0	0	0	0	0	0.0376932	0	0	0	0	0	0	0	0	0	0	0	0	0	0	0	0	0	0	0	0.00942329	0	0	0	0.0282699	0
Otu0430	0	0	0	0	0	0	0	0	0	0	0	0	0	0	0	0	0	0.00942329	0	0	0	0	0	0.00942329	0	0	0.00942329	0.0282699	0.0848096	0.0188466	0.0188466	0.00942329	0.0282699	0	0	0.00942329	0.00942329	0	0.00942329	0	0	0	0.00942329	0	0.00942329	0.00942329	0.00942329	0.00942329	0
Otu0431	0.00942329	0.00942329	0	0	0	0	0	0	0	0	0	0	0	0	0	0	0	0	0	0	0	0	0	0	0.0942329	0.0471165	0	0	0	0	0.131926	0	0	0	0	0.0471165	0	0.0848096	0.0565398	0	0	0	0	0	0	0	0	0.00942329	0.0376932
Otu0432	0	0	0	0	0	0	0	0	0	0	0	0	0	0	0	0	0	0	0	0	0	0	0	0	0	0	0	0	0	0	0	0.197889	0	0	0	0	0	0	0	0	0	0.320392	0	0	0	0	0	0	0
Otu0433	0	0	0	0	0	0	0	0	0	0	0	0	0	0	0	0	0	0	0	0	0	0	0	0	0	0	0	0	0	0	0	0	0	0	0	0	0	0	0	0.00942329	0	0	0	0	0	0	0	0	0
Otu0434	0.0188466	0.0565398	0.11308	0.0753864	0.0188466	0.00942329	0.0282699	0.0659631	0.0282699	0.11308	0.0188466	0	0.00942329	0.0376932	0	0.00942329	0	0.00942329	0	0	0	0	0	0	0	0	0	0.0188466	0.00942329	0	0	0	0	0	0	0	0	0	0	0	0	0	0	0	0	0	0	0	0
Otu0435	0.0659631	0.0565398	0.141349	0.131926	0.0565398	0.00942329	0.122503	0.0565398	0.0942329	0.11308	0.0565398	0.0188466	0	0.0942329	0.00942329	0.0188466	0.00942329	0.0188466	0	0.00942329	0	0.00942329	0.0188466	0	0	0	0	0	0	0	0	0	0	0	0	0	0	0	0	0	0	0	0	0	0	0	0	0	0
Otu0436	0.0188466	0.0188466	0.00942329	0.0188466	0.00942329	0.0188466	0.0376932	0.00942329	0.00942329	0.0282699	0	0	0	0.0282699	0	0.00942329	0.00942329	0.0282699	0	0	0	0.00942329	0.00942329	0	0	0	0	0	0	0	0	0.0188466	0.00942329	0	0	0	0	0	0	0	0	0	0	0	0	0	0	0	0
Otu0437	0.0753864	0.0659631	0.103656	0.0753864	0.0282699	0.0471165	0.0376932	0.0659631	0.0282699	0.0753864	0.0471165	0	0.00942329	0.0376932	0	0.0376932	0.0188466	0.00942329	0.0376932	0.00942329	0.00942329	0	0.00942329	0	0	0	0	0	0	0	0	0	0	0	0	0	0	0	0	0	0	0	0	0	0	0	0	0	0
Otu0438	0	0	0	0	0	0	0	0	0	0	0	0	0	0	0	0	0.00942329	0	0	0.00942329	0	0	0	0	0	0	0	0	0	0	0	0	0	0	0	0	0.00942329	0	0.0659631	0	0	0.0376932	0.00942329	0	0	0.00942329	0	0	0
Otu0439	0	0	0	0	0	0	0.0188466	0	0	0	0	0	0	0	0	0	0	0	0	0.00942329	0	0	0	0.0376932	0.0471165	0	0	0	0.0471165	0.0188466	0.0282699	0	0	0.00942329	0.0188466	0	0.00942329	0.0188466	0.0282699	0.00942329	0	0.0188466	0.0188466	0.00942329	0.00942329	0.0188466	0.0376932	0.0376932	0.0282699
Otu0440	0	0	0	0	0	0	0	0	0	0	0	0	0	0	0	0	0	0	0.00942329	0	0	0	0	0	0	0	0	0	0	0	0	0	0	0.00942329	0	0	0.0188466	0	0	0.00942329	0	0.0471165	0.0188466	0.00942329	0	0.00942329	0.122503	0	0
Otu0441	0	0.0282699	0	0.0188466	0	0	0	0	0	0	0.00942329	0	0.00942329	0	0.00942329	0.00942329	0.0376932	0.0471165	0	0.160196	0.0471165	0.0659631	0.0471165	0	0.00942329	0	0	0	0.0376932	0	0	0.00942329	0	0	0	0	0	0	0.00942329	0	0	0.00942329	0.0282699	0.00942329	0	0	0	0	0
Otu0442	0	0	0	0	0	0	0	0	0	0	0	0	0	0	0	0	0	0	0	0	0	0	0.0188466	0	0	0	0	0	0	0	0	0	0	0	0	0	0	0	0	0	0	0	0	0	0	0.339239	0	0	0
Otu0443	0	0	0	0	0	0	0	0	0	0	0	0	0	0	0	0	0	0	0	0	0	0	0	0	0	0	0	0	0	0	0	0	0	0	0	0	0	0	0	0	0	0	0	0	0	0	0	0	0
Otu0444	0	0	0	0	0	0	0	0	0	0	0	0	0	0	0	0	0	0.00942329	0	0	0	0	0	0	0	0	0.00942329	0.00942329	0	0	0	0	0	0	0.0188466	0	0	0	0.00942329	0	0.131926	0.0282699	0.0565398	0	0.0565398	0	0.0471165	0	0
Otu0445	0	0	0.00942329	0.0188466	0.0282699	0.00942329	0.00942329	0	0.00942329	0.0188466	0	0.00942329	0	0.0282699	0	0.00942329	0.00942329	0	0	0	0	0	0	0	0	0	0	0	0	0	0	0	0	0	0	0	0	0	0	0	0	0	0	0	0	0	0	0	0
Otu0446	0	0	0	0	0	0	0	0	0	0	0	0	0	0	0	0	0	0.122503	0.0471165	0.0565398	0.0942329	0.0376932	0	0	0	0	0	0	0	0	0	0	0	0	0	0	0	0	0	0	0.0188466	0.0848096	0.0188466	0.0376932	0.0188466	0	0.00942329	0	0
Otu0447	0.0376932	0.0753864	0.103656	0.0848096	0.0471165	0.0188466	0.0753864	0.0376932	0.0188466	0.103656	0.0471165	0	0	0.141349	0	0.00942329	0.0282699	0	0.00942329	0.00942329	0	0.00942329	0.00942329	0	0	0.00942329	0	0	0.00942329	0.00942329	0	0	0	0	0	0	0	0	0	0	0	0	0	0	0	0	0	0	0
Otu0448	0	0	0	0.00942329	0	0	0	0	0	0	0	0	0	0	0	0	0	0	0	0	0	0	0	0	0	0.00942329	0.0848096	0.00942329	0	0.0376932	0	0	0.0376932	0.0471165	0.0471165	0.0282699	0.00942329	0	0	0.00942329	0	0.0188466	0.00942329	0.0282699	0.0188466	0.00942329	0.0565398	0	0
Otu0449	0	0.0282699	0	0.00942329	0	0.00942329	0.00942329	0.00942329	0	0	0	0	0	0	0	0	0	0	0	0	0	0	0	0	0	0	0	0	0.00942329	0	0	0	0	0	0	0	0	0	0	0	0	0	0	0	0	0	0	0	0
Otu0450	0	0	0	0	0	0	0	0	0	0	0	0	0	0	0	0	0	0	0	0	0	0	0	0	0	0	0	0	0	0	0	0	0	0	0	0	0	0	0	0	0	0	0	0	0	0	0	0	0
Otu0451	0	0	0	0	0	0	0	0	0	0	0	0	0	0	0	0	0	0	0.00942329	0	0	0	0	0	0	0	0	0	0	0	0	0	0	0	0	0	0	0	0	0	0.0188466	0.197889	0	0	0	0	0.0282699	0	0
Otu0452	0	0	0	0	0	0	0	0	0	0	0	0	0	0	0	0	0.0942329	0	0	0.00942329	0	0.00942329	0	0	0	0	0	0	0	0	0	0	0	0	0	0	0	0	0	0.131926	0	0	0	0.0188466	0.0942329	0.00942329	0	0	0
Otu0453	0	0	0	0	0	0	0	0	0	0	0	0	0	0	0	0	0	0	0	0	0	0	0	0	0	0	0.0188466	0	0	0	0.0188466	0.169619	0.00942329	0	0.103656	0	0	0	0	0	0.0471165	0.0848096	0.0848096	0.00942329	0.0376932	0	0	0	0
Otu0454	0	0	0	0	0	0	0	0	0	0	0	0	0	0	0	0	0	0	0	0	0	0	0	0	0	0	0	0	0	0	0	0	0	0	0	0	0	0	0	0	0	0	0	0	0	0	0	0	0
Otu0455	0.00942329	0	0	0	0	0	0	0	0	0.0282699	0	0	0	0	0	0	0	0	0	0	0	0	0	0	0	0	0	0	0	0	0	0	0	0	0	0	0	0	0	0	0	0	0	0	0	0	0.471165	0	0
Otu0456	0.0753864	0.0376932	0.0659631	0.160196	0.0282699	0.0565398	0.0659631	0.0471165	0	0.0565398	0.0282699	0	0	0.0376932	0	0.00942329	0.00942329	0	0.0188466	0	0.00942329	0.0188466	0.00942329	0	0	0	0	0	0	0	0	0	0	0	0	0	0	0	0	0	0	0	0	0	0	0	0	0	0
Otu0457	0	0	0	0	0	0	0	0	0	0	0	0	0	0	0	0	0	0	0	0.00942329	0	0	0	0	0	0	0	0	0	0	0	0	0	0	0.00942329	0	0	0	0	0	0	0.00942329	0.00942329	0.00942329	0.160196	0	0	0	0
Otu0458	0	0	0	0	0	0	0	0	0	0	0	0	0	0	0	0	0.00942329	0	0	0	0	0	0	0	0	0	0	0	0	0	0	0	0	0	0	0	0	0	0	0	0	0	0	0	0	0.00942329	0	0	0
Otu0459	0	0	0	0	0	0	0	0	0	0	0	0	0	0	0	0	0	0	0	0	0	0	0	0	0	0.0848096	0	0.0376932	0.103656	0.0471165	0	0	0	0	0.0942329	0	0	0.0376932	0	0	0	0	0	0	0	0	0	0	0
Otu0460	0	0	0	0	0	0	0	0	0	0	0	0	0	0	0	0	0	0	0	0.00942329	0	0	0	0	0	0	0	0	0	0	0	0	0	0	0	0	0	0	0	0.00942329	0	0.0282699	0	0.11308	0.103656	0	0.00942329	0	0
Otu0461	0.0376932	0.0282699	0.0753864	0.0659631	0.0565398	0.00942329	0.0282699	0.0282699	0.0188466	0.0753864	0.0282699	0	0	0.00942329	0.00942329	0	0	0	0	0.00942329	0	0.00942329	0	0	0	0	0	0	0	0	0	0	0	0	0	0	0	0	0	0	0	0	0	0	0	0	0	0	0
Otu0462	0	0	0	0	0	0	0	0	0	0	0	0	0	0	0	0	0	0	0	0	0	0	0	0	0	0	0	0	0.0188466	0	0	0	0	0	0	0	0	0	0	0	0	0	0	0	0	0	0	0	0
Otu0463	0	0	0	0	0	0	0	0	0	0	0	0	0	0	0	0	0.0376932	0	0	0	0	0	0	0	0	0	0	0	0	0	0	0	0	0	0	0.00942329	0.0942329	0	0	0.0471165	0.00942329	0.0188466	0.00942329	0.0188466	0.0565398	0.0565398	0	0	0
Otu0464	0	0	0	0	0	0	0	0	0	0	0	0	0	0	0	0	0.0376932	0	0	0	0	0	0	0	0	0	0	0	0	0	0	0	0	0	0	0	0	0	0	0.339239	0	0	0	0	0	0	0	0	0
Otu0465	0	0	0	0.0376932	0	0	0	0.00942329	0	0	0	0	0	0	0	0	0.00942329	0.0471165	0	0	0	0	0	0	0.0376932	0.0376932	0	0.00942329	0	0	0	0	0.0376932	0	0.00942329	0	0	0	0	0.00942329	0.0188466	0.00942329	0	0	0.0188466	0	0	0	0.0188466
Otu0466	0	0	0	0	0	0	0	0	0	0	0	0	0	0	0	0	0	0	0	0	0	0	0	0	0	0	0	0	0	0	0	0	0	0	0	0.0471165	0	0.103656	0.179043	0.00942329	0	0	0	0	0	0	0	0	0
Otu0467	0	0	0	0	0	0	0	0	0	0	0	0	0	0	0	0	0	0	0	0	0	0	0	0	0	0	0	0	0	0	0	0	0	0	0	0	0	0	0	0	0	0	0	0	0	0	0	0	0
Otu0468	0	0	0	0	0	0	0	0	0	0	0	0	0	0	0	0	0.0188466	0	0	0	0	0	0	0	0	0	0	0	0	0	0	0	0	0	0	0	0	0	0	0	0	0	0	0	0	0	0	0	0
Otu0469	0	0	0	0	0	0	0	0	0	0	0	0	0	0	0	0	0.00942329	0	0	0	0	0	0	0	0	0	0	0.00942329	0.00942329	0.0188466	0	0	0.0188466	0	0.0565398	0	0.0282699	0.00942329	0	0.0282699	0	0	0	0	0	0.0376932	0.00942329	0	0
Otu0470	0	0	0	0	0	0	0	0	0	0	0	0	0	0	0	0	0	0	0	0	0	0	0	0	0	0	0	0	0	0	0	0	0	0	0	0	0	0.0471165	0	0	0	0	0.0659631	0	0	0	0	0	0
Otu0471	0	0	0	0	0	0	0	0	0	0	0	0	0	0	0	0	0	0	0	0	0	0	0	0	0	0	0	0	0	0	0	0	0	0	0	0	0	0	0	0.0188466	0	0	0	0	0	0	0	0	0
Otu0472	0	0	0	0.0282699	0	0	0	0	0	0	0	0	0	0	0	0	0	0	0.00942329	0	0	0	0	0.00942329	0	0	0.00942329	0.00942329	0	0	0	0	0.00942329	0	0	0	0	0	0	0	0	0.0188466	0	0	0	0.0188466	0	0.00942329	0.00942329
Otu0473	0	0	0	0	0	0	0	0	0	0	0	0	0	0	0	0	0	0	0	0	0	0.0376932	0	0	0	0	0	0	0	0	0	0	0	0	0	0	0	0	0	0	0	0	0	0	0.141349	0	0	0	0
Otu0474	0.0376932	0.0376932	0.0942329	0.0753864	0.0376932	0.0282699	0.0659631	0.0282699	0.0376932	0.0659631	0	0	0	0.0753864	0	0.00942329	0	0	0.0282699	0.00942329	0	0	0.00942329	0	0	0	0	0	0	0	0	0	0	0	0	0	0	0	0	0	0	0	0	0	0	0	0	0	0
Otu0475	0	0	0	0	0	0	0	0	0	0.00942329	0	0	0	0	0	0	0	0	0	0	0	0	0	0	0	0	0	0	0	0	0	0	0	0	0	0	0	0	0	0	0	0	0	0	0	0	0.11308	0	0
Otu0476	0	0	0	0	0	0	0	0	0	0	0	0	0	0	0	0	0	0	0	0	0	0	0	0	0	0	0	0	0.00942329	0	0	0	0	0	0	0	0	0	0	0	0	0	0	0	0	0	0	0	0
Otu0477	0	0.0188466	0.0282699	0.0188466	0.00942329	0.11308	0.0753864	0.00942329	0	0.0282699	0	0	0	0.00942329	0	0.00942329	0	0	0	0	0.00942329	0	0	0	0	0	0	0	0	0.00942329	0	0	0	0	0	0	0	0	0	0	0	0	0	0	0	0	0	0	0
Otu0478	0	0	0	0	0	0	0	0	0	0	0	0	0	0	0	0	0	0	0	0	0	0	0.00942329	0	0	0	0	0	0	0	0	0	0	0.0188466	0	0	0	0	0	0	0	0	0.0376932	0	0	0.0282699	0	0	0
Otu0479	0	0	0	0	0	0	0	0	0	0	0	0	0	0	0	0	0	0	0	0	0.0282699	0.273276	0	0	0	0	0	0	0	0	0	0	0	0	0	0	0	0	0	0	0	0	0	0	0.188466	0	0	0	0
Otu0480	0	0	0	0	0	0	0	0	0	0	0	0	0	0	0	0	0	0	0	0	0	0	0	0	0	0	0	0	0	0	0	0	0	0	0	0	0	0	0	0	0	0	0	0	0	0	0	0	0
Otu0481	0	0	0	0	0	0	0	0	0	0	0	0	0	0	0	0	0	0	0	0	0	0	0	0	0	0.0376932	0.0376932	0.0282699	0.0376932	0.0188466	0.0282699	0.00942329	0.0282699	0.0282699	0.0376932	0	0	0	0	0.00942329	0	0	0.00942329	0	0.0188466	0.00942329	0	0.00942329	0.0188466
Otu0482	0	0	0	0	0	0	0	0	0	0	0	0.0282699	0	0	0	0	0	0	0	0	0	0	0	0	0	0	0	0	0	0	0	0	0	0	0.160196	0	0	0	0	0	0	0	0	0	0	0	0	0	0
Otu0483	0	0	0	0	0	0	0	0	0	0.0376932	0	0	0	0	0	0	0.00942329	0	0	0	0	0	0	0	0	0	0	0	0	0	0	0	0.0282699	0	0	0	0	0	0	0	0	0	0	0	0	0	0.235582	0	0
Otu0484	0.0188466	0	0	0.0188466	0.0188466	0.00942329	0.0188466	0.00942329	0	0.00942329	0.00942329	0	0	0.00942329	0	0	0	0	0	0	0	0	0	0	0	0	0	0	0	0	0	0	0	0	0	0	0	0	0	0	0	0	0	0	0	0	0	0	0
Otu0485	0.0659631	0.0471165	0.0565398	0.103656	0.11308	0.0376932	0.0376932	0.0376932	0.00942329	0.0282699	0.0471165	0.00942329	0	0.0753864	0	0.00942329	0.00942329	0.00942329	0	0.00942329	0	0.00942329	0	0	0	0	0	0	0.00942329	0	0	0	0	0	0	0	0	0	0	0	0	0	0	0	0	0	0	0	0
Otu0486	0	0	0	0	0	0	0	0	0	0.0282699	0	0	0	0	0	0	0	0	0	0.0659631	0	0	0	0	0	0	0	0	0	0	0	0	0	0	0	0	0	0	0	0	0	0.00942329	0.0376932	0	0	0	0.0376932	0	0
Otu0487	0	0	0	0	0	0	0	0	0	0	0	0	0	0	0	0	0	0	0	0	0.0188466	0	0	0	0	0	0	0	0	0	0	0	0	0.00942329	0	0	0	0	0	0	0	0	0.0376932	0.0848096	0	0	0	0	0
Otu0488	0	0	0	0	0	0	0	0	0	0	0	0	0	0	0	0	0	0	0	0	0	0	0	0.0188466	0.0282699	0.00942329	0.0282699	0.0565398	0.0188466	0.0376932	0.0471165	0	0.0188466	0.0188466	0.0188466	0	0	0.00942329	0	0	0	0	0	0	0	0	0	0.00942329	0.0376932
Otu0489	0.0188466	0	0	0	0	0	0	0	0	0	0	0	0	0	0	0	0	0	0	0.00942329	0	0	0	0.0188466	0	0	0	0	0	0	0	0	0	0.0188466	0	0.00942329	0	0	0	0	0	0	0.226159	0.0659631	0	0	0.0188466	0.00942329	0
Otu0490	0	0	0	0	0	0	0	0	0	0	0	0	0	0	0	0	0.0376932	0	0	0	0	0	0	0	0	0	0	0	0	0	0	0	0	0	0	0	0	0	0	0.131926	0	0.0282699	0	0	0	0.00942329	0.0565398	0	0
Otu0491	0.0471165	0.0376932	0.0659631	0.0942329	0.0376932	0.00942329	0.0659631	0.0565398	0.0188466	0.0942329	0.00942329	0	0	0.141349	0	0.0188466	0.0188466	0.00942329	0	0	0.0188466	0.00942329	0	0	0	0	0	0	0	0	0	0	0	0	0	0	0	0	0	0	0	0	0	0	0	0	0	0	0
Otu0492	0	0	0	0	0	0	0	0	0	0	0	0	0	0	0	0	0	0	0	0	0	0	0	0	0	0	0	0	0	0	0	0	0	0	0	0	0	0	0	0	0	0	0	0	0	0	0	0	0
Otu0493	0.00942329	0.00942329	0	0	0	0	0	0	0	0	0	0	0	0	0	0	0	0	0	0	0	0	0	0.131926	0.0565398	0.0282699	0	0.0188466	0	0	0	0	0	0	0	0	0	0	0	0	0	0	0	0	0	0	0	0.0942329	0.0376932
Otu0494	0	0	0	0	0	0	0	0	0	0	0	0	0	0	0	0	0	0	0	0	0	0	0	0	0.0188466	0.0282699	0.0188466	0.0376932	0	0.00942329	0.0565398	0	0	0	0	0	0.00942329	0.00942329	0.00942329	0	0	0.0471165	0	0	0	0.0282699	0	0.00942329	0
Otu0495	0	0	0	0	0	0	0	0	0	0	0	0	0	0	0	0	0	0	0	0	0	0	0	0	0	0	0	0	0	0	0	0	0	0	0	0	0	0	0	0	0	0	0	0	0	0	0	0	0
Otu0496	0.00942329	0.103656	0.0565398	0.0848096	0.0659631	0.0188466	0.0471165	0.0282699	0.00942329	0.0753864	0.0188466	0	0	0.0282699	0	0.00942329	0	0	0	0.0188466	0	0	0.00942329	0	0	0	0	0	0	0	0	0	0	0	0	0	0	0	0	0	0	0	0	0	0	0	0	0	0
Otu0497	0.0376932	0.0188466	0.0565398	0.0471165	0.0188466	0	0.0471165	0	0	0.0848096	0.0188466	0	0	0.0471165	0	0.00942329	0	0	0	0	0	0	0	0.00942329	0	0	0	0	0	0	0	0	0	0	0	0	0	0	0	0	0	0	0	0	0	0	0	0	0
Otu0498	0	0	0	0	0	0	0	0	0	0	0	0	0	0	0	0	0	0	0	0	0	0	0	0	0	0	0	0	0	0	0	0	0	0	0	0	0	0	0	0	0	0	0	0	0	0	0	0	0
Otu0499	0	0	0	0	0	0	0	0	0	0	0	0	0	0	0	0	0	0	0	0	0	0	0	0.0188466	0.0282699	0	0.0188466	0.0188466	0.0753864	0.0188466	0.0282699	0.0471165	0	0.0282699	0.00942329	0	0.00942329	0	0	0	0	0.00942329	0	0	0	0	0	0.0282699	0.0188466
Otu0500	0.0188466	0.0565398	0.0282699	0.0471165	0.0188466	0.00942329	0.0188466	0.0188466	0.0471165	0.0659631	0.0188466	0	0.00942329	0.0659631	0	0	0.00942329	0.00942329	0.0282699	0.00942329	0	0.0376932	0	0	0	0	0	0	0	0	0	0	0	0	0.00942329	0	0	0	0	0	0	0	0	0	0	0	0	0	0
Otu0501	0	0	0	0	0	0	0	0	0	0	0	0	0	0	0	0	0	0	0	0	0	0	0	0	0	0	0	0	0	0	0	0	0	0	0	0	0	0	0	0	0	0	0	0	0	0	0	0	0
Otu0502	0.0376932	0.0753864	0.11308	0.103656	0.0565398	0.0188466	0.0565398	0.0282699	0.0376932	0.0471165	0	0	0	0.0471165	0	0.00942329	0.0282699	0	0.00942329	0	0	0.0188466	0	0	0	0	0	0	0	0	0	0	0	0	0	0	0	0	0	0	0	0	0	0	0	0	0	0	0
Otu0503	0	0	0	0	0	0	0	0	0	0	0	0	0	0	0	0	0	0	0	0	0	0	0	0	0	0	0	0	0	0	0	0	0	0	0	0	0	0	0	0	0	0	0	0	0	0	0	0	0
Otu0504	0	0	0	0	0	0	0	0	0	0	0	0	0	0	0	0	0	0	0	0	0	0	0	0	0	0	0	0	0	0	0	0	0	0	0	0	0	0	0	0	0	0	0	0	0	0	0	0	0
Otu0505	0	0.0376932	0.0565398	0.0188466	0.00942329	0.00942329	0.0376932	0.0376932	0.0188466	0.0565398	0.00942329	0	0	0.0376932	0	0	0.00942329	0.00942329	0.00942329	0.00942329	0	0	0.00942329	0	0	0	0	0	0	0	0	0	0	0	0	0	0	0	0	0	0	0	0	0	0	0	0	0	0
Otu0506	0	0	0	0	0	0	0	0	0	0	0	0	0	0	0	0	0	0	0	0	0	0	0	0.0376932	0	0	0	0	0	0	0	0	0	0	0	0.0471165	0.0848096	0.0659631	0.0942329	0	0	0	0	0	0	0	0	0.0848096	0
Otu0507	0.00942329	0.0753864	0.0753864	0.0565398	0.0565398	0.0188466	0.0376932	0.0471165	0.0282699	0.0848096	0.00942329	0	0	0.0659631	0	0.00942329	0	0	0	0	0	0	0.0188466	0	0	0	0	0	0	0	0	0	0	0	0	0	0	0	0	0	0	0	0	0	0	0	0	0	0
Otu0508	0	0	0	0	0	0	0	0	0	0	0	0	0	0	0	0	0	0	0	0	0	0	0	0	0	0	0	0	0	0	0	0	0.00942329	0	0.00942329	0	0.0188466	0	0	0	0	0	0.00942329	0.00942329	0	0	0	0	0
Otu0509	0	0.00942329	0	0	0	0	0	0	0	0	0	0	0	0	0	0	0	0	0	0	0	0	0	0	0.11308	0	0	0.00942329	0.0188466	0	0	0.00942329	0	0.0282699	0	0.0188466	0.0282699	0.0282699	0.0188466	0	0	0	0	0	0	0	0	0	0.0848096
Otu0510	0	0	0	0	0	0	0	0	0	0	0	0	0	0	0	0	0	0	0	0	0	0	0	0	0	0.0471165	0	0	0.00942329	0	0	0	0.0376932	0.00942329	0.0282699	0.0565398	0.0188466	0	0.0188466	0	0	0.0376932	0	0	0	0.0188466	0.0188466	0	0
Otu0511	0.00942329	0	0	0	0	0	0	0	0	0	0	0	0	0	0	0	0	0	0	0	0	0	0	0	0	0	0	0	0	0.103656	0	0	0.0565398	0	0.00942329	0	0	0	0.0471165	0	0	0	0	0	0	0	0	0	0
Otu0512	0	0	0	0	0	0	0.0188466	0	0	0	0	0	0.0188466	0	0	0	0	0	0	0	0	0	0	0	0	0	0	0.0188466	0	0.0282699	0	0	0	0	0	0.0471165	0	0	0.00942329	0	0	0	0	0	0	0	0	0	0
Otu0513	0	0	0	0	0	0.00942329	0.00942329	0	0.00942329	0	0.00942329	0	0	0	0	0.00942329	0	0	0	0	0	0	0	0	0	0	0	0	0	0	0	0	0	0	0	0	0	0	0	0	0	0	0	0	0	0	0	0	0
Otu0514	0	0	0	0	0	0	0	0	0	0	0	0.00942329	0	0	0	0	0	0	0	0.0753864	0.0188466	0	0	0	0	0	0	0	0	0	0	0	0	0	0.122503	0	0	0	0	0	0	0	0.122503	0.00942329	0.00942329	0	0	0	0
Otu0515	0	0	0	0	0	0	0	0	0	0	0	0	0	0	0	0	0	0	0	0	0.00942329	0	0	0	0	0	0	0	0	0	0	0	0	0	0.00942329	0	0	0	0	0	0	0	0	0	0.0753864	0.103656	0	0	0
Otu0516	0.00942329	0.0188466	0.0376932	0.0565398	0.00942329	0.0282699	0.00942329	0.0188466	0.00942329	0.0471165	0.0188466	0	0	0.0188466	0	0.0188466	0	0	0.0282699	0	0	0.0282699	0	0	0	0	0	0	0.0282699	0	0	0	0	0	0	0	0	0	0	0	0	0	0	0	0	0	0	0	0
Otu0517	0	0	0	0	0	0	0.00942329	0	0	0	0	0	0	0	0	0	0	0	0	0	0	0	0	0	0	0	0	0	0.0188466	0.0471165	0	0	0	0	0.11308	0	0	0	0	0	0	0	0	0	0	0	0	0	0
Otu0518	0	0	0	0	0	0	0	0	0	0	0	0	0	0	0	0.00942329	0	0	0	0	0	0	0	0	0	0	0	0	0	0	0	0	0	0	0.00942329	0.0188466	0.0282699	0	0	0	0	0	0	0	0	0	0	0	0
Otu0519	0	0	0	0	0	0	0	0	0	0	0	0	0	0	0	0	0	0	0	0	0	0	0	0	0	0	0	0	0	0	0	0	0	0	0	0	0	0	0	0	0	0	0	0	0	0	0	0	0
Otu0520	0.00942329	0	0	0	0	0	0.00942329	0	0	0	0	0	0	0	0	0.00942329	0	0	0	0	0	0	0	0.0282699	0	0	0	0.0471165	0	0.0471165	0	0	0.0376932	0	0.0282699	0	0.00942329	0.0471165	0.00942329	0	0	0	0	0	0	0	0	0.0282699	0
Otu0521	0	0	0	0	0	0	0	0	0	0	0	0	0	0	0	0	0	0	0	0	0	0	0	0.0376932	0	0	0	0	0	0.0188466	0	0	0.0188466	0.0565398	0.0282699	0.00942329	0	0	0.0282699	0	0	0	0.00942329	0	0	0.0188466	0.0188466	0.0188466	0
Otu0522	0	0.00942329	0	0	0	0	0	0	0	0	0	0	0	0	0	0	0	0	0	0	0	0	0	0	0.0188466	0	0	0	0	0.00942329	0	0	0	0	0.0282699	0	0.00942329	0.0188466	0	0	0	0	0	0	0.0659631	0	0	0	0.0282699
Otu0523	0	0	0	0	0	0	0	0	0	0	0	0	0	0	0	0	0	0	0	0	0	0	0	0	0	0	0	0	0	0	0	0	0	0	0	0	0	0	0	0	0	0	0	0.254429	0	0	0	0	0
Otu0524	0	0	0	0	0	0	0	0	0	0	0	0	0	0	0	0	0	0	0	0	0	0	0	0	0	0	0	0	0	0	0	0	0	0	0.0659631	0	0	0	0	0	0.0376932	0	0.00942329	0	0	0	0	0	0
Otu0525	0	0	0	0	0	0	0	0	0	0	0	0	0	0	0	0	0	0	0.00942329	0	0	0	0	0	0	0	0	0	0	0	0	0	0	0	0	0	0	0	0	0	0	0.0188466	0	0	0	0	0	0	0
Otu0526	0	0	0	0	0	0	0	0	0	0	0	0	0	0	0	0	0.00942329	0	0	0	0	0	0	0	0	0	0	0	0	0	0	0	0	0	0.0376932	0	0	0	0.00942329	0	0	0.0188466	0	0	0	0	0	0	0
Otu0527	0	0	0	0	0	0	0	0	0.00942329	0.00942329	0	0	0	0	0	0	0	0	0	0	0	0	0	0	0	0	0	0	0	0	0	0	0	0	0	0	0	0	0	0	0	0	0	0	0	0	0	0	0
Otu0528	0.0282699	0.0471165	0.0376932	0.103656	0.0376932	0.0188466	0.0282699	0.0282699	0.0188466	0.103656	0.0282699	0	0	0.0471165	0	0	0.00942329	0	0.00942329	0	0.0188466	0.0282699	0	0	0	0	0	0	0	0	0	0	0	0	0	0	0	0	0	0	0	0	0	0	0	0	0	0	0
Otu0529	0.0188466	0.0282699	0.0471165	0.0188466	0.0376932	0.00942329	0.0282699	0.00942329	0.0188466	0.0282699	0.00942329	0	0	0.00942329	0	0	0	0.00942329	0	0	0	0	0	0	0	0	0	0.00942329	0	0	0	0	0	0	0	0	0	0	0	0	0	0	0	0	0	0	0	0	0
Otu0530	0	0	0	0	0	0	0	0	0	0	0	0	0	0	0	0	0	0	0	0	0	0	0	0	0	0	0	0	0	0	0	0	0	0	0	0	0	0	0	0	0	0	0	0	0	0	0	0	0
Otu0531	0	0	0	0	0	0	0	0	0	0	0	0	0	0	0	0	0	0	0	0	0	0	0	0	0	0	0	0	0	0	0	0	0	0	0	0	0.0659631	0.0282699	0	0	0.00942329	0	0	0	0	0	0.00942329	0	0.00942329
Otu0532	0	0	0	0.00942329	0.0188466	0.00942329	0.0188466	0	0.00942329	0.0188466	0.0188466	0	0	0.00942329	0	0	0	0	0	0	0	0	0	0	0	0	0	0	0.00942329	0	0	0	0	0	0	0	0	0	0	0	0	0	0	0	0	0	0	0	0
Otu0533	0.0188466	0.00942329	0.0376932	0.0282699	0.0659631	0	0.00942329	0	0.0282699	0.0282699	0.00942329	0	0	0.0282699	0	0.00942329	0	0	0	0	0	0.00942329	0	0	0	0	0	0	0	0	0	0	0	0	0	0	0	0	0	0	0	0	0	0	0	0	0	0	0
Otu0534	0.0376932	0.0471165	0.0376932	0.0282699	0.0282699	0.00942329	0.0376932	0.0188466	0	0.0471165	0.00942329	0	0	0.00942329	0	0.0188466	0	0.0188466	0	0.00942329	0	0.0188466	0	0	0	0	0	0	0	0	0	0	0	0	0	0	0	0	0	0	0	0	0	0	0	0	0	0	0
Otu0535	0.00942329	0	0.00942329	0	0	0.00942329	0	0	0	0.00942329	0	0	0	0	0	0	0	0	0	0	0	0	0	0	0	0	0	0	0.00942329	0	0	0	0	0	0	0	0	0	0	0	0	0	0	0	0	0	0	0	0
Otu0536	0	0	0	0	0	0	0	0	0	0	0	0	0	0	0	0	0	0	0	0	0	0	0	0	0	0	0	0	0	0	0.00942329	0	0	0	0.00942329	0	0	0	0	0	0	0.0282699	0.00942329	0	0	0.00942329	0.0282699	0.00942329	0.00942329
Otu0537	0	0	0	0	0	0	0	0	0	0	0	0	0	0	0	0	0	0	0	0	0.00942329	0	0	0	0	0	0	0.00942329	0	0	0	0	0	0	0	0	0	0	0	0	0.00942329	0	0.0282699	0.00942329	0.0376932	0.0942329	0	0	0
Otu0538	0	0	0	0	0	0	0	0	0	0	0	0	0	0	0	0	0	0	0	0	0	0	0	0	0	0	0	0	0	0	0	0	0	0	0	0	0	0	0	0.0659631	0	0	0	0	0	0	0.00942329	0	0
Otu0539	0	0	0	0	0	0	0	0	0	0	0	0	0	0	0	0	0.0188466	0	0	0.00942329	0	0	0	0	0	0	0	0	0	0	0	0	0	0	0	0	0	0	0	0.00942329	0	0.0565398	0.0376932	0.00942329	0.0188466	0.0848096	0.0471165	0	0
Otu0540	0	0	0	0	0	0	0	0	0	0	0	0	0	0	0.00942329	0	0	0	0	0.0282699	0	0	0.0471165	0	0	0	0	0	0	0	0	0	0	0	0	0	0	0	0	0	0	0	0.0188466	0.0848096	0	0.0848096	0	0	0
Otu0541	0	0	0	0	0	0	0	0	0	0	0	0	0	0	0	0	0	0	0	0	0	0	0	0	0	0	0	0	0	0	0.00942329	0.00942329	0	0	0.0942329	0	0.0188466	0.0188466	0.00942329	0	0	0.0471165	0	0	0	0	0	0	0.0282699
Otu0542	0	0	0	0	0	0	0	0	0	0	0	0	0	0	0	0	0	0	0	0	0	0	0	0	0	0.0188466	0	0.0188466	0	0.0282699	0	0.00942329	0.0942329	0	0	0	0	0	0.0282699	0	0	0	0	0.00942329	0	0	0	0	0
Otu0543	0	0	0	0	0	0	0	0	0	0	0	0	0	0	0	0	0	0	0	0	0	0	0	0	0.00942329	0	0	0.0188466	0	0	0	0	0	0	0.0188466	0	0	0	0.00942329	0	0	0	0	0.0565398	0	0.131926	0	0	0.00942329
Otu0544	0	0	0	0	0	0	0	0	0	0	0	0	0	0	0	0	0	0	0	0	0	0	0	0	0	0	0	0	0	0	0	0	0	0	0	0	0	0	0	0	0	0	0	0	0	0	0	0	0
Otu0545	0	0	0	0	0	0	0	0	0	0	0	0	0	0	0	0	0	0	0	0	0	0	0	0	0	0	0	0	0	0	0	0	0	0	0	0	0	0	0	0	0	0	0	0	0	0	0	0	0
Otu0546	0	0	0	0	0	0	0	0	0	0	0	0	0	0	0	0	0	0	0	0	0	0	0	0.0471165	0	0.0188466	0.00942329	0.0188466	0.00942329	0	0.0942329	0	0	0	0	0	0.0282699	0	0	0	0	0	0	0	0	0	0	0.0188466	0
Otu0547	0	0	0	0	0	0	0	0	0	0	0	0	0	0	0	0	0	0	0	0	0	0	0	0	0	0	0	0	0	0	0	0	0	0	0.188466	0	0	0	0	0	0	0	0	0	0	0	0	0	0
Otu0548	0	0	0	0	0	0	0	0	0	0.00942329	0	0	0	0	0	0	0	0	0	0	0	0	0	0	0	0.00942329	0	0	0	0	0	0	0	0	0	0	0	0	0	0	0	0	0	0	0	0.150773	0.0282699	0	0
Otu0549	0	0	0	0	0	0	0	0	0	0	0	0	0	0	0	0	0	0	0	0	0	0	0	0	0	0.00942329	0	0	0	0	0	0	0	0	0	0.0188466	0	0	0.0188466	0	0	0	0	0.00942329	0	0	0	0.00942329	0
Otu0550	0	0	0	0	0	0	0	0	0	0	0	0	0	0	0	0	0	0	0	0	0	0	0	0	0	0	0	0	0	0	0	0	0	0	0	0	0	0	0	0	0	0	0.0188466	0.00942329	0	0	0	0	0
Otu0551	0.0188466	0.0282699	0.0376932	0.00942329	0	0.0188466	0.0376932	0.0188466	0.0376932	0.0188466	0	0	0	0.00942329	0	0.00942329	0	0	0	0	0	0	0	0	0	0	0	0	0	0	0	0	0	0	0	0	0	0	0	0	0	0	0	0	0	0	0	0	0
Otu0552	0	0	0	0	0	0	0	0	0	0	0	0	0	0	0	0	0	0	0	0	0	0	0	0	0	0	0	0	0	0	0	0	0	0	0	0	0	0	0	0	0	0	0	0	0	0	0	0	0
Otu0553	0	0	0	0	0	0	0	0	0	0	0	0	0	0	0	0	0	0	0	0	0	0	0	0	0.00942329	0	0	0	0	0.00942329	0	0	0	0	0.00942329	0	0	0	0	0	0	0.00942329	0	0	0	0	0.0188466	0.00942329	0.00942329
Otu0554	0	0	0	0	0	0	0	0	0	0	0	0	0	0	0	0	0	0	0	0	0	0	0	0	0	0	0	0	0	0	0	0	0.0282699	0	0	0	0	0	0.00942329	0.00942329	0	0	0.00942329	0.00942329	0	0	0	0	0
Otu0555	0.0376932	0.0188466	0.0282699	0.00942329	0	0	0.00942329	0.0282699	0.00942329	0.0188466	0	0	0	0	0	0	0.00942329	0	0	0	0	0	0	0	0	0	0	0	0	0	0	0	0	0	0	0	0.00942329	0	0	0	0	0	0	0	0	0	0	0	0
Otu0556	0.0565398	0.0659631	0.0471165	0.0471165	0.0188466	0.0282699	0.0565398	0.0282699	0.0282699	0.0753864	0.00942329	0	0	0.0471165	0	0.00942329	0.00942329	0	0	0	0	0	0.00942329	0	0	0	0	0	0	0	0	0	0	0	0	0	0	0	0	0	0	0	0	0	0	0	0	0	0
Otu0557	0	0	0	0	0	0	0	0	0	0	0	0	0	0	0	0	0	0	0	0.00942329	0	0	0	0	0	0.00942329	0.00942329	0.0282699	0	0.00942329	0.0376932	0.00942329	0.0188466	0.00942329	0.0376932	0	0	0	0	0	0.00942329	0.0188466	0.00942329	0	0	0.00942329	0.00942329	0	0
Otu0558	0	0	0	0	0	0	0	0	0	0	0	0	0	0	0	0	0	0	0	0	0.00942329	0	0	0.00942329	0	0	0	0	0	0	0	0	0.00942329	0	0.00942329	0	0	0	0	0	0	0.0188466	0	0.0565398	0	0.0942329	0	0	0
Otu0559	0.0188466	0	0	0	0	0	0	0	0	0.00942329	0	0	0	0	0	0	0	0	0	0	0	0	0	0.00942329	0	0.0282699	0	0.00942329	0	0	0	0	0	0	0.00942329	0	0	0	0	0.0188466	0.00942329	0	0.00942329	0.00942329	0	0	0.131926	0	0
Otu0560	0	0	0	0	0	0	0	0	0	0	0	0	0	0	0	0	0	0	0	0	0	0	0	0	0	0	0	0	0	0	0	0	0	0	0	0	0	0	0	0	0	0	0	0	0	0	0	0	0
Otu0561	0	0.00942329	0.00942329	0	0.00942329	0	0.00942329	0.00942329	0.00942329	0.00942329	0	0	0	0.0188466	0	0	0	0	0	0	0	0	0	0	0	0	0	0	0	0	0	0	0	0	0	0	0	0	0	0	0	0	0	0	0	0	0	0	0
Otu0562	0	0	0	0	0	0	0	0	0	0	0	0	0	0	0	0	0	0	0	0	0	0	0	0	0	0	0	0	0	0	0	0	0	0.0565398	0.301545	0	0	0	0	0	0	0	0	0	0	0	0	0	0
Otu0563	0	0.00942329	0	0	0	0	0	0	0	0	0	0	0	0	0	0	0.00942329	0	0	0	0	0	0	0	0	0	0	0	0	0	0.00942329	0	0	0.00942329	0.00942329	0	0	0	0.00942329	0.0471165	0	0.0188466	0	0.0188466	0.0188466	0	0.0282699	0	0
Otu0564	0	0	0	0	0.00942329	0	0.0188466	0	0.00942329	0	0.00942329	0	0	0	0	0	0	0	0	0	0	0	0	0	0	0	0	0	0	0	0	0	0	0	0	0	0	0	0	0	0	0	0	0	0	0	0	0	0
Otu0565	0	0	0	0	0	0	0	0	0	0	0	0	0	0	0	0	0	0	0	0	0	0	0	0	0	0	0	0	0	0	0	0	0	0	0	0	0	0	0	0.160196	0	0	0	0	0	0	0	0	0
Otu0566	0	0	0	0	0	0	0	0	0	0	0	0	0	0	0	0	0	0	0	0	0	0	0	0.00942329	0	0	0.00942329	0	0	0	0	0.00942329	0	0	0.0848096	0.00942329	0	0	0.00942329	0	0	0	0.00942329	0	0	0	0	0.00942329	0
Otu0567	0.00942329	0	0	0	0.00942329	0.00942329	0	0	0	0	0	0	0	0	0	0	0	0	0	0	0.00942329	0	0	0	0	0	0	0	0	0	0	0	0	0	0	0	0	0	0	0	0	0	0	0	0	0	0	0	0
Otu0568	0.0188466	0.0188466	0.00942329	0.00942329	0.0282699	0.00942329	0	0.00942329	0.0188466	0.00942329	0	0	0	0.0376932	0	0.00942329	0.00942329	0	0	0	0	0.00942329	0	0	0	0	0	0	0	0	0	0	0	0	0	0	0	0	0	0	0	0	0	0	0	0	0	0	0
Otu0569	0	0	0	0	0	0	0	0	0	0	0	0	0	0	0	0	0	0	0	0	0	0	0	0	0	0	0	0	0	0	0	0	0	0	0	0	0	0	0	0	0	0.0188466	0.122503	0	0	0	0	0	0
Otu0570	0.0188466	0.0282699	0.0659631	0.00942329	0.0282699	0.0376932	0.0376932	0	0.0188466	0.0848096	0	0	0	0.0471165	0	0	0.0188466	0	0.00942329	0	0	0.00942329	0.00942329	0	0	0	0	0	0	0	0	0	0	0	0	0	0	0	0	0	0	0	0	0	0	0	0	0	0
Otu0571	0.0188466	0	0	0	0	0	0	0	0	0.00942329	0	0	0	0	0	0	0	0	0	0	0	0	0	0	0	0	0	0	0	0	0	0	0	0	0	0	0	0	0	0.00942329	0	0.00942329	0	0	0	0	0.0188466	0	0
Otu0572	0	0	0	0	0	0	0	0	0	0	0	0	0	0	0	0	0	0	0	0	0	0	0	0	0	0	0	0	0.00942329	0	0	0	0	0	0	0	0	0	0	0	0	0	0	0	0	0	0	0	0
Otu0573	0	0	0	0	0	0	0	0	0	0	0	0	0	0	0	0	0	0	0	0	0	0	0	0	0	0	0	0	0	0	0	0	0	0	0	0	0	0	0	0	0.0848096	0	0	0	0	0	0	0	0
Otu0574	0	0.0188466	0.0188466	0.0188466	0.0376932	0.00942329	0	0.0565398	0.00942329	0.0376932	0	0	0	0.00942329	0	0	0	0	0	0	0	0	0	0	0	0	0	0.00942329	0	0.00942329	0	0	0	0	0	0	0	0	0	0	0	0	0	0	0	0	0	0	0
Otu0575	0	0	0	0	0	0	0	0	0	0	0	0	0	0	0	0	0	0	0	0	0	0	0	0	0	0	0	0	0	0	0	0	0	0	0	0	0	0	0	0	0.00942329	0	0	0	0	0	0	0	0
Otu0576	0	0	0	0	0	0	0	0	0	0	0	0	0	0	0	0	0	0	0	0	0	0	0	0	0	0	0	0	0	0	0	0	0	0	0	0	0	0	0	0.00942329	0	0	0	0	0	0.00942329	0.00942329	0	0
Otu0577	0.0471165	0.0376932	0.00942329	0.0376932	0.0188466	0.00942329	0.0282699	0	0.0282699	0.00942329	0	0	0	0	0	0	0	0	0.00942329	0	0	0	0.00942329	0	0	0	0	0	0	0	0	0	0	0	0	0	0	0	0	0	0	0	0	0	0	0	0	0	0
Otu0578	0	0	0	0	0	0	0	0	0	0	0	0	0	0	0	0	0	0	0	0	0	0	0	0	0	0	0	0	0	0	0	0	0	0	0	0	0	0	0	0	0	0	0	0	0	0	0	0	0
Otu0579	0	0	0	0	0	0	0	0	0	0	0	0	0	0	0	0	0	0	0	0	0	0	0	0	0	0	0	0	0	0	0	0	0	0	0	0	0	0	0	0	0	0	0	0	0	0	0	0	0
Otu0580	0	0	0	0	0	0	0	0	0.00942329	0	0	0	0	0	0	0	0	0	0	0	0	0	0	0	0	0	0.0188466	0.00942329	0.00942329	0.0188466	0.0282699	0	0.00942329	0	0.0282699	0	0.00942329	0	0	0	0	0	0	0	0	0	0	0	0.00942329
Otu0581	0	0	0	0	0	0	0	0	0	0	0	0	0	0	0	0	0	0	0	0	0	0	0	0	0	0	0	0	0	0	0	0	0	0	0	0	0	0	0	0	0	0	0	0	0	0	0	0	0
Otu0582	0	0	0	0	0	0	0	0	0	0	0	0	0	0	0	0	0.00942329	0	0	0	0	0	0	0	0	0	0	0	0	0	0	0	0	0	0	0	0	0	0	0.0471165	0	0	0	0	0	0	0	0	0
Otu0583	0	0	0	0	0	0	0	0	0	0	0	0	0	0	0	0	0	0.00942329	0	0	0	0	0	0	0	0	0	0	0	0	0	0	0.0376932	0	0.0282699	0.0848096	0.00942329	0	0	0.00942329	0.00942329	0	0	0	0.00942329	0.00942329	0	0	0
Otu0584	0	0	0	0	0	0	0	0	0	0	0	0	0	0	0	0	0	0	0	0	0	0	0	0	0	0	0.0188466	0	0.00942329	0.00942329	0	0	0	0	0.0188466	0.00942329	0	0	0	0	0	0	0.00942329	0.00942329	0	0	0	0	0
Otu0585	0	0	0	0	0	0	0	0	0	0	0	0	0	0	0	0	0	0	0	0	0	0	0	0	0	0	0	0	0	0	0	0.0188466	0	0	0	0.0188466	0	0	0.00942329	0	0	0	0	0	0	0	0	0	0
Otu0586	0	0	0	0	0	0	0	0	0	0	0	0	0	0	0	0	0	0	0	0	0	0	0	0	0	0.320392	0	0	0	0	0	0	0	0	0	0	0	0	0	0	0	0	0	0	0.00942329	0	0	0	0
Otu0587	0	0	0	0	0	0	0	0	0	0	0	0	0	0	0	0	0	0	0	0	0	0	0	0	0	0	0	0	0	0	0	0	0	0	0	0.0282699	0.0659631	0.0282699	0.0188466	0	0	0	0	0	0	0	0	0	0
Otu0588	0	0	0	0	0	0	0	0	0	0	0	0.00942329	0	0	0.00942329	0	0	0	0	0	0	0	0	0	0	0	0	0	0	0	0	0	0	0	0.00942329	0	0	0	0	0.00942329	0	0	0	0	0	0	0	0	0
Otu0589	0	0	0	0	0	0	0	0	0	0	0	0	0	0	0	0	0	0	0	0.0282699	0	0	0	0	0	0	0	0	0	0	0	0	0	0	0	0	0	0	0	0	0	0	0	0	0	0	0	0	0
Otu0590	0	0	0	0	0	0	0	0	0	0	0	0	0	0	0	0	0	0	0	0	0	0	0	0	0	0	0	0	0	0	0	0	0	0	0	0	0	0	0	0	0	0	0	0	0.0376932	0.00942329	0.00942329	0	0
Otu0591	0.00942329	0.00942329	0	0.00942329	0	0	0.00942329	0.00942329	0	0	0.00942329	0	0	0.00942329	0	0	0	0	0	0	0	0	0	0	0	0	0	0	0	0	0	0	0	0	0	0	0	0	0	0	0	0	0	0	0	0	0	0	0
Otu0592	0	0	0	0	0	0	0	0	0	0	0	0	0	0	0	0	0	0	0	0	0	0	0	0	0	0	0	0	0	0	0	0	0	0	0	0	0	0	0	0	0	0	0	0	0	0	0	0	0
Otu0593	0	0	0	0.00942329	0.00942329	0	0	0.00942329	0	0.00942329	0.00942329	0	0	0	0	0	0	0	0.00942329	0	0	0	0.00942329	0	0	0	0	0	0	0	0	0	0	0	0	0	0	0	0	0	0	0	0	0	0	0	0	0	0
Otu0594	0	0	0	0	0	0	0	0	0	0	0	0	0	0	0	0	0	0	0	0.0188466	0.00942329	0.00942329	0	0	0	0	0	0	0	0	0	0	0	0	0	0	0	0	0	0	0	0	0.0188466	0	0	0	0	0	0
Otu0595	0	0	0	0	0	0	0	0	0	0	0	0	0	0	0	0	0	0	0	0.00942329	0.0282699	0	0.00942329	0	0	0	0	0	0	0	0	0	0	0	0.0188466	0.00942329	0	0	0	0	0	0	0.00942329	0.0282699	0	0	0	0	0
Otu0596	0	0	0	0	0	0	0	0	0	0	0	0	0	0	0	0	0	0	0	0	0	0	0	0	0	0	0	0	0.00942329	0	0	0	0	0	0	0	0	0	0	0	0	0	0	0	0	0	0	0	0
Otu0597	0	0	0	0	0	0	0	0	0	0.0188466	0	0	0	0	0	0	0	0	0	0	0	0	0.0282699	0	0	0	0	0	0	0	0	0	0	0	0	0	0	0	0	0	0	0	0	0	0	0.0282699	0.141349	0	0
Otu0598	0.0188466	0.00942329	0.0188466	0.0376932	0.0282699	0.0282699	0.0188466	0.00942329	0.0188466	0.0188466	0	0	0	0.00942329	0.00942329	0	0	0	0.00942329	0	0	0	0	0	0	0	0	0	0	0	0	0.0188466	0	0	0	0	0	0	0	0	0	0	0	0	0	0	0	0	0
Otu0599	0	0	0	0	0	0	0	0	0	0	0	0	0	0	0	0	0	0	0.0188466	0	0	0	0	0	0	0	0	0	0	0	0	0	0	0.0188466	0.0376932	0	0	0	0	0	0.00942329	0.0565398	0	0	0.0188466	0	0.0188466	0	0
Otu0600	0	0	0	0	0	0	0	0	0	0	0	0	0	0	0	0	0	0	0	0	0	0	0	0	0	0.00942329	0.00942329	0	0	0	0	0	0	0	0	0	0	0	0	0	0	0	0.0282699	0.0471165	0.0188466	0.0282699	0	0	0
Otu0601	0	0	0	0	0	0	0	0	0	0	0	0	0	0	0	0	0	0	0	0	0	0	0	0	0	0	0	0	0	0	0	0	0	0	0	0	0	0	0	0.0282699	0	0.0282699	0.00942329	0	0	0	0	0	0
Otu0602	0	0	0	0	0	0	0	0	0	0	0	0	0	0	0	0	0	0	0	0	0	0	0	0	0	0	0	0	0	0	0	0	0	0	0	0	0	0	0	0	0	0.00942329	0	0	0	0	0.0282699	0	0
Otu0603	0	0	0	0	0	0	0	0	0	0	0	0	0	0	0	0	0	0	0	0	0	0	0	0	0	0	0	0	0	0	0	0	0	0	0	0	0	0	0	0	0.0188466	0	0.0565398	0.0188466	0	0.0282699	0	0	0
Otu0604	0.0376932	0.0376932	0.0188466	0.00942329	0.0282699	0.0188466	0.00942329	0.0282699	0.00942329	0.00942329	0	0.00942329	0	0.0282699	0	0.00942329	0	0	0.00942329	0	0	0.0188466	0	0	0	0	0	0	0.00942329	0	0	0	0	0	0	0	0	0	0	0	0	0	0	0	0	0	0	0	0
Otu0605	0	0	0	0.0188466	0	0	0	0	0	0.00942329	0	0	0	0	0	0	0	0	0	0	0	0	0	0	0	0	0	0	0	0	0	0	0	0	0	0	0	0	0	0	0	0	0	0	0	0	0	0	0
Otu0606	0	0	0	0	0	0	0	0	0	0	0	0	0	0	0	0	0	0	0	0	0	0	0	0	0	0	0	0	0	0	0	0	0	0	0	0	0	0	0	0	0	0	0	0	0	0	0	0	0
Otu0607	0	0	0	0	0	0	0	0	0	0	0	0	0	0	0	0	0	0	0	0	0	0	0	0	0	0	0	0	0	0	0	0	0	0	0	0	0	0	0	0	0	0	0	0	0	0	0	0	0
Otu0608	0	0	0	0	0	0	0	0	0	0	0	0	0	0	0	0	0	0	0	0	0	0	0	0	0	0	0	0	0.00942329	0	0	0	0	0	0	0	0	0	0	0	0	0	0	0	0	0	0	0	0
Otu0609	0	0	0	0	0	0	0	0	0	0	0	0	0	0	0	0	0.0659631	0	0	0.00942329	0.0565398	0	0	0	0	0	0	0	0	0	0	0	0	0	0	0	0	0	0	0.0188466	0	0.00942329	0.00942329	0.0188466	0	0.00942329	0	0	0
Otu0610	0	0	0	0	0	0	0	0	0	0	0	0	0	0	0	0	0	0	0	0	0	0	0	0	0	0	0	0	0	0	0	0	0	0	0	0	0	0	0	0	0	0	0	0	0	0	0	0	0
Otu0611	0	0	0	0	0	0	0	0	0	0	0	0	0	0	0	0	0	0	0	0.00942329	0	0	0	0	0	0	0	0	0.00942329	0	0	0	0	0	0	0	0	0	0	0	0	0	0	0	0	0	0	0	0
Otu0612	0	0.00942329	0	0.00942329	0	0	0	0	0	0	0	0	0	0.00942329	0	0	0	0	0	0	0	0	0	0	0	0	0	0	0	0.00942329	0	0	0	0	0	0	0	0	0	0	0	0	0	0	0	0	0	0	0
Otu0613	0	0	0	0	0	0	0	0	0	0	0	0	0	0	0	0	0	0	0	0	0	0	0	0	0	0	0.0188466	0	0	0	0	0	0.00942329	0	0	0	0.00942329	0	0	0	0	0.0753864	0	0	0	0	0	0	0
Otu0614	0	0	0	0	0	0	0	0	0	0	0	0	0	0	0	0	0	0	0	0	0	0	0	0	0	0.0188466	0	0.00942329	0	0.00942329	0.0188466	0	0	0	0.00942329	0	0	0.00942329	0.00942329	0	0	0	0	0	0	0	0	0	0
Otu0615	0	0	0	0	0	0	0	0	0	0	0	0	0	0	0	0	0	0	0	0	0	0	0	0	0.179043	0	0	0	0	0	0	0	0	0	0	0	0	0	0	0	0	0	0	0	0.0188466	0	0	0	0.0659631
Otu0616	0	0	0	0	0	0	0	0	0	0	0	0	0	0	0	0	0	0	0	0	0	0	0	0	0	0	0	0	0	0	0	0	0	0	0.141349	0	0.0376932	0	0.00942329	0	0	0	0	0	0	0	0	0	0
Otu0617	0	0	0	0	0	0	0	0	0	0	0	0	0	0	0	0	0	0	0	0	0	0	0	0	0	0	0	0	0	0	0	0	0	0	0	0	0	0	0	0	0	0	0	0	0	0.00942329	0	0	0
Otu0618	0	0	0	0	0	0	0	0	0	0	0	0	0	0	0	0	0	0	0	0	0	0	0	0	0	0	0	0	0	0	0	0	0	0	0	0	0	0	0	0	0	0	0	0	0	0	0	0	0
Otu0619	0	0	0.00942329	0	0	0	0	0	0	0	0	0	0	0	0	0	0	0	0	0	0	0	0	0	0	0	0	0	0	0	0	0	0	0	0	0	0	0	0	0	0	0	0	0	0	0	0	0	0
Otu0620	0.0188466	0.0376932	0.00942329	0.00942329	0.0188466	0.0188466	0.00942329	0.0282699	0.00942329	0.0188466	0	0	0	0.0282699	0	0	0.00942329	0	0	0.0282699	0	0.0282699	0	0	0	0	0	0	0	0	0	0	0	0	0	0	0	0	0	0	0	0	0	0	0	0	0	0	0
Otu0621	0.0376932	0.0188466	0.0753864	0.0282699	0.0188466	0.0282699	0.0282699	0.0282699	0	0.00942329	0.00942329	0	0	0.0188466	0	0.00942329	0.00942329	0	0	0.00942329	0	0	0.0188466	0	0	0	0	0	0	0	0	0	0	0	0	0	0	0	0	0	0	0	0	0	0	0	0	0	0
Otu0622	0.00942329	0.0188466	0.00942329	0.0753864	0.0376932	0.00942329	0	0.0188466	0.0282699	0.0471165	0.0188466	0	0	0.0188466	0	0.00942329	0	0	0.0376932	0	0	0	0.00942329	0	0	0	0	0	0	0	0	0	0	0	0	0	0	0	0	0	0	0	0	0	0	0	0	0	0
Otu0623	0.0188466	0.00942329	0.0282699	0.0282699	0.0471165	0.00942329	0.0282699	0.0565398	0.00942329	0.0282699	0.00942329	0	0	0.0471165	0	0	0	0	0.00942329	0	0	0	0	0	0	0	0	0	0	0	0	0	0	0	0	0	0	0	0	0	0	0	0	0	0	0	0	0	0
Otu0624	0	0	0	0	0	0	0	0	0	0	0	0	0	0	0	0	0	0	0	0	0	0	0	0	0	0	0	0	0	0	0	0	0	0	0	0	0	0	0	0.00942329	0.00942329	0.0188466	0	0.00942329	0.0471165	0	0.00942329	0	0
Otu0625	0	0	0	0	0	0	0	0	0	0.00942329	0	0	0	0	0	0	0	0	0	0	0	0	0	0	0	0	0	0	0	0	0	0	0	0	0	0	0	0	0	0	0	0	0	0	0	0	0.0753864	0	0
Otu0626	0.0188466	0	0.0471165	0.0471165	0.0376932	0.00942329	0	0	0	0.0188466	0.00942329	0	0	0.0376932	0	0	0	0.00942329	0	0	0.00942329	0	0.00942329	0	0	0.00942329	0	0	0	0	0	0	0	0	0	0	0	0	0	0	0	0	0	0	0	0	0	0	0
Otu0627	0	0	0	0	0	0	0	0	0	0	0	0	0	0	0	0	0	0	0	0	0	0	0	0	0	0	0	0	0	0	0	0	0	0	0	0	0	0	0	0	0	0	0	0	0	0	0	0	0
Otu0628	0.0282699	0	0.0188466	0.00942329	0.00942329	0.0188466	0	0.0188466	0	0.00942329	0	0	0	0.00942329	0	0	0.00942329	0	0	0	0.00942329	0.00942329	0	0	0	0	0	0	0	0	0	0	0	0	0.00942329	0	0	0	0	0	0	0	0	0	0	0	0	0	0
Otu0629	0	0	0	0	0	0	0	0	0	0	0	0	0	0	0	0	0	0	0	0	0	0	0	0	0	0	0	0	0	0	0	0	0	0	0.169619	0	0	0	0	0	0	0	0	0	0	0	0	0	0
Otu0630	0	0	0	0	0	0	0	0	0	0	0	0	0	0	0	0	0	0	0	0	0	0	0	0	0	0	0	0	0	0	0	0	0	0	0	0	0	0	0	0	0	0	0	0	0	0	0	0	0
Otu0631	0.00942329	0.0188466	0	0.0282699	0.00942329	0.00942329	0	0	0	0	0	0	0	0.00942329	0	0	0	0	0	0.0188466	0.0188466	0	0	0	0	0	0	0	0	0	0	0	0	0	0	0	0	0	0	0	0	0	0	0	0	0	0	0	0
Otu0632	0	0	0	0	0	0	0	0	0	0	0	0	0	0	0	0	0	0	0	0	0	0	0	0	0	0.00942329	0	0	0	0	0	0	0	0	0.00942329	0	0	0	0	0	0	0	0	0	0	0.103656	0.0188466	0	0
Otu0633	0	0	0	0	0	0	0	0	0	0	0	0	0	0	0	0	0	0	0	0	0	0	0	0	0.00942329	0	0	0.00942329	0.00942329	0	0	0	0	0	0.00942329	0	0	0	0	0.0188466	0	0.00942329	0.0282699	0.0282699	0	0.0188466	0	0	0
Otu0634	0	0	0	0	0	0	0	0	0	0	0	0	0	0	0	0	0	0	0	0	0	0	0	0	0	0	0	0	0	0	0	0	0.00942329	0	0	0	0	0	0	0	0	0	0	0.0188466	0	0.00942329	0.11308	0	0
Otu0635	0	0	0	0.0376932	0	0	0	0.00942329	0	0	0	0	0	0	0	0	0	0	0	0	0.00942329	0	0	0	0	0	0.0848096	0.00942329	0.00942329	0.0376932	0.0282699	0	0	0	0	0	0	0	0	0	0	0	0	0	0	0	0	0	0
Otu0636	0	0.00942329	0	0.00942329	0	0	0.0188466	0	0	0	0	0	0	0	0	0	0	0	0	0	0	0	0	0	0	0	0	0	0	0	0	0	0	0	0.00942329	0	0	0	0	0	0	0	0	0	0	0	0	0.00942329	0
Otu0637	0	0	0	0.00942329	0	0	0	0	0	0	0	0	0	0	0	0	0	0	0	0	0	0	0	0	0	0.00942329	0	0	0	0	0	0	0	0	0	0	0	0	0	0	0	0	0	0	0	0	0	0	0
Otu0638	0	0	0	0	0	0	0	0	0	0	0	0	0	0	0	0	0	0	0	0	0	0	0	0	0	0	0	0	0	0	0	0	0	0	0	0	0	0	0	0.0848096	0	0	0	0	0	0	0	0	0
Otu0639	0	0.0188466	0	0.0282699	0	0.00942329	0	0.00942329	0	0.00942329	0	0	0	0.00942329	0	0	0.00942329	0	0	0	0	0	0	0	0	0	0	0	0	0	0	0	0	0	0	0	0	0	0	0	0	0	0	0	0	0	0	0	0
Otu0640	0	0	0	0	0	0	0	0	0	0	0	0	0	0	0	0	0	0	0	0	0	0	0	0	0	0	0	0	0	0	0	0	0	0	0	0	0	0	0	0	0.0188466	0	0	0.00942329	0.0188466	0.00942329	0	0	0
Otu0641	0	0	0	0	0	0	0	0	0	0	0	0	0	0	0	0	0	0	0	0	0	0	0	0	0	0	0	0	0	0	0	0	0	0	0	0	0	0	0	0	0	0	0	0	0	0.00942329	0	0	0
Otu0642	0	0	0	0	0	0	0	0	0	0	0	0	0	0	0	0	0	0	0	0	0	0.122503	0	0	0	0	0	0	0	0	0	0	0	0	0	0	0	0	0	0	0	0	0	0	0.0188466	0	0.0188466	0	0
Otu0643	0	0	0	0	0	0	0	0	0	0	0	0	0	0	0	0	0	0	0	0	0	0	0	0	0	0	0	0	0	0	0	0	0	0	0	0	0	0	0	0	0	0	0	0	0	0	0	0	0
Otu0644	0	0	0	0	0	0	0	0	0	0	0	0	0	0	0	0	0	0	0	0	0	0	0	0	0	0.00942329	0	0	0	0	0	0	0	0	0.00942329	0	0	0	0	0	0	0	0	0	0.0282699	0.0188466	0	0	0
Otu0645	0	0	0	0	0	0	0	0	0.0188466	0	0	0	0	0	0	0	0	0	0	0	0	0	0	0	0	0	0	0	0	0	0	0	0	0	0	0	0	0	0	0	0	0	0	0	0	0	0	0	0
Otu0646	0	0	0	0	0	0	0	0	0	0	0	0	0	0	0	0	0	0	0	0	0	0	0	0	0	0	0	0	0	0	0	0	0	0	0	0	0	0	0	0	0	0	0	0	0	0	0	0	0
Otu0647	0	0	0	0	0	0	0	0	0	0	0	0	0	0	0	0	0	0	0	0	0	0.00942329	0	0	0	0	0	0	0	0	0	0	0	0	0	0	0	0	0	0	0.00942329	0	0	0	0	0	0	0	0
Otu0648	0	0	0	0	0	0	0	0	0	0	0	0	0	0	0	0	0	0	0	0.0188466	0	0	0	0	0	0	0	0	0	0	0	0	0	0	0	0	0	0	0	0	0	0	0.0659631	0	0	0	0	0	0
Otu0649	0	0	0.150773	0	0	0.0565398	0	0	0	0	0.00942329	0	0	0	0.00942329	0	0	0	0	0	0	0	0	0	0	0	0	0	0	0	0	0	0	0	0	0	0	0	0	0	0	0	0	0	0	0	0	0	0
Otu0650	0.0188466	0	0.0282699	0	0.0188466	0.0376932	0.0188466	0	0.00942329	0.0188466	0	0.00942329	0	0.0565398	0	0.00942329	0	0.0188466	0.00942329	0.00942329	0	0	0	0	0	0	0	0	0	0	0	0	0	0	0	0	0	0	0	0	0	0	0	0	0	0	0	0	0
Otu0651	0	0	0.0188466	0.0188466	0.0376932	0.00942329	0.00942329	0.0188466	0.00942329	0.0376932	0.0188466	0	0	0.0282699	0	0	0	0	0	0	0	0.00942329	0	0	0	0	0	0	0	0	0	0	0	0	0	0	0	0	0	0	0	0	0	0	0	0	0	0	0
Otu0652	0	0	0	0	0	0	0	0	0	0	0	0	0	0	0	0	0	0	0	0	0	0	0	0	0	0	0	0	0	0	0	0	0	0	0	0	0	0	0	0	0	0	0	0.00942329	0	0	0.00942329	0	0
Otu0653	0.00942329	0.0188466	0.0376932	0.0188466	0.0188466	0.00942329	0.0282699	0	0.0188466	0.0376932	0.0188466	0	0	0.0659631	0	0	0	0.0188466	0.00942329	0	0	0	0	0	0	0	0	0	0	0	0	0	0	0	0	0	0	0	0	0	0	0	0	0	0	0	0	0	0
Otu0654	0	0	0	0	0	0	0	0	0	0	0	0	0	0	0	0	0	0	0	0	0	0	0	0	0	0	0	0	0	0	0	0	0	0	0	0	0	0	0	0	0	0	0	0	0	0	0	0	0
Otu0655	0	0	0	0	0	0	0	0	0	0	0	0	0	0	0	0	0	0	0	0	0	0	0	0	0	0	0	0	0	0	0	0	0	0	0	0	0	0	0	0	0	0	0	0	0	0	0	0	0
Otu0656	0	0	0	0.00942329	0	0	0	0	0	0	0	0	0	0	0	0	0	0	0	0	0	0	0	0	0	0	0	0	0	0	0	0	0	0	0	0	0	0	0	0	0	0	0	0	0	0	0	0	0
Otu0657	0.00942329	0	0.00942329	0	0.00942329	0	0	0.00942329	0	0.00942329	0	0	0	0.00942329	0	0	0	0	0	0	0	0	0	0	0	0	0	0	0	0	0	0	0	0	0	0	0	0	0	0	0	0	0	0	0	0	0	0	0
Otu0658	0	0	0	0	0	0	0	0	0	0	0	0	0	0	0	0	0	0	0	0.00942329	0	0	0	0	0	0	0	0	0	0	0	0	0	0	0	0	0	0	0	0	0	0	0.131926	0.0471165	0	0	0	0	0
Otu0659	0	0	0	0	0	0	0	0	0	0	0	0	0	0	0	0	0	0	0	0	0	0	0	0	0	0.00942329	0	0.0188466	0.00942329	0.0188466	0	0	0	0	0.0282699	0	0	0.00942329	0.00942329	0	0	0	0	0	0	0	0	0	0
Otu0660	0.0188466	0	0.0282699	0.0753864	0.00942329	0.0188466	0.0282699	0.0282699	0.0282699	0.00942329	0.00942329	0	0	0.0188466	0	0	0.00942329	0	0	0	0	0	0.00942329	0	0	0	0	0	0	0	0	0	0	0	0	0	0	0	0	0	0	0	0	0	0	0	0	0	0
Otu0661	0.0188466	0.00942329	0.0376932	0.0471165	0.0282699	0	0.0188466	0.0188466	0	0.0565398	0	0	0.00942329	0.0188466	0	0.0188466	0	0	0	0	0	0	0	0	0.00942329	0	0	0	0	0	0	0	0	0	0	0	0	0	0	0	0	0	0	0	0	0	0	0	0
Otu0662	0	0	0	0	0	0	0	0	0	0	0	0	0	0	0	0	0	0	0	0	0	0	0	0	0	0.00942329	0.0376932	0	0	0	0	0	0	0	0	0	0	0	0	0	0	0	0	0	0.0188466	0.0565398	0.00942329	0	0
Otu0663	0	0	0	0	0	0	0	0	0	0	0	0	0	0	0	0	0	0	0	0	0	0	0	0	0	0	0	0	0	0	0	0.0565398	0	0	0	0	0	0	0	0	0	0	0	0	0	0	0	0	0
Otu0664	0	0	0	0	0	0	0	0	0	0	0	0	0	0	0	0	0	0	0	0	0	0	0	0	0	0	0	0	0	0	0	0	0	0	0.0282699	0	0	0	0	0	0	0	0.00942329	0.00942329	0	0	0	0	0
Otu0665	0	0	0	0	0	0	0	0	0	0	0	0	0	0	0	0	0	0	0	0	0	0	0.00942329	0	0	0	0	0	0	0	0	0	0	0	0	0	0	0	0	0	0	0	0	0	0	0	0	0	0
Otu0666	0	0	0	0	0	0	0	0	0	0	0	0	0	0	0	0	0	0	0	0	0	0	0	0	0	0	0	0	0	0	0	0	0	0	0	0	0	0	0.0471165	0	0	0	0	0	0	0	0	0	0
Otu0667	0.00942329	0	0	0.00942329	0	0	0	0.00942329	0	0	0.00942329	0	0	0.00942329	0	0.00942329	0.00942329	0	0	0	0	0	0	0	0	0	0	0	0	0	0	0	0	0	0	0	0	0	0	0	0	0	0	0	0	0	0	0	0
Otu0668	0	0	0	0	0	0	0	0	0	0	0	0	0	0	0	0	0	0	0	0	0	0	0	0	0	0	0	0	0	0	0	0	0	0	0	0	0	0	0	0	0	0	0	0	0	0	0.160196	0	0
Otu0669	0	0	0	0	0	0	0	0	0	0	0	0	0	0	0	0	0	0	0	0	0	0	0	0.00942329	0.00942329	0	0	0	0	0.00942329	0.00942329	0	0	0	0	0	0	0	0	0	0	0	0	0	0	0	0	0	0.0565398
Otu0670	0	0	0	0	0	0	0	0	0	0	0	0	0	0	0	0	0	0	0	0	0	0	0	0	0	0	0	0	0	0	0	0	0	0	0	0	0	0	0	0	0	0	0	0	0	0	0	0	0
Otu0671	0	0	0	0	0	0	0	0	0	0	0	0	0	0	0	0	0	0	0	0	0	0	0	0	0	0	0	0	0	0	0	0	0	0.122503	0	0	0	0	0	0	0	0	0	0	0	0	0	0	0
Otu0672	0	0	0	0	0	0	0	0	0	0	0	0	0	0	0	0	0	0	0	0	0	0	0	0.00942329	0	0	0	0	0	0	0	0	0	0	0	0	0	0	0	0	0	0	0	0	0	0	0	0	0
Otu0673	0	0	0	0	0	0	0	0	0	0	0	0	0	0	0	0	0	0	0	0	0	0	0	0	0	0	0	0	0	0	0	0	0	0	0	0	0	0	0	0	0.00942329	0	0	0	0	0.0282699	0	0	0
Otu0674	0	0	0	0	0	0	0	0	0	0	0	0	0	0	0	0	0	0	0	0	0	0	0	0	0	0	0	0	0	0.00942329	0	0	0	0	0	0	0	0	0.0188466	0	0	0	0	0	0	0	0.00942329	0	0
Otu0675	0.00942329	0.0282699	0.0188466	0.0471165	0.0188466	0	0	0.0188466	0	0.0565398	0.00942329	0	0	0	0	0.0188466	0	0	0.00942329	0.0188466	0	0.00942329	0	0	0	0	0	0	0	0	0	0	0	0	0	0	0	0	0	0	0	0	0	0	0	0	0	0	0
Otu0676	0	0	0	0	0	0	0	0	0	0	0	0	0	0	0	0	0	0	0	0	0	0	0	0	0	0	0	0	0	0	0	0	0	0	0	0	0	0	0	0	0	0	0	0	0	0	0	0	0
Otu0677	0	0	0	0	0	0	0	0	0	0	0	0	0	0	0	0	0	0	0	0	0	0	0	0	0	0	0	0	0	0	0	0.00942329	0	0.00942329	0.0282699	0	0	0.0188466	0.00942329	0	0	0.00942329	0	0	0	0	0	0	0
Otu0678	0	0	0	0	0	0	0	0	0	0	0	0	0	0	0	0	0	0	0	0	0	0	0	0	0	0	0	0	0	0	0	0	0	0	0	0	0	0	0	0	0	0	0	0	0	0	0	0	0
Otu0679	0	0	0	0	0	0	0	0	0	0	0	0	0	0	0	0	0	0	0	0	0	0	0	0	0	0	0	0	0	0	0	0	0	0	0	0	0	0	0	0	0	0	0	0	0	0.0188466	0	0	0
Otu0680	0.00942329	0.00942329	0.00942329	0.0188466	0	0	0	0.0376932	0.00942329	0.0188466	0.00942329	0	0	0.00942329	0	0	0	0	0	0	0	0	0	0	0	0	0	0	0	0	0	0	0	0	0	0	0	0	0	0	0	0	0	0	0	0	0	0	0
Otu0681	0	0	0	0	0	0	0	0	0	0	0	0	0	0	0	0	0	0.00942329	0	0	0	0	0	0	0	0	0	0	0	0	0	0	0	0	0	0	0	0	0	0	0	0	0	0	0	0	0	0	0
Otu0682	0	0	0	0	0	0	0	0	0	0	0	0	0	0	0	0	0	0	0	0	0	0	0	0	0	0.0282699	0	0.122503	0	0	0	0	0	0	0.00942329	0	0	0	0	0	0	0	0	0	0	0	0	0	0
Otu0683	0	0	0	0	0	0	0	0	0	0	0	0	0	0	0	0	0	0	0	0	0	0	0	0	0	0	0	0	0	0	0	0	0	0	0.0282699	0	0	0	0	0	0	0	0	0	0	0	0	0	0
Otu0684	0	0	0	0	0	0	0	0	0	0	0	0	0	0	0	0	0	0	0	0	0	0	0	0	0	0	0	0	0	0	0	0	0	0	0.0282699	0	0	0	0	0	0	0	0	0	0	0.00942329	0.0282699	0	0
Otu0685	0	0	0	0	0	0	0	0	0	0	0	0	0	0	0	0	0	0	0	0	0	0	0	0	0	0	0	0.00942329	0.0376932	0.0188466	0.0188466	0	0	0	0.0188466	0.0188466	0	0.0188466	0	0	0	0	0	0	0	0	0	0.00942329	0
Otu0686	0	0	0	0	0	0	0	0	0	0	0	0	0	0	0	0	0	0	0	0	0	0	0.00942329	0	0	0	0	0	0.00942329	0	0	0	0.0188466	0	0.00942329	0	0.00942329	0	0	0	0	0	0	0	0	0	0.00942329	0	0
Otu0687	0.00942329	0.0188466	0	0.0471165	0.00942329	0	0.0188466	0	0.00942329	0.00942329	0.0188466	0	0	0.0188466	0	0	0.0188466	0.00942329	0	0	0	0.00942329	0	0	0	0	0	0	0	0	0	0	0	0	0	0	0	0	0	0	0	0	0	0	0	0	0	0	0
Otu0688	0	0.00942329	0.0188466	0.0282699	0.0188466	0.0188466	0.00942329	0.0188466	0	0.0282699	0.00942329	0	0.00942329	0.00942329	0	0	0	0	0	0.00942329	0	0	0	0	0	0.00942329	0	0	0	0	0	0	0	0	0	0	0	0	0	0	0	0	0	0	0	0	0	0	0
Otu0689	0	0	0	0	0	0	0	0	0	0	0	0	0	0	0	0	0	0	0	0	0	0	0	0	0	0	0	0	0	0	0	0	0	0	0	0	0	0	0	0	0	0	0	0	0	0	0.00942329	0	0
Otu0690	0	0	0	0	0	0	0	0	0	0	0	0	0	0	0	0	0	0	0	0	0	0	0	0	0	0	0	0	0	0	0	0	0	0	0.122503	0	0	0	0	0	0	0	0	0.00942329	0.00942329	0	0	0	0
Otu0691	0	0	0	0	0	0	0.00942329	0	0	0	0	0	0	0	0	0	0	0	0	0	0	0	0	0	0	0	0	0	0	0	0	0	0	0	0	0	0	0	0	0.0188466	0	0	0	0	0.00942329	0	0	0	0
Otu0692	0	0	0	0	0	0	0	0	0	0	0	0	0	0	0	0	0	0	0	0	0	0	0	0	0	0	0	0	0	0	0	0	0	0	0	0	0	0	0	0	0	0	0	0	0	0	0	0	0
Otu0693	0	0	0	0	0	0	0	0	0	0	0	0	0	0	0	0	0	0	0	0	0	0	0	0	0	0	0	0	0	0	0	0	0	0	0	0	0	0	0	0	0	0	0	0.0942329	0	0	0	0	0
Otu0694	0	0	0	0	0	0	0	0	0	0.00942329	0	0	0	0	0	0	0	0	0	0.00942329	0	0	0	0	0	0	0	0	0	0	0	0	0	0	0	0	0	0	0	0	0	0.00942329	0.00942329	0	0	0	0.0188466	0	0
Otu0695	0	0.00942329	0	0	0	0.00942329	0	0	0	0	0	0.0659631	0	0	0	0	0	0	0	0	0	0	0	0	0	0	0	0.00942329	0	0.00942329	0.00942329	0	0	0	0	0	0	0	0	0	0	0	0	0	0	0	0	0.0188466	0.00942329
Otu0696	0	0	0	0	0	0	0	0	0	0	0	0	0	0	0	0	0	0	0	0	0	0	0	0	0	0	0	0	0	0	0	0	0	0	0	0	0	0	0	0	0	0	0	0	0	0.0188466	0	0	0
Otu0697	0	0	0	0	0	0	0	0	0	0	0	0	0	0	0	0	0	0	0	0	0	0	0	0	0	0	0	0	0	0	0.0282699	0.0188466	0	0	0	0	0	0	0	0	0	0	0	0	0	0	0	0	0
Otu0698	0	0	0	0	0	0	0	0	0	0	0	0	0	0	0	0	0	0	0	0	0	0	0	0	0	0	0	0	0	0	0	0	0	0	0.0471165	0	0	0	0	0	0	0.00942329	0	0	0	0	0.0188466	0	0
Otu0699	0	0	0	0	0	0	0	0	0	0	0	0	0	0	0	0	0	0	0	0	0	0	0	0	0	0	0	0	0	0	0	0	0	0	0	0	0	0	0	0	0	0	0	0	0	0	0	0	0
Otu0700	0.00942329	0	0	0.00942329	0.0188466	0	0	0.0188466	0.00942329	0.0282699	0	0	0	0.00942329	0	0	0	0	0	0	0	0	0	0	0	0	0	0	0	0	0	0	0	0	0	0	0	0	0	0	0	0	0	0	0	0	0	0	0
Otu0701	0	0	0	0	0	0	0	0	0	0	0	0	0	0	0	0	0	0	0	0	0	0	0	0	0	0	0	0	0	0	0	0	0	0	0	0	0	0	0	0	0	0	0	0	0	0	0	0	0
Otu0702	0	0	0	0	0	0	0	0	0	0	0	0	0	0	0	0	0	0	0	0	0	0	0	0	0	0	0	0	0	0	0	0	0	0	0	0	0	0	0	0	0	0	0	0	0	0	0	0	0
Otu0703	0	0	0	0	0	0	0	0	0	0	0	0	0	0	0	0	0	0	0	0	0	0	0	0	0	0	0	0	0	0	0	0	0	0	0	0	0	0	0	0	0	0	0	0	0	0	0.0942329	0	0
Otu0704	0.00942329	0	0.0188466	0	0.00942329	0	0.00942329	0	0	0.00942329	0	0	0	0	0	0	0	0	0.00942329	0	0	0	0	0	0	0	0	0	0	0	0	0	0	0	0	0	0	0	0	0	0	0	0	0	0	0	0	0	0
Otu0705	0.0188466	0.0376932	0	0.0282699	0	0.00942329	0.0471165	0.00942329	0.00942329	0.00942329	0.00942329	0	0.00942329	0.0188466	0	0.0188466	0	0	0.00942329	0	0	0	0	0	0	0	0	0	0	0	0	0	0	0	0	0	0	0	0	0	0	0	0	0	0	0	0	0	0
Otu0706	0	0	0	0.00942329	0	0	0	0	0	0	0	0	0	0	0	0	0	0	0	0.00942329	0	0	0	0	0	0	0	0	0	0	0	0	0	0	0	0	0	0	0	0	0	0	0	0	0	0	0	0	0
Otu0707	0	0.0188466	0.0188466	0.0376932	0.00942329	0.00942329	0.00942329	0.00942329	0.0188466	0.00942329	0	0	0	0.00942329	0	0.00942329	0	0	0	0	0	0	0	0	0	0	0	0	0	0	0	0	0	0	0	0	0	0	0	0	0	0	0	0	0	0	0	0	0
Otu0708	0	0	0	0	0	0	0	0	0	0	0	0	0	0	0.00942329	0	0	0	0	0	0	0	0	0	0	0	0	0	0	0	0	0	0	0	0	0	0.0282699	0	0.00942329	0	0.00942329	0	0	0	0	0	0	0	0
Otu0709	0.00942329	0	0.00942329	0.0282699	0.00942329	0	0.0188466	0.0188466	0	0.00942329	0	0.00942329	0	0.0188466	0	0.00942329	0	0	0	0.00942329	0	0	0	0	0	0	0	0	0	0	0	0	0	0	0	0	0	0	0	0	0	0	0	0	0	0	0	0	0
Otu0710	0	0	0	0	0	0	0	0	0	0	0	0	0	0	0	0	0	0	0	0	0	0	0	0	0	0	0	0	0	0	0	0	0	0	0	0	0	0	0	0	0	0	0	0	0	0	0	0	0
Otu0711	0.0188466	0.0282699	0	0.0376932	0.00942329	0.0188466	0.00942329	0.00942329	0.0282699	0.0188466	0	0	0	0.00942329	0	0.00942329	0	0	0.00942329	0	0	0	0.0188466	0	0	0	0	0	0	0	0	0	0	0	0	0	0	0	0	0	0	0	0	0	0	0	0	0	0
Otu0712	0.00942329	0.00942329	0	0	0	0	0	0	0	0	0	0	0	0	0	0	0	0	0	0	0	0	0	0.00942329	0	0	0	0	0	0	0.0188466	0	0	0	0	0	0	0	0	0	0	0.0282699	0	0	0	0	0	0	0.00942329
Otu0713	0	0	0	0	0	0	0	0	0	0	0	0	0	0	0	0	0	0	0	0	0	0	0	0	0	0	0	0	0.0188466	0	0	0	0	0	0.0471165	0	0	0	0	0	0	0.00942329	0	0	0	0	0	0	0
Otu0714	0.00942329	0.0188466	0	0	0	0	0	0	0	0.0282699	0.00942329	0	0	0	0	0.00942329	0.0188466	0.00942329	0	0	0	0.00942329	0.00942329	0	0	0	0	0	0	0	0	0	0	0	0	0	0	0	0	0	0	0	0	0	0	0	0	0	0
Otu0715	0	0	0	0	0	0	0	0	0	0.0188466	0	0	0	0	0	0	0	0	0	0	0	0	0	0	0	0	0	0	0	0	0	0	0	0	0	0	0	0	0	0	0	0	0	0	0	0.0848096	0.0282699	0	0
Otu0716	0.0188466	0.0376932	0.00942329	0.00942329	0.00942329	0.00942329	0	0.0188466	0.0188466	0.0188466	0	0.00942329	0	0.00942329	0	0	0	0	0.00942329	0	0.00942329	0	0	0	0	0	0	0	0	0	0	0	0	0	0	0	0	0	0	0	0	0	0	0	0	0	0	0	0
Otu0717	0	0	0	0	0	0	0	0	0	0	0	0	0.0376932	0	0.0753864	0	0	0	0	0	0	0	0	0	0	0	0	0	0	0	0	0	0	0	0	0	0	0	0	0	0	0	0	0	0	0	0	0	0
Otu0718	0	0	0	0	0	0	0	0	0	0	0	0	0	0	0	0	0	0	0	0	0	0	0	0	0	0	0	0	0	0	0	0	0	0	0	0	0	0	0	0	0	0	0	0	0	0	0	0	0
Otu0719	0	0	0	0	0	0	0	0	0	0	0	0	0	0	0	0	0	0	0	0	0	0	0	0	0	0	0.0188466	0	0.00942329	0.00942329	0	0	0	0	0	0	0	0	0	0	0	0	0	0	0	0	0	0	0
Otu0720	0.0188466	0.0188466	0.0188466	0.0282699	0.00942329	0.00942329	0.00942329	0.0188466	0.0188466	0.0188466	0	0	0	0.00942329	0	0	0	0	0.00942329	0	0	0	0	0	0	0	0	0	0	0	0	0	0	0	0	0	0	0	0	0	0	0	0	0	0	0	0	0	0
Otu0721	0	0	0.00942329	0	0.00942329	0.00942329	0	0	0	0	0	0	0	0	0	0	0	0	0	0	0	0	0	0	0	0	0	0	0	0	0	0	0	0	0	0	0	0	0	0	0	0	0	0	0	0	0	0	0
Otu0722	0	0	0	0	0	0	0	0	0	0	0	0	0	0	0	0	0	0	0	0	0	0	0	0	0	0	0	0	0	0	0	0	0	0	0.103656	0	0	0	0	0	0	0	0	0	0	0	0	0	0
Otu0723	0	0	0	0	0	0	0	0	0	0	0	0	0	0	0	0	0	0	0	0	0	0	0	0	0	0	0	0	0	0	0	0	0	0	0	0	0	0	0	0	0	0	0	0	0.00942329	0.0188466	0	0	0
Otu0724	0	0	0	0	0	0	0	0	0	0.00942329	0	0	0	0	0	0	0	0	0	0	0	0	0	0.0188466	0	0.0188466	0	0	0.0188466	0.00942329	0	0	0	0	0	0	0	0	0	0	0	0	0	0	0	0	0.0376932	0.0188466	0
Otu0725	0	0	0	0	0	0	0	0	0	0	0	0	0	0	0	0	0	0	0	0	0	0	0	0	0	0	0	0	0	0	0	0	0.00942329	0	0	0	0	0	0	0	0	0	0	0	0	0	0	0.0753864	0.0282699
Otu0726	0	0	0	0	0	0	0	0	0	0	0	0	0	0	0	0	0	0	0	0	0	0	0	0	0	0.0188466	0	0	0.0188466	0	0.00942329	0	0.0188466	0	0	0	0	0.0188466	0	0	0	0	0	0	0	0	0	0	0
Otu0727	0	0.00942329	0	0.00942329	0.00942329	0	0.0188466	0	0	0	0	0	0	0	0	0	0	0	0	0	0	0	0	0	0	0	0	0	0	0	0	0	0	0	0	0	0	0	0	0	0	0	0	0	0	0	0	0	0
Otu0728	0.0188466	0.00942329	0.0188466	0.0188466	0.0188466	0.0188466	0.0188466	0	0.0188466	0	0	0	0	0.0188466	0	0	0	0	0.00942329	0	0	0	0.00942329	0	0	0.00942329	0	0	0	0	0	0	0	0	0	0	0	0	0	0	0	0	0	0	0	0	0	0	0
Otu0729	0	0	0	0	0	0	0	0	0	0	0	0	0	0	0	0	0	0	0	0	0	0	0	0	0	0	0	0	0	0	0	0	0	0	0	0	0	0	0	0	0	0	0	0	0	0	0	0	0
Otu0730	0.00942329	0.00942329	0	0.00942329	0.00942329	0.0188466	0.0282699	0	0	0.0282699	0.00942329	0	0	0.0188466	0	0	0.00942329	0.00942329	0	0	0	0.00942329	0.0188466	0	0	0	0	0	0	0	0	0	0	0	0	0	0	0	0	0	0	0	0	0	0	0	0	0	0
Otu0731	0	0	0	0.0188466	0	0	0	0	0	0	0	0	0	0.0282699	0	0	0	0	0	0	0	0	0	0	0	0	0	0	0	0	0	0	0	0	0	0	0	0	0	0	0	0	0	0	0	0	0	0	0
Otu0732	0	0	0	0	0	0	0	0	0	0	0	0	0	0	0	0	0	0	0	0	0	0	0	0	0	0	0	0	0	0	0	0	0	0	0	0	0	0.00942329	0	0	0	0	0	0	0	0	0	0.0282699	0
Otu0733	0	0	0	0	0	0	0	0	0	0	0	0	0	0	0	0	0	0	0	0	0	0	0	0	0	0	0	0	0	0	0	0	0	0	0	0	0	0	0	0	0	0	0	0	0	0	0	0	0
Otu0734	0	0	0	0	0	0	0	0	0	0	0	0	0	0	0	0	0	0	0	0	0	0	0	0	0	0	0	0	0	0	0	0	0	0	0.0942329	0	0	0	0	0	0	0	0	0	0	0	0	0	0
Otu0735	0	0	0	0	0	0	0	0	0	0	0	0	0	0	0	0	0	0	0	0	0	0	0	0	0	0	0	0	0	0	0	0	0	0	0	0	0.00942329	0	0	0	0	0	0	0	0.00942329	0	0	0	0
Otu0736	0	0	0	0	0	0	0	0	0	0	0	0	0	0	0	0	0	0	0	0	0	0	0	0	0	0	0	0	0	0	0	0	0	0	0	0	0	0	0	0	0	0	0	0	0	0	0	0	0
Otu0737	0.00942329	0.00942329	0.0282699	0.0188466	0.0282699	0	0.00942329	0.00942329	0.00942329	0.0188466	0.00942329	0	0	0	0	0.00942329	0.00942329	0.00942329	0	0	0	0.0188466	0	0	0	0	0	0	0	0	0	0	0	0	0	0	0	0	0	0	0	0	0	0	0	0	0	0	0
Otu0738	0	0	0	0	0	0	0	0	0	0	0	0	0	0	0	0	0	0	0	0	0	0	0	0	0	0	0	0	0	0	0	0	0	0	0.00942329	0	0	0	0	0	0.00942329	0	0	0	0.00942329	0	0	0	0
Otu0739	0	0	0	0.00942329	0	0	0	0	0	0	0	0	0	0	0.00942329	0	0	0	0	0	0	0	0	0.0188466	0	0	0	0	0	0	0	0	0	0.0188466	0.0188466	0	0	0.00942329	0.00942329	0	0	0	0	0	0	0	0	0	0
Otu0740	0	0	0	0	0	0	0	0	0	0	0	0	0	0	0	0	0	0	0	0	0	0	0	0	0	0	0	0	0	0	0	0	0	0	0	0	0	0	0	0	0	0	0	0	0	0	0	0	0
Otu0741	0	0	0	0	0	0	0	0	0	0	0	0	0	0	0	0	0	0	0	0	0	0	0	0	0	0	0	0	0	0	0	0.0753864	0	0.0188466	0	0	0	0	0	0	0	0	0	0	0	0	0	0	0
Otu0742	0	0	0.0188466	0.00942329	0.00942329	0.0376932	0.00942329	0.0282699	0.00942329	0.0188466	0.00942329	0	0.00942329	0	0	0	0	0	0	0.00942329	0	0.00942329	0	0	0	0	0	0	0	0	0	0	0	0	0	0	0	0	0	0	0	0	0	0	0	0	0	0	0
Otu0743	0	0	0	0	0	0	0	0	0	0	0	0	0	0	0	0	0	0	0	0	0	0	0	0	0	0	0	0	0	0	0	0	0	0	0	0	0	0	0	0	0	0	0	0	0	0	0	0	0
Otu0744	0	0	0	0	0	0	0	0	0	0	0	0	0	0	0	0	0	0	0	0	0	0	0	0	0	0	0	0	0	0	0	0	0	0	0	0	0	0	0	0.00942329	0	0	0	0	0	0	0	0	0
Otu0745	0	0	0	0	0	0	0	0	0	0	0	0	0.00942329	0	0	0	0	0	0	0	0	0	0	0	0	0	0	0	0	0	0	0	0	0	0	0	0	0	0	0	0	0	0	0	0	0	0	0	0
Otu0746	0	0	0	0	0	0	0	0	0	0	0	0	0	0	0	0	0	0	0	0	0	0	0	0	0	0	0	0	0	0	0	0	0	0	0	0	0	0	0	0	0	0	0	0	0	0	0	0	0
Otu0747	0	0	0	0	0	0	0	0	0	0	0	0	0	0	0	0	0	0	0	0	0	0	0	0	0	0	0	0	0	0	0	0	0	0	0	0	0	0	0	0	0	0	0	0	0	0	0	0	0
Otu0748	0	0	0	0	0	0	0	0	0	0	0	0	0	0	0	0	0	0	0	0	0	0	0	0	0	0	0	0	0	0	0	0	0	0	0	0	0	0	0	0	0	0	0	0	0	0	0	0	0
Otu0749	0	0	0	0	0	0	0.00942329	0.00942329	0	0.00942329	0	0	0	0	0	0	0.00942329	0	0	0	0	0	0	0	0	0	0	0	0	0	0	0	0	0	0	0	0	0	0	0	0	0	0	0	0	0	0	0	0
Otu0750	0	0.0188466	0	0	0	0	0	0	0	0	0	0	0	0	0	0	0	0	0	0	0	0	0	0	0	0	0	0	0	0	0	0	0	0	0	0	0	0	0	0	0	0	0	0	0	0	0	0	0
Otu0751	0	0.00942329	0	0	0	0	0	0	0	0	0	0	0	0	0	0	0	0	0	0	0	0	0	0	0.0188466	0	0	0	0	0	0	0	0	0.0282699	0	0	0	0	0.0282699	0	0	0	0	0	0	0	0	0	0.0188466
Otu0752	0.00942329	0	0	0	0.00942329	0.0188466	0.00942329	0.00942329	0.00942329	0.0376932	0.00942329	0	0	0.00942329	0	0	0	0	0	0	0.00942329	0	0	0	0	0.00942329	0	0	0	0	0	0	0	0.00942329	0	0	0	0	0	0	0	0	0	0	0	0	0	0	0
Otu0753	0	0	0	0	0	0	0	0	0	0	0	0	0	0	0	0	0	0	0	0	0	0	0	0	0	0	0	0	0	0	0	0	0	0	0	0	0	0	0	0	0	0	0	0	0	0	0	0	0
Otu0754	0	0	0	0	0	0	0	0	0	0	0	0	0	0	0	0	0	0	0	0	0	0	0	0	0.00942329	0.00942329	0	0	0	0	0	0	0	0.00942329	0	0	0	0	0	0	0	0	0	0	0	0	0	0	0
Otu0755	0	0	0	0	0	0	0	0	0	0	0	0	0	0	0	0	0	0	0	0	0	0	0	0	0	0.0188466	0	0.0188466	0.00942329	0.0282699	0	0	0	0	0	0	0	0	0	0.00942329	0	0	0	0	0.00942329	0	0	0	0.00942329
Otu0756	0	0	0	0	0	0	0	0	0	0	0	0	0	0	0	0	0	0	0	0	0	0	0	0	0	0	0	0	0	0	0	0	0	0	0	0	0	0	0	0	0	0	0	0	0	0	0	0	0
Otu0757	0	0	0	0	0	0	0	0	0	0	0	0	0	0	0	0	0	0	0	0	0	0	0	0	0	0	0	0	0	0	0	0	0	0	0	0	0	0	0	0	0	0	0	0	0	0.00942329	0	0	0
Otu0758	0.00942329	0.00942329	0	0	0.00942329	0	0.00942329	0	0	0	0	0	0	0.00942329	0	0	0	0	0.00942329	0	0	0	0	0	0	0	0	0	0	0	0	0	0	0	0	0	0	0	0	0	0	0	0	0	0	0	0	0	0
Otu0759	0	0	0	0	0	0	0	0	0	0	0	0	0	0	0	0	0	0	0	0	0	0	0	0	0	0	0	0	0	0	0	0	0	0	0	0	0	0	0	0	0	0	0	0	0	0	0	0	0
Otu0760	0	0	0	0	0	0	0	0	0	0	0	0	0	0	0	0	0	0	0	0	0	0	0	0	0	0	0	0	0	0	0	0	0	0	0	0	0	0	0	0	0	0	0	0	0	0	0	0	0
Otu0761	0	0	0	0	0	0	0	0	0	0	0	0	0	0	0	0	0	0	0	0	0	0	0	0	0	0	0	0	0	0	0	0	0	0	0	0	0	0	0	0	0	0	0	0	0	0	0	0	0
Otu0762	0	0.0188466	0	0.00942329	0	0	0.00942329	0	0	0	0	0	0	0	0	0	0	0	0	0	0	0	0	0	0	0	0	0	0	0	0	0	0	0	0	0	0	0	0	0	0	0	0	0	0	0	0	0	0
Otu0763	0	0	0	0	0	0	0	0	0	0.00942329	0	0	0	0	0	0	0	0	0	0	0	0	0	0	0	0	0	0	0	0	0	0	0	0	0	0	0	0	0	0	0	0	0	0	0	0	0	0	0
Otu0764	0	0	0	0	0	0.00942329	0	0	0	0	0	0	0	0	0	0	0	0	0	0	0	0	0	0	0	0	0	0	0	0	0	0	0	0	0	0	0	0	0	0	0	0	0	0	0	0	0	0	0
Otu0765	0	0	0	0	0	0	0	0	0	0	0	0	0	0	0	0	0	0	0	0	0	0	0	0	0	0.00942329	0.00942329	0	0	0.0376932	0	0	0	0	0	0	0	0	0	0	0	0	0	0	0.00942329	0	0	0	0
Otu0766	0	0	0	0	0	0	0	0	0	0	0	0	0	0	0	0	0	0	0	0	0	0	0	0	0	0.0282699	0	0	0	0.00942329	0	0	0	0	0.0188466	0	0	0	0	0	0	0	0	0	0	0	0	0	0
Otu0767	0	0.0188466	0	0.0188466	0	0	0.00942329	0	0.00942329	0	0	0.00942329	0	0	0	0	0.0188466	0.00942329	0	0	0	0.00942329	0.00942329	0	0	0	0	0	0	0	0	0	0	0	0	0	0	0	0	0	0	0	0	0	0	0	0	0	0
Otu0768	0	0	0	0	0	0	0	0	0	0	0	0	0	0	0	0	0	0	0	0	0	0	0	0	0	0	0	0	0	0	0	0	0	0	0	0	0	0	0	0	0	0	0	0	0	0	0	0	0
Otu0769	0	0	0	0	0	0	0	0	0	0	0	0	0	0	0	0	0	0	0	0	0	0	0	0	0	0	0	0	0	0	0	0	0	0	0	0	0	0	0	0	0	0	0	0	0	0	0	0	0
Otu0770	0	0	0	0	0	0	0	0	0	0	0	0	0	0	0	0	0	0	0	0	0	0	0	0	0	0	0	0	0	0	0	0	0	0	0	0	0	0	0	0	0	0	0	0	0	0.0188466	0	0	0
Otu0771	0	0	0	0	0	0	0	0	0	0	0	0	0	0	0	0.00942329	0	0	0	0	0	0	0	0	0	0	0	0	0	0	0	0	0	0	0.0565398	0	0	0	0.0188466	0	0	0	0	0	0	0	0	0	0
Otu0772	0	0	0	0	0	0	0	0	0	0	0	0	0	0	0	0	0	0	0	0	0	0	0	0	0	0	0	0	0	0	0	0	0	0	0	0	0	0	0	0	0	0.0659631	0	0.0659631	0	0	0	0	0
Otu0773	0.0188466	0	0.00942329	0.0188466	0.00942329	0	0.00942329	0	0	0.0188466	0	0	0	0.00942329	0	0	0	0.00942329	0	0	0	0	0	0	0	0	0	0	0	0	0	0	0	0	0	0	0	0	0	0	0	0	0	0	0	0	0	0	0
Otu0774	0	0	0	0	0	0	0	0	0	0	0	0	0	0	0	0	0	0	0	0	0	0	0	0	0	0	0	0	0	0	0	0	0	0	0	0	0	0	0	0	0	0	0	0	0	0	0	0	0
Otu0775	0	0	0	0	0	0	0	0	0	0	0	0	0	0	0	0	0	0	0	0	0	0	0	0	0	0	0	0	0	0	0	0	0	0	0	0	0	0	0	0	0	0	0	0	0	0	0	0	0
Otu0776	0.00942329	0.00942329	0.0188466	0	0.00942329	0.0188466	0.0471165	0	0	0	0	0	0	0.0188466	0	0	0.00942329	0	0	0	0	0	0	0	0	0	0	0	0	0	0	0	0	0	0	0	0	0	0	0	0	0	0	0	0	0	0	0	0
Otu0777	0	0	0	0	0	0	0	0	0	0	0	0	0	0	0	0	0	0	0	0	0	0	0	0	0	0	0	0	0	0	0	0	0	0	0	0	0	0	0	0	0	0	0	0	0	0	0	0	0
Otu0778	0	0	0	0	0	0	0	0	0	0	0	0	0	0	0	0	0	0	0	0	0	0	0	0	0	0	0	0	0	0	0	0	0	0	0	0	0	0	0	0.0376932	0	0	0	0	0	0	0	0	0
Otu0779	0	0	0	0	0	0	0	0	0	0	0	0	0	0	0	0	0	0	0	0	0	0	0	0	0	0	0	0	0	0	0	0	0	0	0	0	0	0	0	0	0	0.00942329	0	0	0.00942329	0.00942329	0	0	0
Otu0780	0	0	0	0	0	0	0	0	0	0	0	0	0	0	0	0	0	0	0	0	0	0	0	0	0	0	0	0	0	0	0	0	0	0.0188466	0.0282699	0.0376932	0	0	0	0	0	0	0	0	0	0	0	0	0
Otu0781	0	0	0	0	0	0	0.00942329	0	0	0	0	0	0	0	0	0	0	0	0	0	0	0	0	0	0	0	0	0	0	0	0	0	0	0	0	0	0	0	0	0	0	0	0	0	0	0	0	0	0
Otu0782	0	0	0	0	0	0	0	0	0	0	0	0	0	0	0	0	0	0.00942329	0	0	0	0	0	0	0	0	0	0	0	0	0	0	0	0	0	0	0	0	0	0	0	0	0	0	0	0	0	0	0
Otu0783	0	0	0	0	0	0	0	0	0	0	0	0	0	0	0	0	0	0	0	0	0	0	0	0	0	0	0	0	0	0	0	0	0	0	0	0	0	0	0	0	0	0	0	0	0	0	0	0	0
Otu0784	0	0	0	0	0	0	0	0	0	0	0	0	0	0	0	0	0	0	0	0	0	0	0	0	0	0.00942329	0.0188466	0	0	0.0188466	0.0188466	0	0	0.0188466	0	0	0	0	0	0	0	0	0	0	0	0	0	0	0
Otu0785	0.00942329	0.00942329	0	0.0188466	0	0.00942329	0.00942329	0	0	0.00942329	0	0	0	0	0	0	0.0188466	0	0	0	0	0	0	0	0	0	0	0	0	0	0	0.00942329	0	0	0	0	0	0	0.00942329	0	0	0	0	0	0	0	0	0	0
Otu0786	0.00942329	0.00942329	0.0188466	0.00942329	0.0282699	0	0	0.0188466	0	0	0	0	0	0.0282699	0	0.00942329	0.00942329	0	0	0	0.00942329	0	0	0	0	0	0	0	0	0	0	0	0	0	0	0	0	0	0	0	0	0	0	0	0	0	0	0	0
Otu0787	0	0	0	0	0	0	0	0	0	0	0	0	0	0	0	0	0	0	0	0	0	0	0	0	0	0	0	0	0	0	0	0	0	0	0	0	0	0	0	0	0	0.0282699	0	0.00942329	0	0	0	0	0
Otu0788	0.0282699	0	0.0282699	0.0282699	0	0	0	0	0	0.00942329	0	0.00942329	0	0.0188466	0	0	0	0	0	0	0	0	0	0	0	0	0	0	0	0	0	0	0	0	0	0	0	0	0	0	0	0	0	0	0	0	0	0	0
Otu0789	0	0	0	0	0	0	0	0	0	0	0	0	0	0	0	0	0	0	0	0	0	0	0	0	0	0	0	0	0	0	0	0	0	0	0	0	0	0	0	0	0	0	0	0	0	0	0	0	0
Otu0790	0	0	0	0	0	0	0	0	0	0	0	0	0	0	0	0	0	0	0	0	0	0	0	0	0	0	0	0	0	0	0	0	0	0	0	0	0	0	0	0	0	0	0	0	0	0	0	0	0
Otu0791	0	0	0	0	0	0	0	0	0	0	0	0	0	0	0	0	0	0	0	0	0	0	0	0	0	0	0	0	0	0.00942329	0	0	0	0	0	0	0	0	0	0	0	0.00942329	0	0	0	0	0	0	0
Otu0792	0	0	0	0	0	0	0	0	0	0	0	0	0	0	0	0	0	0	0	0	0.00942329	0	0	0	0	0	0	0	0	0	0	0	0	0	0	0	0	0	0	0	0	0	0	0.0282699	0	0.0188466	0.00942329	0	0
Otu0793	0	0	0	0	0	0	0	0	0	0	0	0	0	0	0	0	0.0565398	0	0	0	0	0	0	0	0	0	0	0	0	0	0	0	0	0	0	0	0	0	0	0.0188466	0	0	0	0	0	0	0	0	0
Otu0794	0	0	0	0	0	0	0	0	0	0	0	0	0	0	0	0	0	0	0	0	0	0	0	0	0	0	0	0	0	0.00942329	0	0	0	0	0.0282699	0.00942329	0	0	0	0	0	0	0	0	0	0	0	0	0
Otu0795	0	0	0	0	0	0	0	0	0	0	0	0	0	0	0	0	0	0	0	0	0	0	0	0	0	0	0	0	0	0	0	0	0	0	0	0	0	0	0	0	0	0	0	0.00942329	0	0	0	0	0
Otu0796	0	0	0	0	0	0	0	0	0	0	0	0	0	0	0	0	0	0	0	0	0	0	0	0	0.0282699	0	0.00942329	0	0	0	0	0.00942329	0	0	0	0	0	0	0	0	0	0	0	0	0	0	0	0.0188466	0.0376932
Otu0797	0	0	0	0	0	0	0	0	0	0	0	0	0	0	0	0	0	0	0	0	0	0	0	0	0	0.0282699	0	0	0	0	0	0.00942329	0	0	0	0.00942329	0	0	0	0	0	0	0	0	0	0	0	0	0
Otu0798	0	0	0	0	0	0	0	0	0	0	0	0	0	0	0	0	0	0	0	0	0	0	0	0	0	0	0	0	0	0	0	0	0	0	0	0	0	0	0	0	0	0	0	0	0	0	0	0	0
Otu0799	0	0	0	0	0	0	0	0	0	0	0	0	0	0	0	0	0.0188466	0	0	0	0	0	0	0	0	0	0	0	0	0	0	0	0	0	0	0	0	0	0	0	0	0.00942329	0	0.00942329	0	0	0	0	0
Otu0800	0	0	0	0	0	0	0	0	0	0	0	0	0	0	0	0	0	0	0	0	0	0	0	0	0	0	0	0	0	0	0	0	0	0	0	0	0	0	0	0	0	0	0	0	0.0188466	0	0	0	0
Otu0801	0	0	0.00942329	0	0	0	0	0	0	0.00942329	0	0	0	0	0	0	0	0	0	0	0	0	0	0	0	0	0	0	0	0	0	0	0	0	0	0	0	0	0	0	0	0	0	0	0	0	0	0	0
Otu0802	0	0	0	0	0	0	0	0	0	0	0	0	0	0	0	0	0	0	0	0	0	0	0	0	0	0	0	0	0	0	0	0	0	0	0.0753864	0	0	0	0	0	0	0	0	0	0	0	0	0	0
Otu0803	0	0.0188466	0	0	0	0.00942329	0.0188466	0	0	0	0	0	0	0.00942329	0	0	0	0	0	0	0	0	0	0	0	0	0	0	0	0	0	0	0	0	0	0	0	0	0	0	0	0	0	0	0	0	0	0	0
Otu0804	0	0	0	0	0	0	0	0	0	0	0	0	0	0	0	0	0	0	0	0	0	0	0	0	0	0	0	0	0	0	0	0	0	0	0	0	0	0	0	0	0	0	0	0	0	0	0	0	0
Otu0805	0.0188466	0	0.00942329	0.0376932	0.0188466	0.00942329	0.00942329	0.0188466	0	0	0	0.00942329	0.00942329	0	0	0	0	0	0	0	0	0	0	0	0	0	0	0	0	0	0	0	0	0	0	0	0	0	0	0	0	0	0	0	0	0	0	0	0
Otu0806	0	0	0	0	0	0	0	0	0	0	0	0	0	0.00942329	0	0	0	0	0	0	0	0	0	0	0	0	0	0	0	0.0188466	0	0	0	0	0	0	0	0	0	0	0	0	0	0	0	0	0	0	0
Otu0807	0.00942329	0.00942329	0.0282699	0.00942329	0.00942329	0	0.00942329	0	0	0.0282699	0.00942329	0	0	0	0	0	0	0	0	0	0	0	0	0	0	0	0	0	0	0	0	0	0	0	0	0	0	0	0	0	0	0	0	0	0	0	0	0	0
Otu0808	0	0	0	0	0	0	0	0	0	0	0	0	0	0	0	0	0	0	0	0	0	0	0	0	0	0	0	0	0	0	0	0	0	0	0	0	0	0	0	0	0	0	0	0	0	0	0	0	0
Otu0809	0	0	0	0	0	0	0	0	0	0	0	0	0	0	0	0	0	0	0	0	0.00942329	0	0	0	0	0	0	0	0	0	0	0	0	0	0.00942329	0	0	0	0	0	0	0	0	0	0.0188466	0	0	0.0282699	0
Otu0810	0	0	0	0	0	0	0	0	0	0	0	0	0	0	0	0	0	0	0	0	0	0	0	0	0	0.0188466	0	0	0	0	0	0	0	0.0188466	0.00942329	0.0376932	0	0	0	0	0	0	0	0	0	0	0	0	0
Otu0811	0	0	0	0	0	0.00942329	0.00942329	0	0	0.0376932	0	0	0	0	0	0	0	0	0	0	0	0	0	0	0	0	0	0	0	0	0	0	0	0	0	0	0	0	0	0	0	0	0	0	0	0	0	0	0
Otu0812	0	0	0	0	0	0	0	0	0	0	0	0	0	0	0	0	0	0	0	0	0	0	0	0	0	0	0	0	0	0	0	0	0	0	0	0	0	0	0	0	0	0	0	0	0	0	0	0	0
Otu0813	0	0	0	0	0	0	0	0	0	0	0	0	0	0	0	0	0	0	0	0	0	0	0	0	0	0.00942329	0	0.0282699	0	0	0	0	0	0	0.00942329	0	0	0	0	0	0	0	0	0	0	0	0	0	0
Otu0814	0.0471165	0	0	0	0	0.0282699	0	0.00942329	0	0	0	0.00942329	0	0	0	0	0.00942329	0	0	0	0	0	0	0	0	0	0	0	0.00942329	0	0	0	0	0	0	0	0	0	0	0	0	0	0	0	0	0	0	0	0
Otu0815	0	0	0	0	0	0	0	0	0	0	0	0	0	0	0	0	0	0	0	0	0	0	0	0	0	0	0	0	0	0	0	0	0	0	0	0	0	0	0	0	0	0	0	0	0	0	0	0	0
Otu0816	0	0.0282699	0.0188466	0.00942329	0	0.00942329	0	0	0	0	0.00942329	0	0	0	0	0.00942329	0	0	0	0	0	0	0	0	0	0.00942329	0	0	0	0	0	0	0	0	0	0	0	0	0	0	0	0	0	0	0	0	0	0	0
Otu0817	0	0	0	0	0	0	0	0	0	0	0	0	0	0	0	0	0	0	0	0	0	0	0	0	0	0	0	0	0	0	0	0	0	0	0	0	0	0	0	0	0	0	0	0	0	0	0	0	0
Otu0818	0	0	0	0	0	0	0	0	0	0	0	0	0	0	0	0	0	0	0	0	0	0	0	0	0	0	0	0	0	0	0	0	0	0	0	0	0	0	0	0	0	0	0	0	0	0	0	0	0
Otu0819	0	0	0	0	0.00942329	0	0	0	0	0	0	0	0	0	0	0	0	0	0	0	0	0	0	0	0	0	0	0	0	0	0	0	0	0	0	0	0	0	0	0	0	0	0	0	0	0	0	0	0
Otu0820	0	0	0	0	0	0	0	0	0	0	0	0	0	0	0	0	0	0	0	0	0	0	0	0	0	0	0	0	0	0	0	0	0	0	0	0	0	0	0	0	0	0	0	0	0	0	0	0	0
Otu0821	0	0	0.0188466	0	0.0188466	0	0.00942329	0	0.00942329	0	0	0	0	0.0282699	0	0	0	0	0	0	0	0	0	0	0	0	0	0	0	0	0	0	0	0	0	0	0	0	0	0	0	0	0	0	0	0	0	0	0
Otu0822	0	0	0.00942329	0.00942329	0	0	0	0	0	0.00942329	0	0	0	0	0	0	0	0	0.00942329	0	0	0	0	0	0	0	0	0	0	0	0	0	0	0	0	0	0	0	0	0	0	0	0	0	0	0	0	0	0
Otu0823	0	0	0	0	0	0	0	0	0	0	0	0	0	0	0	0	0	0	0	0	0	0	0	0	0	0	0	0	0	0	0	0	0	0	0	0	0	0	0	0	0	0	0	0	0	0.0376932	0	0	0
Otu0824	0	0	0	0	0	0	0	0	0	0	0	0	0	0	0	0	0	0	0	0	0	0	0	0	0	0	0	0	0	0	0	0	0	0	0	0	0	0	0	0	0.00942329	0	0	0	0	0	0	0	0
Otu0825	0	0	0	0	0	0	0	0	0	0	0	0	0	0	0	0	0	0	0	0	0	0	0	0	0	0	0	0	0	0	0	0	0	0	0	0	0	0	0	0	0.00942329	0	0	0	0.00942329	0	0	0	0.00942329
Otu0826	0	0.00942329	0.00942329	0	0	0.00942329	0	0	0	0	0.0188466	0	0	0	0	0	0	0	0	0	0	0	0	0	0	0	0	0	0	0	0	0	0	0	0	0	0	0	0	0	0	0	0	0	0	0	0	0	0
Otu0827	0	0	0	0	0	0	0	0	0	0	0	0	0	0	0	0	0	0	0	0	0	0	0	0	0	0	0	0	0	0	0	0	0	0	0	0	0	0	0	0	0	0	0	0	0	0	0	0	0
Otu0828	0	0.00942329	0	0.00942329	0.00942329	0	0	0	0	0.00942329	0.0188466	0	0	0	0	0	0.00942329	0	0	0	0	0	0	0	0	0	0	0	0	0	0	0	0	0	0	0	0	0	0	0	0	0	0	0	0	0	0	0	0
Otu0829	0	0	0	0	0	0	0	0	0	0	0	0	0	0	0	0	0	0	0	0	0	0	0	0	0	0	0	0	0	0	0	0	0	0	0	0	0	0	0	0.0188466	0	0	0	0	0	0	0	0	0
Otu0830	0	0	0	0	0	0	0	0	0	0	0	0	0	0	0	0	0	0	0	0	0	0	0	0	0	0	0	0	0	0	0	0	0	0	0	0	0	0	0	0	0	0	0	0	0	0	0	0	0
Otu0831	0	0	0	0	0	0	0	0	0	0	0	0	0	0	0	0	0	0	0	0	0	0	0	0	0	0	0	0	0	0	0	0	0	0	0	0	0	0.0282699	0	0	0	0	0	0	0	0	0	0	0
Otu0832	0	0	0	0	0	0	0	0	0	0	0	0	0	0	0	0	0	0	0	0	0	0	0	0	0	0	0	0	0	0	0	0	0	0	0	0	0.0188466	0	0	0	0	0	0	0	0	0	0	0	0
Otu0833	0	0	0	0	0	0	0	0	0	0	0	0	0	0	0	0	0	0	0	0	0	0	0	0	0	0	0	0	0	0	0	0	0.0188466	0	0	0	0	0	0	0	0	0	0	0	0	0	0	0	0
Otu0834	0	0.00942329	0.00942329	0.00942329	0	0	0.00942329	0	0	0.00942329	0.00942329	0	0	0.0188466	0	0	0	0	0	0	0	0	0	0	0	0	0	0	0	0	0	0	0	0	0	0	0	0	0	0	0	0	0	0	0	0	0	0	0
Otu0835	0	0.00942329	0	0	0	0.00942329	0.00942329	0	0	0	0	0	0	0	0	0	0	0	0	0	0	0	0	0	0	0	0	0	0	0	0	0	0	0	0	0	0	0	0	0	0	0	0	0	0	0	0	0	0
Otu0836	0	0.00942329	0.0188466	0	0	0	0	0.00942329	0	0	0	0	0	0	0	0	0	0	0	0	0	0	0	0	0	0	0.00942329	0	0	0	0	0	0	0	0	0	0	0	0	0	0	0	0	0	0	0	0	0	0
Otu0837	0	0	0	0	0	0	0	0	0	0	0	0	0	0	0	0	0	0	0	0	0	0	0	0	0	0	0	0	0	0	0	0	0	0	0	0	0	0	0	0	0	0	0	0	0	0	0.00942329	0	0
Otu0838	0.0188466	0.00942329	0	0.0188466	0	0	0	0.0188466	0.00942329	0	0	0	0	0	0	0	0.00942329	0	0	0	0	0	0	0	0	0	0	0	0	0	0	0	0	0	0	0	0	0	0	0	0	0	0	0	0	0	0	0	0
Otu0839	0	0	0	0	0	0	0	0.00942329	0.00942329	0	0	0	0	0	0	0	0	0	0	0	0	0	0	0	0	0	0	0	0	0	0	0	0	0	0	0	0	0	0	0	0	0	0	0	0	0	0	0	0
Otu0840	0.00942329	0	0.00942329	0.00942329	0	0	0.00942329	0	0.00942329	0	0.00942329	0	0	0	0	0	0.00942329	0	0	0	0	0	0	0	0	0	0	0	0	0	0	0	0	0	0	0	0	0	0	0	0	0	0	0	0	0	0	0	0
Otu0841	0	0	0	0	0	0	0	0	0	0	0	0	0	0	0	0	0	0	0	0	0	0	0	0	0	0	0	0	0	0	0	0	0	0	0	0	0	0	0	0.00942329	0	0.0188466	0	0	0	0	0	0	0
Otu0842	0	0	0	0	0	0	0	0	0	0	0	0	0	0	0	0	0	0	0	0	0	0	0	0	0	0	0	0	0	0	0	0	0	0	0	0	0	0	0	0	0	0	0	0	0	0	0	0	0
Otu0843	0	0	0	0	0	0	0	0	0	0	0	0	0	0	0	0	0	0	0	0	0	0	0	0.00942329	0	0	0	0	0	0	0	0	0	0	0	0	0	0	0	0	0	0	0	0	0	0	0	0.0659631	0
Otu0844	0	0	0	0	0	0	0	0	0	0	0	0	0	0	0	0	0.0282699	0	0	0	0	0	0	0	0	0	0	0	0	0	0	0	0	0	0	0	0	0	0	0	0	0	0	0	0.00942329	0	0	0	0
Otu0845	0.00942329	0	0	0.00942329	0.0188466	0	0.0282699	0.00942329	0	0	0.00942329	0	0	0.00942329	0	0	0	0	0	0	0	0.00942329	0	0	0	0	0	0	0	0	0	0	0	0	0	0	0	0	0	0	0	0	0	0	0	0	0	0	0
Otu0846	0	0	0	0	0	0	0	0	0	0	0	0	0	0	0	0	0	0	0	0	0	0	0	0	0	0	0	0	0	0	0	0	0	0	0	0	0.0659631	0	0	0	0	0	0	0	0	0	0	0	0
Otu0847	0	0	0	0	0	0	0	0	0	0	0	0	0	0	0	0	0	0	0	0	0	0	0	0	0	0	0	0	0	0	0.00942329	0	0	0.0282699	0	0.0188466	0	0	0	0	0	0	0	0	0	0	0	0	0
Otu0848	0.00942329	0.00942329	0.0188466	0.0188466	0	0.00942329	0	0	0	0.00942329	0	0	0	0.00942329	0	0	0.00942329	0	0	0	0	0.00942329	0	0	0	0	0	0	0	0	0	0	0	0	0	0	0	0	0	0	0	0	0	0	0	0	0	0	0
Otu0849	0	0	0	0	0	0	0	0	0	0	0	0	0	0	0	0	0	0	0	0	0	0	0	0.0659631	0	0	0	0	0	0	0	0	0	0	0	0	0	0	0	0	0	0	0	0	0	0	0	0.0282699	0
Otu0850	0	0	0	0	0	0	0	0	0	0	0	0	0	0	0	0	0	0	0	0	0	0	0	0	0	0	0	0	0	0	0	0	0	0	0	0	0	0	0	0	0	0	0	0	0	0	0	0	0
Otu0851	0	0	0	0	0	0	0	0	0	0	0	0	0	0	0	0	0	0	0	0	0	0	0	0	0	0	0	0	0	0	0	0	0	0	0	0	0	0	0	0	0	0	0	0	0	0	0	0	0
Otu0852	0	0	0	0	0.0188466	0	0	0	0	0.00942329	0.00942329	0	0	0.00942329	0	0	0	0	0	0	0	0	0	0	0	0	0	0	0	0	0	0	0	0	0	0	0	0	0	0	0	0	0	0	0	0	0	0	0
Otu0853	0	0	0	0	0	0	0	0	0	0	0	0	0	0	0	0	0	0	0	0	0	0	0	0	0	0	0	0	0	0	0	0	0	0	0	0	0	0	0	0	0	0	0	0	0	0	0	0	0
Otu0854	0	0	0	0	0	0	0	0	0	0	0	0	0	0	0	0	0	0	0	0	0	0	0	0.0282699	0	0	0	0	0	0	0.00942329	0	0	0	0	0	0	0	0	0	0	0	0	0	0	0	0	0	0.00942329
Otu0855	0.0188466	0	0.00942329	0.0188466	0.00942329	0	0.00942329	0	0	0.00942329	0.00942329	0	0	0.00942329	0	0	0	0	0.00942329	0	0	0	0	0	0	0	0	0	0	0	0	0	0	0	0	0	0	0	0	0	0	0	0	0	0	0	0	0	0
Otu0856	0	0	0	0	0	0	0	0	0	0	0	0	0	0	0	0	0	0	0	0	0	0	0	0	0	0	0	0	0	0	0	0	0	0.0471165	0.00942329	0	0	0	0	0	0	0	0	0	0	0	0	0	0
Otu0857	0	0	0	0	0	0	0	0	0	0	0	0	0	0	0	0	0	0	0	0	0	0	0	0	0	0	0	0	0	0	0	0	0.00942329	0	0	0	0	0	0	0	0	0	0	0.00942329	0	0	0	0	0
Otu0858	0	0	0	0	0	0	0	0	0	0	0	0	0	0	0	0	0	0	0	0	0	0	0	0	0	0	0	0	0	0	0	0	0	0	0	0	0	0	0	0	0	0	0	0	0	0	0	0	0
Otu0859	0.00942329	0.0188466	0.0188466	0.0282699	0	0	0	0	0	0.00942329	0	0	0	0	0	0	0.0188466	0	0	0	0	0	0	0	0	0	0	0	0	0	0	0	0	0	0	0	0	0	0	0	0	0	0	0	0	0	0	0	0
Otu0860	0.00942329	0	0.0188466	0	0.00942329	0.00942329	0.00942329	0.00942329	0	0.00942329	0.00942329	0	0	0	0	0	0	0	0	0	0.00942329	0	0.00942329	0	0	0	0	0	0	0	0	0	0	0	0	0	0	0	0	0	0	0	0	0	0	0	0	0	0
Otu0861	0	0	0	0	0	0	0	0	0	0	0	0	0	0	0	0	0	0	0	0	0	0	0	0	0	0	0	0	0	0	0	0	0	0	0	0	0	0	0	0	0	0	0	0	0	0	0	0	0
Otu0862	0	0	0	0	0	0	0	0	0	0	0	0	0	0	0	0	0	0	0	0	0	0	0	0	0	0	0	0	0	0	0	0	0	0	0	0	0	0	0	0.0376932	0	0	0	0	0	0	0	0	0
Otu0863	0.00942329	0	0	0	0.00942329	0	0.0188466	0	0	0	0	0	0	0	0	0	0	0.00942329	0	0	0	0	0	0	0	0	0	0	0	0	0	0	0	0	0	0	0	0	0	0	0	0	0	0	0	0	0	0	0
Otu0864	0	0	0	0	0	0	0	0	0	0	0	0	0	0	0	0	0	0	0	0	0	0	0	0	0	0	0	0	0	0	0	0	0	0.00942329	0.0376932	0	0.00942329	0	0	0	0	0	0	0	0	0	0	0.00942329	0
Otu0865	0	0	0	0	0	0	0	0	0	0	0	0	0	0	0	0	0	0	0	0	0	0	0	0	0	0	0	0	0	0	0	0	0	0	0.0188466	0	0	0	0	0	0	0	0	0	0	0	0	0	0
Otu0866	0.0188466	0	0.0188466	0.0188466	0	0	0.0188466	0	0	0	0	0	0	0.00942329	0	0	0	0.00942329	0	0	0	0	0	0	0	0	0	0	0	0	0	0	0	0	0	0	0	0	0	0	0	0	0	0	0	0	0	0	0
Otu0867	0	0	0	0	0	0	0	0	0	0	0	0	0	0	0	0	0	0	0	0	0	0	0	0	0	0	0	0	0	0	0	0	0	0	0	0	0	0	0	0	0	0	0	0	0	0	0	0	0
Otu0868	0	0	0	0	0	0	0	0	0	0	0	0	0	0	0	0	0	0	0	0	0	0	0	0	0	0	0	0	0	0	0	0	0	0	0	0	0	0	0	0	0	0	0	0	0	0	0.0376932	0	0
Otu0869	0	0	0	0	0	0	0	0	0	0	0	0	0	0	0	0	0	0	0	0	0	0	0	0	0	0	0	0	0	0	0	0.00942329	0	0	0	0	0	0	0	0	0	0	0	0	0	0	0	0	0.0376932
Otu0870	0	0	0	0	0	0	0	0	0	0	0	0	0	0	0	0	0	0	0	0	0	0	0	0	0	0	0.00942329	0	0	0	0	0	0	0	0	0	0	0	0	0	0	0	0	0	0	0	0	0	0
Otu0871	0	0	0	0	0	0	0	0	0	0	0	0	0	0	0	0	0	0	0	0	0	0	0	0	0	0.00942329	0	0	0.00942329	0	0	0	0	0	0	0	0	0	0	0	0	0	0	0	0	0	0	0	0
Otu0872	0.00942329	0.0188466	0.0188466	0	0	0	0.00942329	0	0.0188466	0	0	0	0	0.0188466	0	0	0	0	0	0	0.00942329	0	0	0	0	0	0	0	0	0	0	0	0	0	0	0	0	0	0	0	0	0	0	0	0	0	0	0	0
Otu0873	0	0	0	0	0	0	0	0	0	0	0	0	0	0	0	0	0	0.0188466	0	0	0.00942329	0	0	0	0	0	0	0	0	0	0	0	0	0	0	0	0	0	0	0	0	0	0	0	0	0	0	0	0
Otu0874	0	0	0	0	0	0	0	0	0	0	0	0	0	0	0	0	0	0	0	0	0	0	0	0.0188466	0	0	0.0188466	0	0	0	0.0188466	0	0	0	0	0	0	0	0	0	0	0	0	0	0	0	0	0	0
Otu0875	0	0	0	0	0	0	0	0	0	0	0	0	0	0	0	0	0	0	0	0	0	0	0	0	0	0	0	0	0	0	0	0	0	0	0	0	0	0	0	0	0	0	0.0188466	0.00942329	0	0	0	0	0
Otu0876	0	0	0	0	0	0	0	0	0	0	0	0	0	0	0	0	0	0	0	0	0	0	0	0	0	0	0	0	0	0	0	0	0	0	0	0	0	0	0	0	0	0	0	0	0	0	0	0	0
Otu0877	0	0	0	0	0	0	0	0	0	0	0	0	0	0	0	0	0	0	0	0	0	0	0	0	0	0	0	0	0	0	0	0	0	0	0	0	0	0	0	0	0	0	0	0	0	0	0	0	0
Otu0878	0	0	0	0	0	0	0	0	0	0	0	0	0	0	0	0	0	0	0	0	0	0	0	0	0	0	0	0	0	0	0	0	0	0	0	0	0	0	0	0	0	0	0	0	0	0	0	0	0
Otu0879	0	0.00942329	0	0	0	0.00942329	0	0	0	0.00942329	0.0188466	0	0	0	0	0	0	0	0	0	0	0	0	0	0	0	0	0	0	0	0	0	0	0	0	0	0	0	0	0	0	0	0	0	0	0	0	0	0
Otu0880	0.00942329	0	0.00942329	0.00942329	0	0	0	0	0	0.0188466	0	0	0	0.0188466	0	0	0.00942329	0	0	0	0	0	0	0	0	0	0	0	0	0	0	0	0	0	0	0	0	0	0	0	0	0	0	0	0	0	0	0	0
Otu0881	0	0	0	0	0	0	0	0	0	0	0	0	0	0	0	0	0	0	0	0	0	0	0	0	0	0	0	0	0	0	0	0	0.00942329	0	0.0188466	0.00942329	0.00942329	0.00942329	0.00942329	0	0	0	0	0	0	0	0	0	0
Otu0882	0	0	0	0	0	0	0	0	0	0	0	0	0	0	0	0	0	0	0	0	0	0	0	0	0	0	0	0	0	0	0	0.00942329	0	0	0	0	0	0	0	0	0	0	0	0	0	0	0	0	0
Otu0883	0	0	0	0	0	0	0	0	0	0	0	0	0	0	0	0	0	0	0	0	0	0	0	0	0	0	0	0	0	0	0	0	0	0	0	0	0	0	0	0	0	0	0	0	0	0	0	0	0
Otu0884	0.00942329	0.00942329	0.0188466	0	0	0	0.00942329	0	0	0	0	0	0	0	0	0	0	0	0	0	0	0	0	0	0	0	0	0	0	0	0	0	0	0	0	0	0	0	0	0	0	0	0	0	0	0	0	0	0
Otu0885	0	0	0	0	0	0	0	0	0	0	0	0	0	0	0	0	0	0	0	0	0	0	0	0	0	0	0	0	0	0	0	0	0	0	0	0	0	0	0	0	0	0	0	0	0	0	0.00942329	0	0
Otu0886	0	0	0	0	0	0	0	0	0	0	0	0	0	0	0	0	0	0	0	0	0	0	0	0	0	0	0	0	0	0	0	0	0	0	0	0	0	0	0	0	0	0	0	0	0	0	0	0	0
Otu0887	0.00942329	0.0282699	0	0	0.00942329	0	0.00942329	0	0.00942329	0.00942329	0	0	0	0.00942329	0	0	0	0	0	0	0	0	0	0	0	0	0	0	0	0	0	0	0	0	0	0	0	0	0	0	0	0	0	0	0	0	0	0	0
Otu0888	0.00942329	0.00942329	0	0	0	0	0	0.0188466	0.00942329	0	0	0	0	0.00942329	0	0	0.00942329	0.00942329	0	0	0	0	0	0	0	0	0	0.00942329	0	0	0	0	0	0	0	0	0	0	0	0	0	0	0	0	0	0	0	0	0
Otu0889	0	0	0	0	0	0	0	0	0	0	0	0	0	0	0	0	0	0	0	0	0	0	0	0	0	0	0	0	0	0	0	0	0	0	0	0	0	0	0	0	0	0	0	0	0	0	0	0	0
Otu0890	0	0	0	0	0	0	0	0	0	0	0	0	0	0	0	0	0	0	0	0	0	0	0	0	0	0	0	0.00942329	0	0	0	0	0.00942329	0.00942329	0	0	0	0	0	0.00942329	0	0	0	0	0	0	0	0	0.00942329
Otu0891	0	0	0	0.0188466	0.00942329	0	0	0	0	0	0	0	0	0	0	0	0	0	0	0	0	0	0	0	0	0	0	0	0	0	0	0	0	0	0	0	0	0	0	0	0	0	0	0	0	0	0	0	0
Otu0892	0.00942329	0	0	0	0	0	0	0	0	0	0	0	0	0	0	0	0	0	0	0	0	0	0	0	0	0	0	0	0	0	0	0	0	0	0	0	0	0	0	0	0	0	0	0	0	0	0	0	0
Otu0893	0	0.00942329	0	0.00942329	0	0	0.00942329	0	0	0.00942329	0	0	0	0	0	0.00942329	0	0	0	0	0	0	0	0	0	0	0	0	0	0	0	0	0	0	0	0	0	0	0	0	0	0	0	0	0	0	0	0	0
Otu0894	0	0	0	0	0	0	0	0	0	0	0	0	0	0	0	0	0	0	0	0	0	0	0	0	0	0	0	0	0	0	0	0.00942329	0	0	0	0	0	0.00942329	0.00942329	0	0	0	0	0	0	0	0	0	0
Otu0895	0	0.00942329	0	0.00942329	0	0	0.00942329	0.00942329	0	0.00942329	0	0	0	0	0	0	0.00942329	0	0	0	0	0.0188466	0	0	0	0	0	0	0	0	0	0	0	0	0	0	0	0	0	0	0	0	0	0	0	0	0	0	0
Otu0896	0	0	0	0	0.00942329	0	0	0	0	0	0	0	0	0	0	0	0	0	0	0	0	0	0	0	0	0	0	0	0	0	0	0	0	0	0	0	0	0	0	0	0	0	0	0	0	0	0	0	0
Otu0897	0	0	0	0	0	0	0.00942329	0	0	0	0	0	0	0.0188466	0	0	0	0	0	0	0	0	0	0	0	0	0	0	0	0	0	0	0	0	0	0	0	0	0	0	0	0	0	0	0	0	0	0	0
Otu0898	0.00942329	0	0.00942329	0.0188466	0.00942329	0	0	0.00942329	0	0.0188466	0	0	0	0.00942329	0	0	0	0	0	0.00942329	0	0	0	0	0	0	0	0	0	0	0	0	0	0	0	0	0	0	0	0	0	0	0	0	0	0	0	0	0
Otu0899	0	0	0	0	0	0.0188466	0.00942329	0	0	0	0	0	0	0	0	0	0	0	0	0	0	0	0	0	0	0	0	0	0	0	0	0	0	0	0	0	0	0	0	0	0	0	0	0	0	0	0	0	0
Otu0900	0	0	0	0	0	0	0	0	0	0	0	0	0	0	0	0	0	0	0	0	0	0	0	0	0	0	0	0	0	0	0	0	0	0.00942329	0	0	0	0	0	0	0	0	0	0	0	0	0	0	0
Otu0901	0	0	0	0	0	0	0	0	0	0	0	0	0	0	0	0	0	0	0	0	0	0	0	0	0	0	0	0	0	0	0	0	0	0	0	0	0	0	0	0	0	0	0	0	0	0	0	0	0
Otu0902	0	0	0	0	0	0	0	0	0	0	0	0	0	0	0	0	0	0	0	0	0	0	0	0	0	0	0	0	0	0	0	0	0	0	0	0	0	0	0	0	0	0	0	0	0	0	0	0	0
Otu0903	0	0	0	0	0	0	0	0	0	0	0	0	0	0	0	0	0	0	0	0	0	0	0	0	0	0	0	0	0	0	0	0	0	0	0	0	0	0	0	0	0	0	0	0	0	0	0	0	0
Otu0904	0	0	0.00942329	0.00942329	0	0.00942329	0.00942329	0	0.00942329	0	0	0	0	0	0	0.00942329	0	0	0	0	0	0	0	0	0	0	0	0	0	0	0	0	0	0	0	0	0	0	0	0	0	0	0	0	0	0	0	0	0
Otu0905	0.00942329	0.00942329	0.0188466	0	0	0.00942329	0	0	0.0188466	0	0	0	0.00942329	0	0	0	0.0188466	0	0	0	0	0	0	0	0	0	0	0	0	0	0	0	0	0	0	0	0	0	0	0	0	0	0	0	0	0	0	0	0
Otu0906	0	0	0	0	0	0	0	0	0	0	0	0	0	0	0	0	0	0	0	0	0	0	0	0	0	0	0	0	0	0	0	0	0	0	0	0	0	0	0	0.0471165	0	0	0	0	0	0	0	0	0
Otu0907	0	0	0	0	0	0	0	0	0	0	0	0	0	0	0	0	0	0	0	0	0	0	0	0	0	0	0	0	0	0	0	0	0	0	0	0	0	0	0	0	0	0	0	0	0	0	0	0	0
Otu0908	0	0	0	0	0	0	0	0	0	0	0	0	0	0	0	0	0	0	0	0	0	0	0	0	0	0	0	0	0	0	0	0	0	0	0.0282699	0	0	0	0	0	0	0	0	0	0	0	0	0	0
Otu0909	0.00942329	0.00942329	0.00942329	0.00942329	0.0188466	0	0	0	0	0	0	0	0	0.00942329	0	0	0.00942329	0	0	0.00942329	0	0	0	0	0	0	0	0	0	0	0	0	0	0	0	0	0	0	0	0	0	0	0	0	0	0	0	0	0
Otu0910	0	0	0	0	0	0	0	0	0	0	0	0	0	0	0	0	0	0	0	0	0	0	0	0	0	0	0	0	0	0	0	0	0	0	0	0	0	0	0	0	0	0	0	0	0.0188466	0	0	0	0
Otu0911	0	0	0	0	0	0	0	0	0	0	0	0	0	0	0	0	0	0	0	0	0.00942329	0	0	0	0	0	0	0	0	0	0	0	0	0	0	0	0	0	0	0	0	0	0	0.00942329	0	0	0	0	0
Otu0912	0	0	0	0	0	0	0	0	0	0	0	0	0	0	0	0	0	0	0	0	0	0	0	0	0	0	0	0.00942329	0	0	0	0	0	0	0	0	0	0	0	0	0	0	0	0	0	0	0	0	0
Otu0913	0	0	0	0	0	0	0	0	0	0	0	0	0	0	0	0	0	0	0	0	0	0	0	0	0	0	0	0	0	0	0	0	0	0	0	0	0	0	0	0	0	0	0	0	0	0	0	0	0
Otu0914	0	0	0	0	0	0	0	0	0	0	0	0	0	0	0	0	0.0188466	0	0	0	0	0	0	0	0	0	0	0	0	0	0	0	0	0	0	0	0	0	0	0.0376932	0	0	0	0	0	0	0	0	0
Otu0915	0	0	0	0	0	0	0	0	0	0	0	0	0	0	0	0	0	0	0	0	0	0	0	0.00942329	0	0	0	0	0	0	0	0	0	0	0	0	0	0	0	0	0	0	0	0	0	0	0	0	0
Otu0916	0	0	0	0	0.00942329	0	0	0	0	0	0	0	0	0	0	0	0	0	0	0	0	0	0	0	0	0	0	0	0	0	0	0	0	0	0	0	0	0	0	0	0	0	0	0	0	0	0	0	0
Otu0917	0	0	0	0	0	0	0	0	0	0	0	0	0	0	0	0	0	0	0	0	0	0	0	0	0	0	0	0	0	0	0.00942329	0	0	0	0.0188466	0	0	0	0	0	0	0	0	0	0	0	0	0	0
Otu0918	0	0	0	0	0	0	0	0	0	0	0	0	0	0	0	0	0	0	0	0	0	0	0	0	0	0	0	0	0	0	0	0	0	0	0	0	0	0	0	0	0	0	0	0	0	0	0.0471165	0	0
Otu0919	0	0	0	0	0	0	0	0	0	0	0	0	0	0	0	0	0	0	0	0	0	0	0	0	0	0	0	0	0	0	0	0	0	0	0	0	0	0	0	0.00942329	0	0	0	0	0	0	0	0.0282699	0
Otu0920	0	0	0	0	0	0	0	0	0	0	0	0	0	0	0	0	0	0	0	0	0	0	0	0	0	0	0	0	0	0	0	0	0	0	0	0	0	0	0	0	0	0	0	0	0	0	0	0	0
Otu0921	0	0	0	0	0	0	0	0	0	0	0	0	0	0	0	0	0	0	0	0	0	0	0.00942329	0	0	0	0	0	0	0	0	0	0	0	0	0	0	0	0	0	0	0	0	0	0	0.0188466	0	0	0
Otu0922	0	0	0.0188466	0.0188466	0.0188466	0.00942329	0.00942329	0	0	0	0.00942329	0	0	0	0	0	0	0	0	0	0	0	0	0	0	0	0	0	0	0	0	0	0	0	0	0	0	0	0	0	0	0	0	0	0	0	0	0	0
Otu0923	0	0	0	0	0	0	0	0	0	0	0	0	0	0	0	0	0	0	0	0	0	0	0	0	0	0	0	0	0	0	0	0	0	0	0	0	0	0	0	0	0	0	0	0	0	0	0	0	0
Otu0924	0	0	0	0	0	0	0	0	0	0	0	0	0	0	0	0	0	0	0	0	0	0	0	0	0	0	0	0	0	0	0	0	0	0	0	0	0	0	0	0	0	0	0	0	0	0	0	0	0
Otu0925	0	0	0	0	0	0	0	0	0	0	0	0	0	0	0	0	0	0	0	0	0	0	0	0	0	0	0	0	0	0	0	0	0	0	0	0	0	0	0	0	0	0	0	0	0	0	0	0	0
Otu0926	0	0	0	0	0	0	0	0	0	0	0	0	0	0	0	0	0	0	0	0	0	0	0	0	0	0	0	0	0	0	0	0	0	0.00942329	0	0.00942329	0	0	0	0	0	0	0	0	0	0	0	0	0
Otu0927	0	0	0	0	0	0	0	0	0	0	0	0	0	0	0	0	0	0	0	0	0	0	0	0	0	0	0	0	0	0	0	0	0	0	0	0	0	0	0	0	0	0	0	0	0	0	0	0	0
Otu0928	0.0188466	0	0.0188466	0	0	0	0.00942329	0.00942329	0.0188466	0.00942329	0	0	0	0	0	0	0	0	0	0	0	0	0	0	0	0	0	0	0	0	0	0	0	0	0	0	0	0	0	0	0	0	0	0	0	0	0	0	0
Otu0929	0	0	0	0	0	0	0	0	0	0	0	0	0	0	0	0	0	0	0	0	0	0	0	0	0	0	0	0	0	0	0	0	0	0	0	0.0471165	0	0.00942329	0	0	0	0	0	0	0	0	0	0	0
Otu0930	0	0	0	0	0	0	0	0	0	0	0	0	0	0	0	0	0	0	0	0	0	0	0	0	0	0	0	0	0	0	0	0	0	0	0	0	0	0	0	0	0	0	0	0	0	0	0	0	0
Otu0931	0	0	0	0	0	0	0.00942329	0	0	0	0	0	0	0.00942329	0	0	0	0.00942329	0	0	0	0	0	0	0	0	0	0	0	0	0	0	0	0	0	0	0	0	0	0	0	0	0	0	0	0	0	0	0
Otu0932	0	0.00942329	0.0188466	0	0	0	0	0	0	0	0.00942329	0	0	0.0376932	0	0	0	0	0	0	0	0	0	0	0	0	0	0	0	0	0	0	0	0	0	0	0	0	0	0	0	0	0	0	0	0	0	0	0
Otu0933	0.00942329	0	0	0	0	0	0	0	0	0	0	0	0	0	0	0	0	0	0	0	0	0	0	0	0	0	0	0	0	0	0	0	0	0	0.0282699	0	0	0	0	0	0	0	0	0	0	0	0	0	0
Otu0934	0	0	0	0	0	0	0	0	0	0	0	0	0	0	0	0	0	0	0	0	0	0	0	0	0	0	0	0	0	0	0	0	0	0	0	0	0	0	0	0	0	0	0	0	0	0.0188466	0	0	0
Otu0935	0	0	0	0	0	0	0	0	0	0	0	0	0	0	0	0	0	0	0	0	0	0	0.00942329	0	0	0	0	0	0	0	0	0	0	0	0	0	0	0	0	0	0	0	0	0	0	0.0188466	0	0	0
Otu0936	0	0	0	0	0	0	0.00942329	0	0.00942329	0.00942329	0	0	0	0.00942329	0	0	0	0	0	0	0	0	0	0	0	0	0	0	0	0	0	0	0	0	0	0	0	0	0	0	0	0	0	0	0	0	0	0	0
Otu0937	0	0	0	0	0	0	0	0	0	0	0	0	0	0	0	0	0	0	0	0	0	0	0	0	0	0	0	0	0	0	0	0	0	0	0	0	0	0	0	0	0	0	0	0	0	0	0	0	0
Otu0938	0	0	0	0	0	0	0	0	0	0	0	0	0	0	0	0	0.00942329	0	0	0	0	0	0	0	0	0	0	0	0	0	0	0	0	0	0	0	0	0	0	0.00942329	0	0	0	0	0	0	0	0	0
Otu0939	0	0	0	0	0	0	0	0	0	0	0	0	0	0	0	0	0	0	0	0	0	0	0	0	0	0	0	0	0	0	0	0	0	0	0	0	0	0	0	0	0	0.0376932	0	0	0	0	0	0	0
Otu0940	0	0.00942329	0	0	0	0	0	0	0	0.00942329	0	0	0	0	0	0	0.00942329	0	0	0	0	0	0	0	0	0	0	0	0	0	0	0	0	0	0	0	0	0	0	0	0	0	0	0	0	0	0	0	0
Otu0941	0	0	0	0.00942329	0	0.00942329	0	0.00942329	0	0	0	0	0	0	0	0	0	0	0	0	0	0	0	0	0	0	0	0	0	0	0	0	0	0	0	0	0	0	0	0	0	0	0	0	0	0	0	0	0
Otu0942	0.00942329	0	0	0.00942329	0.00942329	0	0.0282699	0	0	0	0	0	0.00942329	0	0	0	0	0.00942329	0	0	0	0	0	0	0	0	0	0	0	0	0	0	0	0	0	0	0	0	0	0	0	0	0	0	0	0	0	0	0
Otu0943	0	0	0	0	0	0	0	0	0	0	0	0	0	0	0	0	0	0	0	0	0	0	0	0	0	0	0	0	0	0	0	0	0	0	0	0	0	0	0	0	0	0	0	0.0188466	0	0	0	0	0
Otu0944	0.00942329	0	0.00942329	0	0	0	0	0	0	0	0	0	0	0	0	0	0.00942329	0	0.00942329	0	0	0	0	0	0	0	0	0	0	0	0	0	0	0	0	0	0	0	0	0	0	0	0	0	0	0	0	0	0
Otu0945	0	0	0	0	0	0	0	0	0	0	0	0	0	0	0	0	0	0	0	0	0	0	0	0	0	0	0	0	0	0	0	0	0	0	0	0	0	0	0	0	0	0.00942329	0	0	0	0	0	0	0
Otu0946	0	0	0	0	0	0	0	0	0	0	0	0	0	0	0	0	0	0	0	0	0	0	0	0	0	0	0	0	0	0	0	0	0	0	0	0	0	0	0	0	0	0	0	0	0	0	0	0	0
Otu0947	0	0	0	0	0	0	0	0	0	0	0	0	0	0	0	0	0	0	0	0	0	0	0	0	0	0	0	0	0	0	0	0	0	0	0	0	0	0	0	0.00942329	0	0	0	0	0	0	0	0	0
Otu0948	0	0	0	0	0	0	0	0	0	0	0	0	0	0	0	0	0	0	0	0	0	0	0	0	0	0	0.00942329	0.00942329	0	0.00942329	0.00942329	0	0	0	0	0	0	0	0	0	0	0	0	0	0	0	0	0	0
Otu0949	0	0.00942329	0	0	0	0.00942329	0	0	0	0.0188466	0	0	0	0	0	0	0.00942329	0	0	0	0	0	0	0	0	0	0	0	0	0	0	0	0	0	0	0	0	0	0	0	0	0	0	0	0	0	0	0	0
Otu0950	0	0	0	0	0	0	0	0	0	0	0	0	0	0	0	0	0	0	0	0	0	0	0	0.00942329	0	0	0	0	0	0	0.00942329	0	0	0.0188466	0	0.00942329	0	0	0.00942329	0	0	0	0	0	0	0	0	0	0
Otu0951	0	0	0	0	0	0	0.0188466	0	0	0	0.00942329	0	0	0	0	0	0	0	0.00942329	0	0	0	0	0	0	0	0	0	0	0	0	0	0	0	0	0	0	0	0	0	0	0	0	0	0	0	0	0	0
Otu0952	0	0	0.00942329	0.00942329	0	0	0	0	0.00942329	0.0188466	0	0	0	0	0	0	0	0.00942329	0	0	0	0	0.00942329	0	0	0	0	0	0	0	0	0	0	0	0	0	0	0	0	0	0	0	0	0	0	0	0	0	0
Otu0953	0	0	0.00942329	0.00942329	0	0	0.00942329	0	0.00942329	0	0	0	0	0	0	0	0	0	0.00942329	0	0	0	0	0	0	0	0	0	0	0	0	0	0	0	0	0	0	0	0	0	0	0	0	0	0	0	0	0	0
Otu0954	0	0	0	0.0188466	0.00942329	0	0	0.00942329	0	0.00942329	0	0	0	0	0	0	0	0	0	0.00942329	0	0	0	0	0	0	0	0	0	0	0	0	0	0	0	0	0	0	0	0	0	0	0	0	0	0	0	0	0
Otu0955	0	0	0	0	0.00942329	0.00942329	0	0	0	0.0188466	0	0	0	0	0	0.00942329	0	0	0	0	0	0	0	0	0	0	0	0	0	0	0	0	0	0	0	0	0	0	0	0	0	0	0	0	0	0	0	0	0
Otu0956	0	0	0	0	0	0	0	0	0	0	0	0	0	0	0	0	0	0	0	0	0	0	0	0	0	0	0	0	0	0	0	0	0	0	0	0	0	0	0	0	0	0	0	0	0	0	0	0.00942329	0
Otu0957	0	0	0	0	0	0	0.00942329	0	0	0	0	0	0	0	0	0	0	0	0	0	0	0	0	0	0	0	0	0	0	0	0	0	0	0	0	0	0	0	0	0	0	0	0	0	0	0	0	0	0
Otu0958	0	0	0	0	0	0	0	0	0	0	0	0	0	0	0	0	0	0	0	0	0	0	0	0	0	0	0	0	0	0	0	0	0	0	0	0	0	0	0	0	0	0	0	0	0	0	0	0	0
Otu0959	0	0	0	0.00942329	0	0	0	0	0	0	0	0	0	0	0	0	0	0	0	0	0	0	0	0	0	0	0	0	0	0	0	0	0	0	0	0	0	0	0	0	0	0	0	0	0	0	0	0	0
Otu0960	0	0	0	0	0	0	0	0	0	0	0	0	0	0	0	0	0	0	0	0	0	0	0	0	0	0	0	0	0	0	0	0	0	0	0	0	0	0	0	0	0	0	0	0	0	0	0	0.00942329	0
Otu0961	0	0	0	0	0	0	0	0	0	0	0	0	0	0	0	0	0	0	0	0	0	0	0	0	0	0	0	0	0	0	0	0	0	0	0	0	0	0	0	0	0	0	0	0	0	0	0	0	0
Otu0962	0.00942329	0	0.00942329	0.0282699	0.00942329	0	0.00942329	0	0	0	0	0	0	0	0	0	0	0	0	0	0	0	0	0	0	0	0	0	0	0	0	0	0	0	0	0	0	0	0	0	0	0	0	0	0	0	0	0	0
Otu0963	0	0	0	0	0	0	0	0	0	0	0	0	0	0	0	0	0	0	0	0	0	0	0	0	0	0	0	0	0	0	0	0	0	0	0	0	0	0	0	0	0	0	0	0	0	0	0	0	0
Otu0964	0	0	0	0	0	0	0	0	0	0	0	0	0	0	0	0	0	0	0	0	0	0	0	0	0	0	0	0	0	0	0	0	0	0	0	0	0	0	0	0	0	0	0	0	0	0	0	0	0
Otu0965	0	0	0	0	0	0	0	0	0	0	0	0	0	0	0	0	0	0	0	0	0	0	0	0	0	0	0	0	0	0	0	0	0	0	0	0	0	0	0	0	0	0	0	0	0	0	0	0	0
Otu0966	0	0	0	0	0	0	0.00942329	0	0	0	0	0	0	0	0	0	0	0	0	0	0	0	0	0	0	0	0	0	0	0	0	0	0	0	0	0	0	0	0	0	0	0	0	0	0	0	0	0	0
Otu0967	0	0	0	0	0	0	0.00942329	0	0	0.00942329	0	0	0	0	0	0	0	0	0	0	0	0	0	0	0	0	0	0	0	0	0	0	0	0	0	0	0	0	0	0	0	0	0	0	0	0	0	0	0
Otu0968	0	0	0	0	0	0	0	0	0	0	0	0	0	0	0	0	0	0	0	0	0	0	0	0	0	0	0	0	0	0	0	0	0	0	0	0	0	0	0	0	0	0	0	0	0	0	0	0	0
Otu0969	0	0	0	0	0	0	0	0	0	0	0	0	0	0	0	0	0	0	0	0	0	0	0	0	0	0	0	0.00942329	0	0	0	0	0	0	0	0	0	0	0	0	0	0	0	0	0	0	0	0	0
Otu0970	0	0	0	0	0	0	0	0	0	0	0	0	0	0	0	0	0	0	0	0	0	0	0	0	0	0	0	0.00942329	0	0	0	0	0	0	0	0	0	0	0	0	0	0	0	0	0	0	0	0	0
Otu0971	0	0	0	0	0	0	0	0	0	0	0	0	0	0	0	0	0	0	0	0	0	0	0	0	0	0	0	0	0	0	0	0	0	0	0	0	0	0	0	0	0	0	0	0	0	0	0	0	0
Otu0972	0	0	0	0	0	0	0	0	0	0	0	0	0	0	0	0	0	0	0	0	0	0	0	0	0	0	0	0	0	0	0	0	0	0	0	0	0	0	0	0	0	0	0	0	0	0	0	0	0
Otu0973	0	0	0	0	0	0	0	0	0	0	0	0	0	0	0	0	0	0	0	0	0.00942329	0	0	0	0	0	0	0	0	0	0	0	0	0	0	0	0	0	0	0	0	0	0	0	0	0	0	0	0
Otu0974	0	0	0.00942329	0.0188466	0	0	0	0	0.00942329	0	0	0	0	0.0188466	0	0	0.00942329	0	0	0	0	0	0	0	0	0	0	0	0	0	0	0	0	0	0	0	0	0	0	0	0	0	0	0	0	0	0	0	0
Otu0975	0	0	0	0	0	0	0	0	0	0	0	0	0	0	0	0	0	0	0	0	0	0	0	0	0	0	0	0	0	0	0	0	0	0	0	0	0	0	0	0	0.0188466	0	0	0	0	0	0	0	0
Otu0976	0.00942329	0	0	0	0	0	0	0	0	0	0	0	0	0	0	0	0	0.00942329	0	0	0	0	0	0	0	0	0	0	0	0	0	0	0	0	0	0	0	0	0	0	0	0	0	0	0	0	0	0	0
Otu0977	0	0	0	0	0	0	0	0	0	0	0	0	0	0	0	0	0	0.00942329	0.00942329	0	0	0	0	0	0	0	0	0	0	0	0	0	0	0	0	0	0	0	0	0	0	0	0	0	0	0	0	0	0
Otu0978	0	0	0	0	0	0	0	0	0	0	0	0	0	0	0	0	0	0	0	0	0	0	0	0	0	0.00942329	0.00942329	0	0	0	0.00942329	0	0	0.00942329	0	0	0	0	0	0	0	0	0	0	0	0	0	0	0
Otu0979	0	0	0	0	0	0	0	0	0	0	0	0	0	0	0	0	0	0	0	0	0	0	0	0	0	0	0	0	0	0	0	0	0	0	0	0	0	0	0	0	0	0	0	0	0	0	0	0	0
Otu0980	0	0	0	0	0	0	0	0	0	0	0	0	0	0	0	0	0	0	0	0	0	0	0	0	0	0	0	0	0	0	0	0	0	0	0	0.00942329	0	0	0	0	0	0	0	0	0	0	0	0	0
Otu0981	0	0	0	0	0	0	0	0	0	0	0	0	0	0	0	0	0.00942329	0	0	0	0	0	0	0	0	0	0	0	0	0	0	0	0	0	0	0	0	0	0	0.00942329	0	0	0	0	0	0	0	0	0
Otu0982	0	0	0	0	0	0	0	0	0	0	0	0	0	0	0	0	0	0	0	0	0	0	0	0	0	0	0	0	0	0	0	0	0	0	0	0	0	0	0	0.00942329	0	0	0	0	0	0	0	0	0
Otu0983	0	0	0	0	0	0	0	0	0	0	0	0	0	0	0	0	0	0	0	0	0	0	0	0	0	0	0	0	0	0	0	0	0	0	0.0471165	0	0	0	0	0	0	0	0	0	0	0	0	0	0
Otu0984	0	0.0188466	0.00942329	0	0.00942329	0	0.00942329	0	0	0	0.0188466	0	0	0	0	0	0	0	0	0	0	0	0	0	0	0	0	0	0	0	0	0	0	0	0	0	0	0	0	0	0	0	0	0	0	0	0	0	0
Otu0985	0	0	0	0	0	0	0	0	0	0	0	0	0	0	0	0	0	0	0	0	0	0	0	0	0	0	0	0	0	0	0	0	0	0	0	0	0	0	0	0	0	0	0	0	0	0	0	0	0
Otu0986	0	0	0	0	0	0	0	0	0	0	0	0	0	0	0	0	0	0	0	0	0	0	0	0	0	0	0	0	0	0	0	0	0	0	0	0	0	0	0	0	0	0	0	0	0	0	0	0	0
Otu0987	0	0	0	0	0	0	0	0	0	0	0	0	0	0	0	0	0	0	0	0	0	0	0	0	0	0	0	0	0	0	0	0	0	0	0	0	0.0188466	0	0.00942329	0	0	0	0	0	0	0	0	0	0
Otu0988	0	0	0	0	0	0	0	0	0	0	0	0	0	0	0	0	0	0	0	0	0	0	0	0	0	0	0	0	0	0	0	0	0	0	0	0	0	0	0	0	0	0	0	0	0	0	0	0	0
Otu0989	0	0	0	0	0	0	0	0	0	0	0	0	0	0	0	0	0	0	0	0.0188466	0.00942329	0	0	0	0	0	0	0	0	0	0	0	0	0	0	0	0	0	0	0	0	0.00942329	0	0	0	0	0	0	0
Otu0990	0	0	0	0	0	0	0	0	0	0	0	0	0	0	0	0	0	0	0	0	0	0	0	0	0	0	0	0	0	0	0	0	0	0	0	0	0	0	0	0	0	0	0	0	0	0	0	0	0
Otu0991	0	0	0	0	0	0	0	0	0	0	0	0	0	0	0	0	0	0	0	0	0	0	0	0	0	0	0	0	0	0	0	0.00942329	0	0	0	0	0	0	0	0	0	0	0	0	0	0	0	0	0
Otu0992	0	0	0	0	0	0	0	0	0	0	0	0	0	0	0	0	0	0	0	0	0	0	0	0	0	0	0	0	0	0	0	0	0	0	0	0	0	0	0	0	0	0	0	0	0	0	0	0	0
Otu0993	0	0	0	0	0	0	0	0	0	0	0	0	0	0	0	0	0	0	0	0	0	0	0	0	0	0	0	0	0	0	0	0	0	0	0	0	0	0	0	0	0	0	0	0	0	0	0	0	0
Otu0994	0	0	0	0	0	0	0	0	0	0	0	0	0	0	0	0	0	0	0	0	0	0	0	0	0	0	0	0	0	0	0	0.00942329	0	0	0	0	0	0	0	0	0	0.00942329	0	0	0	0	0	0	0
Otu0995	0	0	0	0.00942329	0	0	0	0	0	0	0	0	0	0	0	0	0	0	0	0	0	0	0	0	0	0	0	0	0	0	0	0	0	0	0	0	0	0	0	0	0	0	0	0	0	0	0	0	0
Otu0996	0	0	0	0	0	0	0	0	0	0	0	0	0	0	0	0	0	0	0	0	0	0	0	0	0	0	0	0	0	0	0	0	0	0.00942329	0.00942329	0	0	0	0.0188466	0	0	0	0	0	0	0	0	0	0
Otu0997	0	0	0	0	0	0	0	0	0	0	0	0	0	0	0	0	0	0	0	0	0	0	0	0	0	0	0	0	0	0	0	0	0	0	0	0	0	0	0	0	0	0	0	0	0	0	0	0	0
Otu0998	0	0	0	0	0	0	0	0	0	0	0	0	0	0	0	0	0	0	0	0	0	0	0	0	0	0	0	0	0	0	0	0	0	0	0	0	0	0	0	0	0	0	0	0	0	0	0	0	0
Otu0999	0	0	0	0	0	0	0	0	0	0	0	0	0	0	0	0	0	0	0	0	0	0	0	0	0	0	0	0	0	0	0	0	0	0	0	0	0	0	0	0	0	0	0	0	0	0	0	0	0
Otu1000	0	0	0	0	0	0	0	0	0	0	0	0	0	0	0	0	0	0	0	0	0	0	0	0	0	0	0	0	0	0	0	0	0	0	0	0	0	0	0	0	0	0	0	0	0	0	0	0	0
Otu1001	0.0188466	0.00942329	0	0	0.00942329	0	0	0	0	0.00942329	0	0	0	0	0	0	0	0.00942329	0	0	0	0	0	0	0	0	0	0	0	0	0	0	0	0	0	0	0	0	0	0	0	0	0	0	0	0	0	0	0
Otu1002	0	0	0	0	0	0	0	0	0	0	0	0	0	0	0	0	0	0	0	0	0	0	0	0	0	0	0	0	0	0	0	0	0	0	0	0	0	0	0	0	0	0	0	0	0	0	0	0	0
Otu1003	0	0	0	0	0	0	0	0	0	0	0	0	0	0	0	0	0	0	0	0	0	0	0	0	0	0	0	0	0	0	0	0	0	0	0	0	0.00942329	0	0	0	0	0	0	0	0	0	0	0	0
Otu1004	0	0	0	0	0	0	0	0	0	0	0	0	0	0	0	0	0	0	0	0	0	0	0	0	0	0	0	0	0	0	0	0	0	0	0	0	0	0	0	0	0	0	0	0	0	0	0	0	0
Otu1005	0	0	0	0	0	0	0	0	0	0	0	0	0	0	0	0	0	0	0	0	0	0	0	0	0	0	0	0	0	0	0	0	0	0	0	0	0	0	0	0	0	0	0	0	0	0	0	0	0
Otu1006	0	0	0	0	0	0	0	0	0	0	0	0	0	0	0	0	0	0	0	0	0	0	0	0	0	0	0	0	0	0	0	0	0	0	0	0	0	0	0	0	0	0	0	0	0	0	0	0	0
Otu1007	0	0	0	0	0	0	0	0	0	0	0	0	0	0	0	0	0	0	0	0	0	0	0	0	0	0	0	0	0	0	0	0	0	0	0	0	0	0	0	0	0	0	0	0	0	0	0.00942329	0	0
Otu1008	0	0	0	0	0	0	0	0	0	0	0	0	0	0	0	0	0	0	0	0	0	0	0	0	0	0	0	0	0	0	0	0	0	0	0	0	0	0	0	0	0	0	0	0	0	0	0	0	0
Otu1009	0	0	0	0	0	0	0	0	0	0	0	0	0	0	0	0	0	0	0	0	0	0	0	0	0	0	0	0	0	0	0	0	0	0	0	0	0	0	0	0	0	0	0	0	0	0	0	0	0
Otu1010	0	0	0	0	0	0	0	0	0	0	0	0	0	0	0	0	0	0	0	0	0	0	0	0	0	0	0	0	0	0	0	0	0	0	0	0	0	0	0	0	0	0	0	0	0	0	0	0	0
Otu1011	0	0	0	0	0	0	0	0	0	0	0	0	0	0	0	0	0	0	0	0	0	0	0	0	0	0	0	0	0	0	0	0	0	0	0	0	0	0	0	0	0	0	0	0	0	0	0	0	0
Otu1012	0	0	0	0	0	0	0	0	0	0	0	0	0	0	0	0	0	0	0	0	0	0	0	0	0	0	0	0	0	0	0	0	0	0	0	0	0	0	0	0	0	0	0	0	0	0	0	0	0
Otu1013	0	0	0	0	0	0	0	0	0	0	0	0	0	0	0	0	0	0	0	0	0	0	0	0	0	0	0	0	0	0	0	0	0	0	0	0	0	0	0	0	0	0	0	0	0	0	0	0	0
Otu1014	0	0	0	0	0	0	0	0	0	0	0	0	0	0	0	0	0	0	0	0	0	0	0	0	0	0	0	0	0	0	0	0	0	0	0	0	0	0	0	0	0	0.00942329	0	0.0188466	0	0	0	0	0
Otu1015	0	0	0	0	0	0	0	0	0.00942329	0	0	0	0	0	0	0	0	0	0	0	0	0	0	0	0	0	0	0	0	0	0	0	0	0	0	0	0	0	0	0	0	0	0	0	0	0	0	0	0
Otu1016	0	0	0	0	0	0	0	0	0	0	0	0	0	0	0	0	0	0	0	0	0	0	0	0	0	0	0	0	0	0	0	0	0	0	0	0	0	0	0	0	0	0	0	0	0	0	0	0	0
Otu1017	0	0	0	0	0	0	0	0	0	0	0	0	0	0	0	0	0	0	0	0	0	0	0	0	0	0	0	0	0	0	0	0	0	0	0	0	0	0	0	0	0	0	0	0	0	0	0	0	0
Otu1018	0	0	0	0	0	0	0	0	0	0	0	0	0	0	0	0	0	0	0	0	0	0	0	0	0	0	0	0	0	0	0	0	0	0	0	0	0	0	0	0	0	0	0	0	0	0	0	0	0
Otu1019	0	0	0	0	0	0	0	0	0	0	0	0	0	0	0	0	0	0	0	0	0	0	0	0	0	0	0	0	0	0	0	0	0	0	0	0	0	0	0	0	0	0	0	0	0	0	0	0	0
Otu1020	0	0	0	0	0	0	0	0	0	0	0	0	0	0	0	0	0	0	0	0	0	0	0	0	0	0	0	0	0	0	0	0	0	0	0	0	0	0	0	0	0	0	0	0	0	0	0	0	0
Otu1021	0	0	0	0	0.00942329	0	0.00942329	0	0.00942329	0.00942329	0	0	0	0.00942329	0	0	0	0	0	0	0	0.00942329	0	0	0	0	0	0	0	0	0	0	0	0	0	0	0	0	0	0	0	0	0	0	0	0	0	0	0
Otu1022	0	0	0	0	0	0	0	0	0	0	0	0	0	0	0	0	0	0	0	0	0	0	0	0	0	0	0	0	0	0	0.00942329	0	0.00942329	0	0.0188466	0	0	0	0	0	0	0	0	0	0	0	0	0	0
Otu1023	0	0	0	0	0	0	0	0	0	0	0	0	0	0	0	0	0	0	0	0	0	0	0	0	0	0	0	0	0	0	0	0	0	0.00942329	0	0	0	0	0	0	0	0	0	0	0	0	0	0	0.0188466
Otu1024	0	0	0	0	0	0	0	0	0	0	0	0	0	0	0	0	0	0	0	0	0	0	0	0	0	0	0	0	0	0	0	0	0	0	0	0	0	0	0	0	0	0	0	0	0	0.00942329	0	0	0
Otu1025	0	0	0	0	0	0	0	0	0	0	0	0	0	0	0	0	0	0	0	0	0	0	0	0	0.00942329	0	0	0	0	0	0	0	0	0	0	0	0	0	0	0	0	0	0	0	0	0	0	0	0
Otu1026	0	0	0	0	0	0	0	0	0	0	0	0	0	0	0	0	0	0	0	0	0	0	0	0	0	0	0	0	0	0	0	0	0	0	0.00942329	0.0188466	0	0	0	0	0	0	0	0	0	0	0	0	0
Otu1027	0	0	0	0	0	0	0	0	0	0	0	0	0	0	0	0	0	0	0	0	0	0	0	0	0	0	0	0	0	0	0	0	0	0	0	0	0	0	0	0	0	0	0	0	0	0	0	0	0
Otu1028	0	0	0	0	0	0	0	0	0	0	0	0	0	0	0	0	0	0	0	0	0	0	0	0	0	0	0	0.00942329	0	0	0	0	0	0	0	0	0	0	0	0	0	0	0	0	0	0	0	0	0.00942329
Otu1029	0	0.00942329	0	0.00942329	0	0	0.00942329	0	0	0.00942329	0	0	0	0	0	0	0.00942329	0	0	0	0	0	0	0	0	0	0	0	0	0	0	0	0	0	0	0	0	0	0	0	0	0	0	0	0	0	0	0	0
Otu1030	0	0	0	0	0	0	0	0	0	0	0	0	0.00942329	0	0	0	0	0	0	0	0	0	0	0	0	0	0	0	0	0	0	0	0	0	0	0	0	0	0	0	0	0	0	0	0	0	0	0	0
Otu1031	0	0	0	0	0	0	0	0	0	0	0	0	0	0	0	0	0	0	0	0	0	0	0	0	0	0	0	0	0	0	0	0	0	0	0	0	0	0	0	0	0	0	0	0	0	0	0	0	0
Otu1032	0	0	0	0	0	0.00942329	0.00942329	0	0.00942329	0	0	0	0	0.00942329	0	0.00942329	0	0	0	0	0	0	0	0	0	0	0	0	0	0	0	0	0	0	0	0	0	0	0	0	0	0	0	0	0	0	0	0	0
Otu1033	0	0	0	0	0	0	0	0	0	0	0	0	0	0	0	0	0	0	0	0	0	0	0	0	0	0	0	0	0	0	0	0	0	0	0	0	0	0	0	0	0	0	0	0	0	0	0	0	0
Otu1034	0	0	0	0	0	0	0	0	0	0	0	0	0	0	0	0	0	0	0	0	0	0	0	0	0	0	0	0	0	0	0	0	0	0	0	0	0	0	0	0	0	0	0	0	0	0	0	0	0
Otu1035	0	0	0	0	0	0	0	0	0	0	0	0	0	0	0	0	0	0	0	0	0	0	0	0	0	0	0	0	0	0	0	0	0	0	0	0	0	0	0	0	0	0	0	0	0	0	0	0	0
Otu1036	0	0	0	0	0	0	0	0	0	0	0	0	0	0	0	0	0	0	0	0	0	0	0	0	0	0	0	0	0	0	0	0	0	0	0	0	0	0	0	0	0	0	0	0	0	0	0	0	0
Otu1037	0	0.00942329	0	0	0.00942329	0	0	0	0	0	0.00942329	0	0	0.00942329	0	0	0	0.00942329	0	0	0	0	0	0	0	0	0	0	0	0	0	0	0	0	0	0	0	0	0	0	0	0	0	0	0	0	0	0	0
Otu1038	0	0	0.00942329	0	0	0	0.00942329	0	0	0.0188466	0	0	0	0	0	0	0	0	0	0	0	0	0	0	0	0	0	0	0	0	0	0	0	0	0	0	0	0	0	0	0	0	0	0	0	0	0	0	0
Otu1039	0.00942329	0.00942329	0	0.00942329	0	0	0	0	0	0.00942329	0	0	0.00942329	0	0	0	0	0	0	0	0	0	0	0	0	0	0	0	0	0	0	0	0	0	0	0	0	0	0	0	0	0	0	0	0	0	0	0	0
Otu1040	0	0	0	0	0	0	0	0	0	0	0	0	0	0	0	0	0	0	0	0	0	0	0	0	0	0	0	0	0	0	0	0	0	0	0	0	0	0	0	0	0	0	0	0	0	0	0	0	0
Otu1041	0	0	0	0	0	0	0	0	0	0	0	0	0	0	0	0	0	0	0	0	0	0	0	0	0	0	0	0	0	0	0	0	0	0	0	0	0	0	0	0	0	0	0	0	0	0	0	0	0
Otu1042	0	0	0	0	0	0	0	0	0	0	0	0	0	0	0	0	0	0	0	0	0	0	0	0	0	0	0	0	0	0	0	0	0	0	0	0	0	0	0	0	0	0	0	0	0	0	0	0	0
Otu1043	0	0	0	0	0	0	0	0	0	0	0	0	0	0	0	0	0	0	0	0	0	0	0	0	0	0	0	0	0	0	0	0	0	0	0	0	0	0	0	0	0	0	0	0	0	0	0	0	0
Otu1044	0	0	0	0	0	0	0	0	0	0	0	0	0	0	0	0	0	0	0	0	0	0	0	0	0	0	0	0	0	0	0	0	0	0	0	0	0	0	0	0	0	0.00942329	0	0	0	0	0.00942329	0	0
Otu1045	0.0188466	0	0	0.00942329	0.00942329	0	0.00942329	0	0	0	0	0	0	0	0	0	0	0	0	0	0	0	0	0	0	0	0	0	0	0	0	0	0	0	0	0	0	0	0	0	0	0	0	0	0	0	0	0	0
Otu1046	0	0	0	0	0	0	0	0	0	0	0	0	0	0	0	0	0	0	0	0	0	0	0	0	0	0	0	0	0	0	0	0	0	0	0	0	0	0	0	0	0	0.0188466	0	0.00942329	0	0	0	0	0
Otu1047	0	0	0	0	0	0	0	0	0	0	0	0	0	0	0	0	0	0	0	0	0	0	0	0	0	0	0	0	0	0	0	0	0	0.0282699	0	0	0	0	0	0	0	0	0	0	0	0	0	0	0
Otu1048	0	0	0	0	0	0	0	0	0	0	0	0	0	0	0	0	0	0	0	0	0	0	0	0	0	0	0	0	0.00942329	0	0	0.0376932	0	0	0	0	0	0	0	0	0	0	0	0	0	0	0	0	0
Otu1049	0	0.00942329	0.00942329	0.00942329	0	0	0	0	0	0.00942329	0.00942329	0	0	0	0	0	0	0	0	0	0	0	0	0	0	0	0	0	0	0	0	0	0	0	0	0	0	0	0	0	0	0	0	0	0	0	0	0	0
Otu1050	0	0	0	0	0	0	0	0	0	0	0	0	0	0	0	0	0	0	0	0	0	0	0	0	0	0	0	0	0	0	0	0	0	0	0	0	0	0	0	0	0	0	0	0	0	0	0	0	0
Otu1051	0	0	0	0	0	0	0	0	0	0	0	0	0	0	0	0	0	0	0	0	0	0	0	0	0	0	0.00942329	0	0	0	0	0	0	0	0	0	0	0	0	0	0	0	0	0	0	0	0	0.00942329	0.0188466
Otu1052	0	0	0	0.00942329	0	0	0.00942329	0	0	0	0	0	0.00942329	0	0	0	0	0	0.00942329	0	0	0	0	0	0	0	0	0	0	0	0	0	0	0	0	0	0	0	0	0	0	0	0	0	0	0	0	0	0
Otu1053	0	0	0	0	0	0	0	0	0	0	0	0	0.0282699	0	0	0	0	0	0	0	0	0	0	0	0	0	0	0	0	0	0	0	0	0	0	0.00942329	0	0	0	0	0	0	0	0	0	0	0	0	0
Otu1054	0	0	0	0	0	0	0	0	0	0	0	0	0	0	0	0	0	0	0	0	0	0	0	0	0	0	0	0	0	0	0	0	0	0	0	0	0	0	0	0	0	0	0	0	0	0	0	0	0
Otu1055	0	0	0	0	0	0	0	0	0	0	0	0	0	0	0	0	0	0	0	0	0	0	0	0	0	0	0	0	0	0	0	0	0	0	0	0	0	0	0	0	0	0	0.00942329	0	0	0.00942329	0	0.00942329	0
Otu1056	0	0	0	0	0	0	0	0	0	0	0	0	0	0	0	0	0	0	0	0	0	0	0	0	0	0	0	0	0	0	0	0	0	0	0	0	0	0	0	0	0	0	0	0	0	0	0	0	0
Otu1057	0	0	0.00942329	0	0	0	0	0.00942329	0.00942329	0	0.00942329	0	0	0	0	0	0	0	0	0	0	0	0	0	0	0	0	0	0	0	0	0	0	0	0	0	0	0	0	0	0	0	0	0	0	0	0	0	0
Otu1058	0	0.00942329	0	0.0188466	0	0	0	0.00942329	0	0	0	0	0	0.00942329	0	0	0	0	0	0	0	0	0	0	0	0	0	0	0	0	0	0	0	0	0	0	0	0	0	0	0	0	0	0	0	0	0	0	0
Otu1059	0	0	0	0	0	0	0	0	0	0	0	0	0	0	0	0	0	0	0	0	0	0	0	0	0	0.00942329	0	0	0	0	0.00942329	0	0	0	0	0	0	0	0	0	0	0	0	0	0	0	0	0	0
Otu1060	0	0	0	0	0	0	0	0	0	0	0	0	0	0	0	0	0	0	0	0	0	0	0	0	0	0	0	0	0.00942329	0	0.00942329	0	0	0	0	0	0	0.00942329	0	0	0	0	0	0	0	0	0	0	0
Otu1061	0	0	0	0	0	0	0	0	0	0	0	0	0	0	0	0	0	0	0	0	0	0	0	0	0	0	0	0	0	0	0	0	0	0	0	0	0	0	0	0	0	0	0	0	0	0	0.00942329	0	0
Otu1062	0	0	0	0.00942329	0	0	0	0	0	0.00942329	0	0	0	0.0188466	0	0	0	0.00942329	0	0	0	0	0	0	0	0	0	0	0	0	0	0	0	0	0	0	0	0	0	0	0	0	0	0	0	0	0	0	0
Otu1063	0.00942329	0	0.0188466	0	0	0	0.00942329	0	0.00942329	0	0	0	0	0	0	0	0	0	0	0	0	0	0	0	0	0	0	0	0	0	0	0	0	0	0	0	0	0	0	0	0	0	0	0	0	0	0	0	0
Otu1064	0	0	0	0	0	0	0	0	0	0	0	0	0	0	0	0	0	0	0	0	0	0	0	0	0	0	0	0	0	0	0	0	0	0	0	0	0	0	0	0	0	0	0	0	0	0	0	0	0
Otu1065	0	0	0	0	0	0	0	0	0	0	0	0	0	0	0	0	0	0	0	0	0	0	0	0	0	0	0	0	0	0	0	0	0	0	0	0	0	0	0	0	0.00942329	0	0.00942329	0	0	0	0	0	0
Otu1066	0	0	0	0	0	0	0	0	0	0	0	0	0	0	0	0	0	0	0	0	0	0	0	0	0	0	0	0	0	0	0	0	0	0	0	0	0	0	0	0	0	0	0	0.00942329	0	0	0	0	0
Otu1067	0	0.0188466	0	0	0	0	0	0	0	0.0188466	0	0	0	0.00942329	0	0	0	0	0	0	0	0	0	0	0	0	0	0	0	0	0	0	0	0	0	0	0	0	0	0	0	0	0	0	0	0	0	0	0
Otu1068	0	0	0	0	0	0	0	0	0	0	0	0	0	0	0	0	0	0	0	0	0	0	0	0	0	0	0	0	0	0	0	0	0	0	0	0	0	0	0	0	0	0	0	0	0	0	0	0.00942329	0.00942329
Otu1069	0	0	0	0	0	0	0	0	0	0	0	0	0	0	0	0	0	0	0	0	0	0	0	0	0	0	0	0	0	0.00942329	0	0	0	0	0	0	0	0	0	0	0	0	0	0	0	0	0	0	0
Otu1070	0	0	0	0	0	0	0	0	0	0	0	0	0	0	0	0	0	0.00942329	0	0	0	0	0	0	0	0	0	0	0	0	0	0	0	0	0	0	0	0	0	0	0	0	0	0	0	0	0	0	0
Otu1071	0	0.00942329	0	0	0	0	0.0188466	0.00942329	0	0	0	0	0	0	0	0	0.00942329	0	0	0	0	0	0	0	0	0	0	0	0	0	0	0	0	0	0	0	0	0	0	0	0	0	0	0	0	0	0	0	0
Otu1072	0	0	0	0	0	0	0	0	0	0	0	0	0	0	0	0	0	0	0	0	0	0	0	0	0	0	0	0	0	0	0	0	0	0	0	0	0	0	0	0	0	0	0	0	0.0376932	0	0	0	0
Otu1073	0	0	0	0	0	0	0	0	0	0.00942329	0	0	0	0.00942329	0	0	0	0	0	0	0	0	0	0	0	0	0	0	0	0	0	0	0	0	0	0	0	0	0	0	0	0	0	0	0	0	0	0	0
Otu1074	0	0	0	0	0.00942329	0	0.0188466	0	0	0	0	0	0	0.0188466	0	0	0	0	0	0	0	0	0	0	0	0	0	0	0	0	0	0	0	0	0	0	0	0	0	0	0	0	0	0	0	0	0	0	0
Otu1075	0	0	0	0	0	0	0	0	0	0	0	0	0	0	0	0	0	0	0	0	0	0	0	0	0	0	0	0	0	0	0	0	0	0	0	0	0	0	0	0	0	0	0	0	0	0.00942329	0.00942329	0	0
Otu1076	0	0	0	0	0	0	0	0	0	0	0	0	0	0	0	0	0	0	0	0	0	0	0	0	0	0	0	0	0	0	0	0	0	0	0	0	0	0	0	0	0	0	0	0	0	0	0	0	0
Otu1077	0	0	0	0	0	0	0	0	0	0	0	0	0	0	0	0	0	0	0	0	0	0	0	0	0	0	0	0	0	0	0	0	0	0	0	0	0	0	0	0	0	0.00942329	0	0	0	0	0	0.00942329	0
Otu1078	0	0	0	0	0	0	0.00942329	0	0	0	0	0	0	0	0	0	0	0	0	0	0	0	0	0	0	0	0	0	0	0	0	0	0	0	0	0	0	0	0	0	0	0	0	0	0	0	0	0	0
Otu1079	0	0	0	0	0	0	0	0	0	0	0	0	0	0	0	0	0	0	0	0	0	0	0	0	0	0	0	0	0	0	0	0	0	0	0	0	0	0	0	0	0	0	0	0	0	0	0	0	0
Otu1080	0	0	0	0	0	0	0	0	0	0	0	0	0	0	0	0	0	0	0	0	0	0	0	0	0	0	0	0	0	0	0	0	0	0	0	0	0	0	0	0	0	0	0	0	0	0	0	0	0
Otu1081	0	0	0	0	0	0	0	0	0	0	0	0	0	0	0	0	0	0	0	0	0	0	0	0	0	0	0	0	0	0	0	0	0	0	0	0	0	0	0	0	0	0	0	0	0	0	0	0	0
Otu1082	0	0	0	0	0	0	0	0	0	0	0	0	0	0	0	0	0.00942329	0	0	0	0	0	0	0	0	0	0	0	0	0	0	0	0	0	0	0	0	0	0	0	0	0	0	0	0	0	0	0	0
Otu1083	0	0	0	0	0	0	0	0.00942329	0	0	0.0188466	0	0	0	0.00942329	0	0	0	0	0	0	0	0	0	0	0	0	0	0	0	0	0	0	0	0	0	0	0	0	0	0	0	0	0	0	0	0	0	0
Otu1084	0.00942329	0	0	0	0	0	0	0	0	0	0.00942329	0	0	0.00942329	0	0	0	0	0	0	0	0.00942329	0	0	0	0	0	0	0	0	0	0	0	0	0	0	0	0	0	0	0	0	0	0	0	0	0	0	0
Otu1085	0	0	0	0	0	0	0	0	0	0	0	0	0	0	0	0	0	0	0	0	0	0	0	0	0	0	0	0	0	0	0	0	0	0	0.0188466	0	0	0	0	0	0	0	0	0	0	0	0	0	0
Otu1086	0	0	0	0	0	0	0	0	0	0	0	0	0	0	0	0	0	0	0	0	0	0	0	0	0	0	0	0	0	0	0.00942329	0	0	0	0	0	0	0	0	0	0	0	0	0	0	0	0	0	0
Otu1087	0	0	0	0	0	0	0	0	0	0	0	0	0	0	0	0	0	0	0	0	0	0	0	0	0	0	0	0	0	0	0	0	0	0	0.0282699	0	0	0	0	0	0	0	0	0	0	0	0	0	0
Otu1088	0	0	0	0	0	0	0	0	0	0	0	0	0	0	0	0	0	0	0	0	0	0	0	0	0	0	0	0	0	0	0	0	0	0	0	0	0	0	0	0	0	0	0	0.00942329	0	0.0188466	0	0	0
Otu1089	0	0	0	0	0	0	0	0	0	0	0	0	0	0	0	0	0	0	0	0	0	0	0	0	0	0	0	0	0	0	0	0	0	0	0	0	0	0	0	0	0	0	0	0	0	0	0	0	0
Otu1090	0	0	0	0	0	0	0	0	0	0	0	0	0	0	0	0	0	0	0	0	0	0	0	0	0	0	0	0	0	0	0	0	0	0	0	0	0	0	0	0	0	0	0	0	0	0	0	0	0
Otu1091	0	0	0.00942329	0	0	0	0	0.00942329	0.00942329	0	0	0	0	0.00942329	0	0	0	0	0	0	0	0	0	0	0	0	0	0	0	0	0	0	0	0	0	0	0	0	0	0	0	0	0	0	0	0	0	0	0
Otu1092	0	0	0	0	0	0	0.0188466	0	0	0	0	0	0	0	0	0	0	0	0	0	0	0	0	0	0	0	0	0	0	0	0	0	0	0	0	0	0	0	0	0	0	0	0	0	0	0	0	0	0
Otu1093	0	0	0	0	0	0	0	0	0	0	0	0	0	0	0	0	0	0	0	0	0	0	0	0	0	0	0	0	0	0	0	0	0	0	0	0	0	0	0	0	0	0	0	0	0	0	0	0	0
Otu1094	0	0	0	0	0	0	0	0	0	0	0	0	0	0	0	0	0	0	0	0	0	0	0	0	0	0	0	0	0	0	0	0	0	0	0	0	0	0	0	0	0	0	0	0	0	0	0	0	0
Otu1095	0	0	0	0	0	0	0	0	0	0	0	0	0	0	0	0	0	0	0	0	0	0	0	0	0	0	0	0	0	0	0	0	0	0	0	0	0	0	0	0	0	0	0	0	0	0	0	0	0
Otu1096	0	0	0	0	0	0.00942329	0	0	0	0	0	0	0	0.00942329	0	0	0	0	0	0	0	0	0	0	0	0	0	0	0	0	0	0	0	0	0	0	0	0	0	0	0	0	0	0	0	0	0	0	0
Otu1097	0	0.00942329	0	0	0	0	0	0	0	0	0	0	0	0.00942329	0	0	0	0	0.00942329	0	0	0	0	0	0	0	0	0	0	0.00942329	0	0	0	0	0	0	0	0	0	0	0	0	0	0	0	0	0	0	0
Otu1098	0	0	0	0	0	0	0	0	0	0	0	0	0	0	0	0	0	0	0	0	0	0	0	0	0	0	0	0	0	0	0	0	0	0	0	0	0	0.00942329	0	0	0	0	0	0	0	0	0	0.00942329	0
Otu1099	0	0	0	0	0	0	0	0	0	0	0	0	0	0	0	0	0	0	0	0	0	0	0	0	0	0	0	0	0	0	0	0	0	0	0	0	0	0	0	0	0	0	0	0	0	0	0	0	0
Otu1100	0	0	0	0	0	0	0	0	0	0.00942329	0	0	0	0	0	0	0	0	0	0	0	0	0	0	0	0	0	0	0	0	0	0	0	0	0	0	0	0	0	0	0	0	0	0	0	0	0	0	0
Otu1101	0	0	0	0	0	0	0	0	0	0	0	0	0	0	0	0	0	0	0	0	0	0	0	0	0	0	0	0	0	0	0	0	0	0	0	0	0	0	0	0	0	0.0282699	0	0	0	0	0	0	0
Otu1102	0	0	0	0	0	0	0.00942329	0	0	0.00942329	0	0	0	0.0188466	0	0	0	0	0	0	0	0	0	0	0	0	0	0	0	0	0	0	0	0	0	0	0	0	0	0	0	0	0	0	0	0	0	0	0
Otu1103	0	0	0	0	0	0	0	0	0	0	0	0	0	0	0	0	0	0	0	0	0	0	0	0	0	0	0.0188466	0	0.00942329	0	0	0	0	0	0	0	0	0	0	0	0	0	0	0	0	0	0	0	0
Otu1104	0	0	0	0	0	0	0	0	0	0	0	0	0	0	0	0	0	0	0	0	0	0	0	0	0	0	0	0	0	0	0.00942329	0	0	0	0	0	0	0	0	0	0	0	0	0	0	0	0	0	0
Otu1105	0.00942329	0	0	0	0.0188466	0	0	0	0	0	0	0	0	0.00942329	0	0	0	0	0	0	0	0	0	0	0	0	0	0	0	0	0	0	0	0	0	0	0	0	0	0	0	0	0	0	0	0	0	0	0
Otu1106	0	0	0	0	0	0	0	0	0	0	0	0	0	0	0	0	0	0	0	0	0	0	0	0	0	0	0	0	0	0	0	0	0	0	0	0	0	0	0	0	0	0	0	0	0	0	0	0	0
Otu1107	0	0	0	0	0	0	0	0	0	0	0	0	0	0	0	0	0	0	0	0	0	0	0	0	0	0	0	0	0	0	0	0	0	0	0	0	0	0	0	0	0	0	0	0	0	0	0	0.00942329	0
Otu1108	0	0.00942329	0	0	0	0	0	0	0	0.0188466	0	0	0	0.00942329	0	0	0	0	0	0	0	0	0	0	0	0	0	0	0	0	0	0	0	0	0	0	0	0	0	0	0	0	0	0	0	0	0	0	0
Otu1109	0	0	0	0	0	0	0	0	0	0	0	0	0	0	0	0	0	0	0	0	0	0	0	0	0	0	0	0	0	0	0	0	0	0	0	0	0	0	0	0	0	0	0	0	0	0	0	0	0
Otu1110	0	0	0	0	0	0	0	0	0	0	0	0	0	0	0	0	0	0	0	0	0	0	0	0	0	0	0	0	0	0	0	0	0	0	0	0	0	0	0	0	0	0	0	0	0	0	0	0	0
Otu1111	0	0	0	0	0	0	0	0	0	0	0	0	0	0	0	0	0	0	0	0	0	0	0	0	0	0	0	0	0	0	0	0	0	0	0	0	0	0	0	0	0	0	0	0	0	0.00942329	0	0	0
Otu1112	0	0	0	0	0	0	0	0	0	0	0	0	0	0	0	0	0	0	0	0	0	0	0	0	0	0	0	0	0	0	0	0	0	0	0.00942329	0	0	0	0	0	0	0	0	0	0	0	0	0	0
Otu1113	0	0	0	0	0	0	0	0	0	0	0	0	0	0	0	0	0	0	0	0	0	0	0	0	0.00942329	0	0.00942329	0	0	0	0	0	0	0	0	0	0	0	0	0	0	0	0	0	0	0	0	0	0
Otu1114	0	0.00942329	0	0	0	0	0	0	0	0.00942329	0	0	0	0	0	0	0.00942329	0	0	0	0	0	0	0	0	0	0	0	0	0	0	0	0	0	0	0	0	0	0	0	0	0	0	0	0	0	0	0	0
Otu1115	0	0	0	0	0	0	0	0	0	0	0	0	0	0	0	0	0	0	0	0	0	0	0	0	0	0	0	0	0	0	0	0	0	0	0	0	0	0	0	0	0	0	0	0	0	0	0	0	0
Otu1116	0	0	0	0	0	0	0	0	0	0	0	0	0	0	0	0	0	0	0	0	0	0	0	0	0	0	0	0	0	0	0	0	0	0	0	0	0	0	0	0	0	0	0	0	0	0	0	0	0
Otu1117	0	0	0	0	0	0	0	0	0	0	0	0	0	0	0	0	0	0	0	0	0	0	0	0	0	0	0	0	0	0	0	0	0	0	0	0	0	0	0	0	0	0	0	0	0	0	0	0	0
Otu1118	0.00942329	0	0	0.00942329	0	0	0	0	0.00942329	0.00942329	0	0	0	0	0	0	0	0	0	0	0	0	0	0	0	0	0	0	0	0	0	0	0	0	0	0	0	0	0	0	0	0	0	0	0	0	0	0	0
Otu1119	0	0	0	0	0	0	0	0	0	0	0	0	0	0	0	0	0	0	0	0	0	0	0	0	0	0	0	0	0	0	0	0	0	0	0	0	0	0	0	0	0	0	0	0.00942329	0	0	0	0	0
Otu1120	0	0	0	0	0	0	0	0	0	0	0	0	0	0	0	0	0	0	0	0	0	0	0	0	0	0	0	0	0	0	0	0	0	0	0	0	0	0	0	0	0	0	0	0	0	0	0	0	0
Otu1121	0	0	0	0	0	0	0	0	0	0	0	0.00942329	0	0	0	0	0	0	0	0	0	0	0	0	0	0	0	0	0	0	0	0	0	0	0	0	0	0	0	0	0	0	0	0	0	0	0	0	0
Otu1122	0	0	0	0	0	0	0	0	0	0	0	0	0	0	0	0	0	0	0	0	0	0	0	0	0	0	0	0	0	0	0	0	0	0	0	0	0	0	0	0	0	0	0	0	0	0	0	0	0
Otu1123	0	0	0	0	0	0	0	0	0	0	0	0	0	0	0	0	0	0	0	0	0	0	0	0	0	0	0	0	0	0	0.00942329	0	0	0	0	0	0	0	0	0	0	0	0	0	0	0	0	0	0
Otu1124	0	0	0	0	0	0	0	0	0	0	0	0	0	0	0	0	0	0	0	0	0	0	0	0	0	0	0	0	0.00942329	0	0.00942329	0	0	0	0	0	0	0	0	0	0	0	0	0	0	0	0	0	0
Otu1125	0	0	0	0	0	0	0	0	0	0	0	0	0	0	0	0	0	0	0	0	0	0	0	0	0	0	0	0	0	0	0	0	0	0	0	0	0	0	0	0	0	0	0	0	0	0	0	0	0
Otu1126	0	0	0	0	0	0	0	0	0	0	0	0	0	0	0	0	0	0	0	0	0	0	0	0	0	0	0	0	0	0	0	0	0	0	0	0	0	0	0	0	0	0	0	0	0	0	0	0	0
Otu1127	0	0	0	0	0	0	0	0	0	0	0	0	0	0	0	0	0	0	0	0	0	0	0	0	0	0	0	0	0	0	0	0	0	0	0	0	0	0	0	0	0	0	0	0	0	0	0	0	0
Otu1128	0	0	0	0	0	0	0	0	0	0	0	0	0	0	0	0	0	0	0	0	0	0	0	0	0	0	0	0	0	0	0	0	0	0	0	0.0188466	0	0	0	0	0	0	0	0	0	0	0	0	0
Otu1129	0	0	0	0	0	0	0	0	0	0	0	0	0	0	0	0	0	0	0	0	0	0	0	0	0	0	0	0	0	0	0	0	0	0	0	0	0	0	0	0	0	0	0	0	0	0	0	0	0
Otu1130	0	0	0	0	0	0	0	0	0	0	0	0	0	0	0	0	0	0	0	0	0	0	0	0	0	0	0	0	0	0	0	0	0	0	0	0	0	0	0	0	0	0	0	0	0	0	0	0	0
Otu1131	0	0	0	0	0	0	0	0	0	0	0	0	0	0	0	0	0	0	0	0	0	0	0	0	0	0	0	0	0	0	0	0	0	0	0	0	0	0	0	0	0	0	0	0	0	0	0	0	0
Otu1132	0	0	0	0	0	0	0	0	0	0	0	0	0	0	0	0	0	0	0	0	0	0	0	0	0	0	0	0	0	0	0	0.0188466	0	0	0	0	0	0	0	0	0	0	0	0	0	0	0	0	0
Otu1133	0	0	0	0	0	0	0	0	0	0	0	0	0	0	0	0	0	0	0	0	0	0	0	0	0	0	0	0	0	0	0	0	0	0	0	0	0	0	0	0	0	0	0	0	0	0	0	0	0
Otu1134	0	0	0	0	0.00942329	0	0	0	0	0.00942329	0	0	0	0.0188466	0	0	0	0	0	0	0	0	0	0	0	0	0	0	0	0	0	0	0	0	0	0	0	0	0	0	0	0	0	0	0	0	0	0	0
Otu1135	0	0	0	0	0	0	0	0	0	0	0	0	0	0	0	0	0	0	0	0	0	0	0	0	0	0	0	0	0	0	0	0	0	0	0	0	0	0	0	0	0	0	0	0.00942329	0	0	0	0	0
Otu1136	0	0	0	0	0	0	0	0	0	0	0	0	0	0	0	0	0	0	0	0	0	0	0	0	0.00942329	0	0	0	0	0	0	0	0	0	0	0	0	0	0	0	0	0	0	0	0	0	0	0.00942329	0
Otu1137	0	0	0	0	0	0	0	0	0	0	0	0	0	0	0	0	0	0	0	0	0	0	0	0	0	0	0	0	0	0	0	0	0	0	0	0	0	0	0	0	0	0	0	0	0	0	0	0	0
Otu1138	0	0.00942329	0.00942329	0	0	0	0	0	0	0.00942329	0	0	0	0.00942329	0	0	0	0	0	0	0	0	0	0	0	0	0	0	0	0	0	0	0	0	0	0	0	0	0	0	0	0	0	0	0	0	0	0	0
Otu1139	0	0	0	0	0	0	0	0	0	0	0	0	0	0	0	0	0	0	0	0	0	0	0	0	0	0	0	0	0	0	0	0	0	0	0	0	0	0	0	0	0	0	0	0	0	0	0	0	0.00942329
Otu1140	0	0	0	0	0	0	0	0	0	0.0188466	0	0.00942329	0	0.00942329	0	0	0	0	0	0	0	0	0	0	0	0	0	0	0	0	0	0	0	0	0	0	0	0	0	0	0	0	0	0	0	0	0	0	0
Otu1141	0	0	0	0.00942329	0	0	0	0	0	0	0	0	0	0	0	0	0	0	0	0	0	0	0	0	0	0	0	0	0	0	0	0	0	0	0	0	0	0	0	0	0	0	0	0	0	0	0	0	0
Otu1142	0	0	0	0	0	0.00942329	0	0	0	0	0	0	0	0.00942329	0	0.0188466	0	0	0	0	0	0	0	0	0	0	0	0	0	0	0	0	0	0	0	0	0	0	0	0	0	0	0	0	0	0	0	0	0
Otu1143	0	0	0	0	0	0	0	0	0	0	0	0	0	0	0	0	0	0	0	0	0	0	0	0	0	0	0	0	0	0	0	0	0	0	0	0	0	0	0	0	0	0	0	0	0	0	0	0	0
Otu1144	0	0	0	0	0	0	0	0	0	0	0	0	0	0	0	0	0	0	0	0	0	0	0	0	0	0	0	0	0	0	0	0	0	0	0	0	0	0	0	0	0	0	0	0	0	0	0	0	0
Otu1145	0	0	0	0	0	0	0	0	0	0	0	0	0	0	0	0	0	0	0	0	0	0	0	0	0	0	0	0	0	0	0	0	0	0.00942329	0	0	0	0	0	0	0	0	0	0	0.00942329	0	0	0	0
Otu1146	0	0	0	0	0	0	0	0	0	0	0	0	0	0	0	0	0	0	0	0	0	0	0	0	0	0	0	0	0	0	0	0	0	0	0	0	0	0	0	0.0282699	0	0	0	0	0	0	0	0	0
Otu1147	0	0	0	0	0	0	0	0	0	0	0	0	0	0	0	0	0	0	0	0	0	0	0	0	0	0	0	0	0	0	0	0	0	0	0	0	0	0	0	0	0	0	0	0	0	0	0	0	0
Otu1148	0	0	0	0	0	0	0	0	0	0	0	0	0	0	0	0	0	0	0	0	0	0	0	0	0	0	0	0	0	0	0	0	0	0	0	0	0	0	0	0	0	0	0	0	0	0	0	0	0
Otu1149	0	0	0	0	0	0	0	0	0	0	0	0	0	0	0	0	0	0	0	0	0	0	0	0	0	0	0	0	0	0	0	0	0	0	0	0	0	0	0	0	0	0	0	0	0	0	0	0	0
Otu1150	0	0	0	0	0	0	0	0	0	0	0	0	0	0	0	0	0	0	0	0	0	0	0	0	0	0	0	0	0	0	0	0	0	0	0	0	0	0	0	0	0	0	0	0	0	0	0	0	0
Otu1151	0	0	0	0	0	0	0	0	0	0	0	0	0	0	0	0	0	0	0	0	0	0	0	0	0	0	0	0	0	0	0	0	0	0	0	0	0	0	0	0	0	0	0	0	0	0	0	0	0
Otu1152	0	0	0	0	0	0	0	0	0	0	0	0	0	0	0	0	0	0	0	0	0	0	0	0	0	0	0	0	0	0	0	0	0	0	0	0.00942329	0	0	0.0188466	0	0	0	0	0	0	0	0	0	0
Otu1153	0	0	0	0	0	0	0	0	0	0	0	0	0	0	0	0	0	0	0	0	0	0	0	0	0	0	0	0	0	0	0	0	0.0188466	0	0	0	0	0	0	0	0	0	0	0	0	0	0	0	0
Otu1154	0	0	0	0	0	0	0	0	0	0	0	0	0	0	0	0	0	0	0	0	0	0	0	0	0	0	0	0	0	0	0	0	0	0	0	0	0	0	0.00942329	0	0	0	0	0	0	0	0	0	0
Otu1155	0	0	0	0	0	0	0	0	0	0	0	0	0	0	0	0	0	0	0	0	0	0	0	0	0.00942329	0	0.00942329	0	0	0.00942329	0	0	0	0	0	0	0	0	0	0	0	0	0	0	0	0	0	0	0
Otu1156	0	0	0	0	0	0	0	0	0	0	0	0	0	0	0	0	0	0	0	0	0	0	0	0	0	0	0	0	0	0	0	0	0	0	0	0	0.00942329	0	0	0	0	0	0	0	0	0	0	0	0
Otu1157	0	0	0	0	0	0	0	0	0	0	0	0	0	0	0	0	0	0	0	0	0	0	0	0	0	0	0	0	0	0	0.00942329	0	0	0	0	0	0	0	0	0	0	0	0	0	0	0	0	0	0
Otu1158	0	0	0	0	0	0	0	0	0	0	0	0	0	0	0	0	0	0	0	0	0	0	0	0	0	0	0	0	0	0	0	0	0	0	0	0	0	0	0	0	0	0.00942329	0	0	0	0	0	0	0
Otu1159	0	0	0	0	0	0	0	0	0	0	0	0	0	0	0	0	0	0	0	0	0	0	0	0	0	0	0	0	0	0	0	0	0	0	0	0	0	0	0	0	0	0	0	0	0	0	0.0188466	0	0
Otu1160	0	0	0	0	0	0	0	0	0	0	0	0	0	0	0	0	0	0	0	0	0	0	0	0	0	0	0	0	0	0	0	0	0	0	0	0	0	0	0	0.0188466	0	0	0	0	0	0.00942329	0	0	0
Otu1161	0	0	0	0.00942329	0.00942329	0	0	0	0	0	0	0	0	0	0	0	0	0	0	0	0	0	0	0	0	0	0	0	0	0	0	0	0	0	0	0	0	0	0	0	0	0	0	0	0	0	0	0	0
Otu1162	0	0	0	0	0	0	0	0	0	0	0	0	0	0	0	0	0	0	0	0	0	0	0	0	0	0	0	0	0	0	0	0	0	0	0	0	0	0	0	0	0	0	0	0	0	0	0	0	0
Otu1163	0	0	0	0	0	0	0	0	0	0	0	0	0	0	0	0	0	0	0	0	0	0	0	0	0	0	0	0	0	0	0	0	0	0	0	0	0	0	0	0	0	0	0	0	0	0	0	0	0
Otu1164	0	0	0	0	0	0	0	0	0	0	0	0	0	0	0	0	0	0	0	0	0	0	0	0	0	0	0	0	0	0	0	0	0	0	0	0	0	0	0	0	0	0	0	0	0	0	0	0	0
Otu1165	0.00942329	0	0	0	0	0	0.00942329	0	0	0	0	0	0	0.00942329	0	0	0	0	0	0	0	0	0	0	0	0	0	0	0	0	0	0	0	0	0	0	0	0	0	0	0	0	0	0	0	0	0	0	0
Otu1166	0	0	0	0	0	0	0	0	0	0	0	0	0	0	0	0	0	0	0	0	0	0	0	0	0	0	0	0	0	0	0	0	0	0	0	0	0	0	0	0	0	0	0	0	0	0	0	0	0
Otu1167	0	0.00942329	0	0	0	0	0.00942329	0	0	0	0	0	0	0	0	0	0	0	0	0	0	0	0	0	0	0	0	0	0	0	0	0	0	0	0	0	0	0	0	0	0	0	0	0	0	0	0	0	0
Otu1168	0	0	0	0	0	0	0	0	0	0	0	0	0	0	0	0	0	0	0	0	0	0	0	0	0	0	0	0	0	0	0	0	0	0	0	0	0	0	0	0	0	0	0	0	0	0	0	0	0
Otu1169	0.00942329	0.00942329	0	0	0	0	0	0	0	0	0	0	0	0	0	0	0.00942329	0	0	0	0	0	0	0	0	0	0	0	0	0	0	0	0	0	0	0	0	0	0	0	0	0	0	0	0	0	0	0	0
Otu1170	0	0	0	0	0	0	0	0	0	0	0.00942329	0	0	0.00942329	0	0	0	0	0	0	0	0	0	0	0	0	0	0	0	0	0	0	0	0	0	0	0	0	0	0	0	0	0	0	0	0	0	0	0
Otu1171	0	0	0	0	0	0	0	0	0	0	0	0	0	0	0	0	0	0	0	0	0	0	0	0	0	0	0	0	0	0.00942329	0	0	0	0	0	0	0	0	0	0	0	0	0	0	0	0	0	0	0
Otu1172	0	0	0	0.00942329	0	0	0.00942329	0	0	0	0	0	0	0	0	0	0	0	0	0	0	0	0	0	0	0	0	0	0	0	0	0	0	0	0	0	0	0	0	0	0	0	0	0	0	0	0	0	0
Otu1173	0	0	0	0	0	0	0	0	0	0	0	0.00942329	0	0.00942329	0	0	0	0	0	0	0	0	0	0	0	0	0	0	0	0	0	0	0	0	0	0	0	0	0	0	0	0	0	0	0	0	0	0	0
Otu1174	0.00942329	0	0	0	0	0	0	0	0	0	0	0	0	0	0	0	0	0	0	0	0	0	0	0	0	0	0	0	0	0	0	0	0	0	0	0	0	0	0	0	0	0	0	0	0	0	0	0	0
Otu1175	0	0	0	0	0	0	0	0	0	0	0	0	0	0	0	0	0	0	0	0	0	0	0	0	0	0	0	0	0	0	0	0	0	0	0	0	0	0	0	0	0	0	0	0	0	0	0	0	0
Otu1176	0	0	0	0	0	0	0	0	0	0	0	0	0	0	0	0	0	0	0	0	0	0	0	0	0	0	0	0	0	0	0	0	0	0	0	0	0	0	0	0	0	0	0	0	0	0	0	0	0
Otu1177	0.00942329	0.00942329	0	0	0	0	0	0	0.00942329	0	0	0	0	0	0	0	0	0	0	0	0	0	0	0	0	0	0	0	0	0	0	0	0	0	0	0	0	0	0	0	0	0	0	0	0	0	0	0	0
Otu1178	0	0	0	0	0	0	0	0	0	0	0	0	0	0	0	0	0	0	0	0	0	0	0	0	0	0	0	0	0	0	0	0	0	0	0	0	0	0	0	0	0	0	0	0	0	0	0	0	0
Otu1179	0	0	0	0	0	0	0	0	0	0	0	0	0	0	0	0	0	0	0	0	0	0	0	0	0	0	0	0	0	0	0	0	0	0	0	0	0	0	0	0	0	0.00942329	0	0	0	0	0	0	0
Otu1180	0	0	0	0	0	0	0	0	0	0	0	0	0	0	0	0	0	0	0	0	0	0	0	0	0	0	0	0	0	0	0.00942329	0	0	0	0	0	0	0	0	0	0	0	0	0	0	0	0	0	0
Otu1181	0	0	0	0	0	0	0	0	0	0	0	0	0	0	0	0	0	0	0	0	0	0	0	0	0	0	0	0	0	0	0	0	0	0	0	0	0	0	0	0	0	0	0	0	0	0	0	0	0
Otu1182	0	0	0	0	0	0	0	0	0	0	0	0	0	0	0	0	0	0	0	0	0	0	0	0	0	0	0	0	0	0	0	0	0	0	0.00942329	0	0	0	0	0	0	0	0	0	0	0	0	0	0
Otu1183	0	0	0	0	0	0	0	0	0	0	0	0	0	0	0	0	0	0	0	0	0	0	0	0	0	0	0	0	0	0.00942329	0	0	0	0	0	0	0	0	0	0	0	0	0	0	0	0	0	0	0
Otu1184	0	0	0	0	0	0	0	0	0	0	0	0	0	0	0	0	0	0.00942329	0	0	0	0	0	0	0	0	0	0	0	0	0	0	0	0	0	0	0	0	0	0	0	0	0	0	0	0	0	0	0
Otu1185	0	0	0	0	0	0	0	0	0	0	0	0	0	0	0	0	0	0	0	0	0	0	0	0	0	0	0	0	0	0	0	0	0	0	0	0	0	0	0	0	0	0	0	0	0	0	0	0	0
Otu1186	0	0	0	0	0	0	0	0	0	0	0	0	0	0	0	0	0	0	0	0	0	0	0	0	0	0	0	0	0	0	0	0	0	0	0	0	0	0	0	0	0	0	0	0	0	0	0	0	0
Otu1187	0	0	0	0	0	0	0	0	0	0	0	0	0	0	0	0	0	0	0	0	0	0	0	0	0	0.00942329	0	0	0	0	0	0	0	0	0	0	0	0	0	0	0	0	0	0	0	0	0	0	0
Otu1188	0	0	0	0	0	0	0	0	0	0	0	0	0	0	0	0	0	0	0	0	0	0	0	0	0	0	0	0	0	0	0	0	0	0	0	0	0	0	0	0	0	0	0	0	0	0	0	0	0
Otu1189	0	0	0	0	0	0	0	0	0	0	0	0	0	0	0	0	0	0	0	0	0	0	0	0	0	0	0	0	0	0	0	0	0	0	0.00942329	0	0	0	0	0	0	0	0	0	0	0	0	0	0
Otu1190	0	0	0	0	0	0	0	0	0	0	0	0	0	0	0	0	0	0	0	0	0	0	0	0	0	0	0	0	0	0	0	0	0	0	0	0	0	0	0	0	0	0	0	0.00942329	0	0	0	0	0
Otu1191	0	0	0	0	0	0	0	0	0	0	0	0	0	0	0	0	0	0	0	0	0	0	0	0	0	0	0	0	0	0	0	0	0	0	0	0	0	0	0	0	0	0	0	0	0	0	0	0	0
Otu1192	0	0	0	0	0	0	0	0	0	0	0	0	0	0	0	0	0	0	0	0	0	0	0	0	0	0	0	0	0	0	0	0	0	0	0	0	0	0	0	0	0	0	0	0	0	0	0	0	0
Otu1193	0	0	0	0	0	0	0	0	0	0	0	0	0	0	0	0	0	0	0	0	0	0	0	0	0	0	0	0	0	0	0	0	0	0	0	0	0	0	0	0	0	0	0	0	0	0	0	0	0
Otu1194	0	0	0	0	0	0	0	0	0	0	0	0	0	0	0	0	0	0	0	0	0	0	0	0	0	0	0	0	0	0	0	0	0	0	0	0	0	0	0	0	0	0	0	0	0	0	0	0	0
Otu1195	0	0	0	0.00942329	0	0	0	0.00942329	0.00942329	0	0	0	0	0	0	0	0	0	0	0	0	0	0	0	0	0	0	0	0	0	0	0	0	0	0	0	0	0	0	0	0	0	0	0	0	0	0	0	0
Otu1196	0	0	0	0	0	0	0	0	0	0	0	0	0	0	0	0	0	0	0	0	0	0	0	0.00942329	0.0188466	0	0	0	0	0	0	0	0	0	0	0	0	0	0	0	0	0	0	0	0	0	0	0	0
Otu1197	0	0	0	0	0	0	0	0	0	0	0	0	0	0	0	0	0	0	0	0	0	0	0	0	0	0	0	0	0	0	0	0	0	0	0	0	0	0	0	0	0	0	0	0	0	0	0	0	0
Otu1198	0	0.00942329	0	0	0	0	0	0.00942329	0	0	0	0	0	0	0	0	0	0	0	0	0	0	0	0	0	0	0	0	0	0	0	0	0	0	0	0	0	0	0	0	0	0	0	0	0	0	0	0	0
Otu1199	0	0	0	0	0	0	0	0	0	0	0	0	0	0	0	0	0	0	0	0	0	0	0	0	0	0	0	0	0	0	0	0	0	0	0	0	0.00942329	0	0	0	0	0	0	0	0	0	0	0	0
Otu1200	0	0	0	0	0	0	0	0	0	0	0	0	0	0	0	0	0	0	0	0	0	0	0	0	0	0	0	0	0	0	0	0	0	0	0	0	0	0	0	0	0	0	0	0	0	0	0	0	0
Otu1201	0	0	0	0.00942329	0	0	0.00942329	0	0.00942329	0	0	0	0	0	0	0	0	0	0	0	0	0	0	0	0	0	0	0	0	0	0	0	0	0	0	0	0	0	0	0	0	0	0	0	0	0	0	0	0
Otu1202	0	0	0	0	0	0	0	0	0	0	0	0	0	0	0	0	0	0	0	0	0	0	0	0	0	0	0	0	0	0	0	0	0	0	0	0	0	0	0	0	0	0	0	0	0	0	0	0	0
Otu1203	0	0	0	0	0	0	0	0	0	0	0	0	0	0	0	0	0	0	0	0	0	0	0	0	0	0	0	0	0	0	0	0	0	0	0	0	0	0	0	0.00942329	0	0	0	0	0	0	0	0	0
Otu1204	0	0	0	0	0	0	0	0	0	0	0	0	0	0	0	0	0	0	0	0	0	0	0	0	0	0	0	0	0	0	0	0	0	0	0	0	0	0	0	0	0	0	0	0	0	0	0	0	0
Otu1205	0	0	0	0	0	0	0	0	0	0	0	0	0	0	0	0	0	0	0	0	0	0	0	0	0	0	0	0	0	0	0	0	0	0	0	0	0	0	0	0	0	0	0	0	0	0	0.00942329	0	0
Otu1206	0	0	0	0	0	0	0	0	0	0	0	0	0	0	0	0	0	0	0	0	0	0	0	0	0	0	0	0	0	0	0	0	0	0	0	0	0	0	0	0	0	0	0	0	0	0	0	0	0
Otu1207	0	0	0	0	0	0	0	0	0	0	0	0	0	0	0	0	0	0	0	0	0	0	0	0	0	0	0	0	0	0	0	0	0	0	0	0	0	0	0	0	0	0	0	0	0	0	0	0	0
Otu1208	0	0	0	0	0	0	0	0	0	0	0	0	0	0	0	0	0	0	0	0	0	0	0	0	0	0	0	0	0	0	0	0	0	0	0	0	0	0	0	0	0	0	0	0	0	0	0	0	0
Otu1209	0	0	0	0	0	0	0	0	0	0	0	0	0	0	0	0	0	0	0	0	0	0	0	0	0	0	0.00942329	0	0	0.00942329	0	0	0	0	0	0	0	0	0	0	0	0	0	0	0	0	0	0	0
Otu1210	0	0	0	0	0	0	0	0	0	0	0	0	0	0	0	0	0	0	0	0	0	0	0	0	0	0	0	0	0	0	0	0	0	0	0	0	0	0	0	0	0	0	0	0	0	0	0.00942329	0	0
Otu1211	0	0.00942329	0	0.00942329	0	0	0	0	0	0	0	0	0	0	0	0	0.00942329	0	0	0	0	0	0	0	0	0	0	0	0	0	0	0	0	0	0	0	0	0	0	0	0	0	0	0	0	0	0	0	0
Otu1212	0	0	0	0	0	0	0	0	0	0	0	0	0	0	0	0	0	0	0	0	0	0	0	0	0	0	0	0	0	0	0	0	0	0	0	0	0	0	0	0	0	0	0	0	0	0	0	0	0
Otu1213	0	0	0	0	0	0	0	0	0	0	0	0	0	0	0	0	0	0	0	0	0	0	0	0	0	0	0	0	0.00942329	0	0	0	0	0	0	0.00942329	0	0	0	0	0	0	0	0	0	0	0	0	0
Otu1214	0	0	0	0	0	0	0	0	0	0	0	0	0	0	0	0	0	0	0	0	0	0	0	0	0	0	0	0	0	0	0	0	0	0	0	0	0	0	0	0	0	0	0	0	0	0	0	0	0
Otu1215	0	0	0	0	0	0	0	0	0	0	0	0	0	0	0	0	0	0	0	0	0	0	0	0.00942329	0	0	0	0	0	0	0	0	0	0	0	0	0	0	0	0	0	0	0	0	0	0	0	0	0
Otu1216	0	0	0	0	0	0	0	0	0	0	0	0	0	0	0	0	0	0	0	0	0	0	0	0	0	0.00942329	0	0	0	0.00942329	0	0	0	0	0	0	0	0	0	0	0	0	0	0	0	0	0	0	0.00942329
Otu1217	0.00942329	0	0	0.00942329	0	0	0	0	0	0	0.00942329	0	0	0	0	0	0	0	0	0	0	0	0	0	0	0	0	0	0	0	0	0	0	0	0	0	0	0	0	0	0	0	0	0	0	0	0	0	0
Otu1218	0	0	0	0	0	0	0	0	0	0	0	0	0	0	0	0	0	0	0	0	0	0	0	0	0	0	0	0	0	0	0	0	0	0	0	0	0	0	0	0	0	0	0	0	0	0	0	0	0
Otu1219	0	0	0	0	0	0	0	0	0	0	0	0	0	0	0	0	0	0	0	0	0	0	0	0	0	0	0	0	0	0	0	0	0	0	0	0	0	0	0	0	0	0	0	0	0	0	0	0	0
Otu1220	0	0	0	0	0	0	0	0	0	0	0	0	0	0	0	0	0	0	0	0	0	0	0	0	0	0	0	0	0	0	0	0	0	0	0.0188466	0	0	0	0	0	0	0	0	0	0	0	0	0	0
Otu1221	0	0	0	0	0	0	0	0	0	0	0	0	0	0	0	0	0	0	0	0	0	0	0	0	0	0	0	0	0	0	0	0.0282699	0	0	0	0	0	0	0	0	0	0	0	0	0	0	0	0	0
Otu1222	0	0	0	0	0	0	0	0	0	0	0	0	0	0	0	0	0	0	0	0	0	0	0	0	0	0	0	0	0	0	0	0	0	0	0	0	0	0	0	0	0	0	0	0	0	0	0	0	0
Otu1223	0	0	0	0	0	0	0.0282699	0	0	0	0	0	0	0	0	0	0	0	0	0	0	0	0	0	0	0	0	0	0	0	0	0	0	0	0	0	0	0	0	0	0	0	0	0	0	0	0	0	0
Otu1224	0	0	0	0	0	0	0	0	0	0	0	0	0	0	0	0	0	0	0	0	0	0	0	0	0	0	0	0	0	0	0	0	0	0	0	0	0	0	0	0	0	0	0	0	0	0	0	0	0
Otu1225	0	0	0	0	0	0	0	0	0	0	0	0	0	0	0	0	0	0	0	0	0	0	0	0	0	0	0	0	0	0	0	0	0	0	0	0	0	0	0	0	0	0	0	0	0	0	0	0	0
Otu1226	0	0	0	0	0	0	0	0	0	0	0	0	0	0	0	0	0	0	0	0	0	0	0	0	0	0	0.00942329	0	0	0	0	0	0	0	0.00942329	0	0	0	0	0	0	0	0	0	0	0	0	0	0
Otu1227	0	0	0	0	0	0	0	0	0	0	0	0	0	0	0	0	0	0	0	0	0	0	0	0	0	0	0	0	0	0	0	0	0	0	0	0	0	0	0	0	0	0	0	0	0	0	0	0	0
Otu1228	0	0	0	0	0	0	0	0	0	0	0	0	0	0	0	0	0	0	0	0	0	0	0	0	0	0	0	0	0	0	0	0	0.0188466	0	0	0	0	0	0	0	0	0	0	0	0	0	0	0	0
Otu1229	0	0	0	0	0	0	0	0	0	0	0	0	0	0	0	0	0	0	0	0	0	0	0	0	0	0	0	0	0	0	0	0	0	0	0	0	0	0	0	0	0	0	0	0	0	0	0	0	0
Otu1230	0	0	0	0	0	0	0	0	0	0	0	0	0	0	0	0	0	0	0	0	0	0	0	0	0	0	0	0	0	0	0	0	0	0	0	0	0	0	0	0	0	0	0	0	0	0	0	0	0
Otu1231	0	0	0	0	0	0	0	0	0	0	0	0	0	0	0	0	0	0	0	0	0	0	0	0	0	0	0	0	0	0	0	0	0	0	0.00942329	0	0	0	0	0	0	0	0	0	0	0	0	0	0
Otu1232	0	0	0	0	0	0	0	0	0	0	0	0	0	0	0	0	0	0	0	0	0	0	0	0	0	0	0	0	0	0	0	0	0	0	0	0	0	0	0	0	0	0	0	0	0	0	0	0	0
Otu1233	0	0	0	0	0	0	0	0	0	0	0	0	0	0	0	0	0	0	0	0	0.00942329	0	0	0	0	0	0	0	0	0	0	0	0	0	0	0	0	0	0	0	0	0	0	0	0	0	0	0	0
Otu1234	0	0	0	0	0	0	0	0	0	0	0	0	0	0	0	0	0	0	0	0	0	0	0	0	0	0	0	0	0	0	0	0	0	0	0	0	0	0	0	0	0	0	0	0	0	0	0	0	0
Otu1235	0	0	0	0	0	0	0	0	0	0	0	0	0	0	0	0	0	0	0	0	0	0	0	0	0	0	0	0	0	0	0	0	0	0	0	0	0.00942329	0	0	0	0	0	0	0	0	0	0	0	0
Otu1236	0	0	0	0	0	0	0	0	0	0	0	0	0	0	0	0	0	0	0	0	0	0	0	0	0	0	0	0	0	0	0	0	0	0	0	0	0	0	0	0	0	0	0	0	0	0	0	0	0
Otu1237	0	0	0	0	0	0	0	0	0	0	0	0	0	0	0	0	0	0	0	0	0	0	0	0	0	0	0	0	0	0	0	0	0	0	0	0	0	0	0	0	0	0	0	0	0	0	0	0	0
Otu1238	0	0	0	0	0	0	0	0	0	0	0	0	0	0	0	0	0	0	0	0	0	0	0	0	0	0	0	0	0	0	0	0	0	0	0	0	0	0	0	0	0	0	0	0	0	0	0	0	0
Otu1239	0	0	0	0	0	0	0	0	0	0	0	0	0	0	0	0	0	0	0	0	0	0	0	0	0	0	0	0	0	0	0	0	0	0	0	0	0	0	0	0	0	0	0	0	0	0	0	0	0
Otu1240	0	0	0	0	0	0	0	0	0	0	0	0	0	0	0	0	0	0	0	0	0	0	0	0	0	0	0	0	0	0	0	0	0	0	0	0	0	0	0	0	0	0	0	0	0	0	0	0	0
Otu1241	0	0	0	0	0	0	0	0	0	0	0	0	0	0	0	0	0	0.0282699	0	0	0	0	0	0	0	0	0	0	0	0	0	0	0	0	0	0	0	0	0	0	0	0	0	0	0	0	0	0	0
Otu1242	0	0	0	0	0	0	0	0	0	0	0	0	0	0	0	0	0	0	0	0	0	0	0	0	0	0	0	0	0	0	0	0	0	0	0	0	0	0	0	0	0	0	0	0	0	0	0	0	0
Otu1243	0	0	0	0	0	0	0	0	0	0	0	0	0	0	0	0	0	0	0	0	0	0	0	0	0	0	0	0	0	0	0	0	0	0	0	0	0	0	0	0	0	0	0	0	0	0	0	0	0
Otu1244	0	0	0	0	0	0	0	0	0	0	0	0	0	0	0	0	0	0	0	0	0	0	0	0	0	0	0	0	0	0	0	0	0	0	0	0	0	0	0	0	0	0	0	0	0	0	0	0	0
Otu1245	0	0	0.00942329	0	0	0	0.00942329	0	0	0	0	0	0	0	0	0	0	0	0	0	0	0	0	0	0	0	0	0	0	0	0	0	0	0	0	0	0	0	0	0	0	0	0	0	0	0	0	0	0
Otu1246	0	0	0	0	0	0	0	0	0	0	0	0	0	0	0	0	0	0	0	0	0	0	0	0	0	0	0	0	0	0	0	0	0	0	0	0	0	0	0	0	0.00942329	0	0	0	0	0	0	0	0
Otu1247	0	0	0	0	0	0	0	0	0	0	0	0	0	0	0	0	0	0	0	0	0	0	0	0	0	0	0	0	0	0	0	0	0	0	0	0	0	0	0	0	0	0	0	0	0	0	0	0	0
Otu1248	0.00942329	0	0.00942329	0	0	0	0	0	0	0	0	0	0	0	0	0	0	0	0	0	0	0	0	0	0	0	0	0	0	0	0	0	0	0	0	0	0	0	0	0	0	0	0	0	0	0	0	0	0
Otu1249	0	0	0	0	0	0	0	0	0	0	0	0.0282699	0	0	0	0	0	0	0	0	0	0	0	0	0	0	0	0	0	0	0	0	0	0	0	0	0	0	0	0	0	0	0	0	0	0	0	0	0
Otu1250	0	0	0	0	0	0	0	0	0	0	0	0	0	0	0	0	0.00942329	0	0	0.00942329	0	0	0	0	0	0	0	0	0	0	0	0	0	0	0	0	0	0	0	0	0	0	0	0	0	0	0	0	0
Otu1251	0	0	0	0	0	0	0	0	0	0	0	0	0	0	0	0	0	0	0	0	0	0	0	0	0	0	0	0	0	0	0	0	0	0	0	0	0	0	0	0	0	0	0	0	0	0	0	0	0
Otu1252	0	0	0	0.00942329	0	0	0	0.00942329	0	0	0	0	0	0.00942329	0	0	0	0	0	0	0	0	0	0	0	0	0	0	0	0	0	0	0	0	0	0	0	0	0	0	0	0	0	0	0	0	0	0	0
Otu1253	0	0	0	0	0	0	0	0	0	0	0	0	0	0	0	0	0	0	0	0	0	0	0	0	0	0.00942329	0	0	0	0	0	0	0	0	0	0	0	0	0	0	0	0	0	0	0	0	0	0	0
Otu1254	0	0	0	0	0	0	0	0	0	0	0	0	0	0	0	0	0	0	0	0	0	0	0	0	0	0	0	0	0	0	0	0	0.00942329	0	0	0	0	0	0	0	0	0	0	0	0	0	0	0	0
Otu1255	0	0	0	0	0	0	0	0	0	0	0	0	0	0	0	0	0	0	0	0	0	0	0	0	0	0	0	0	0	0	0	0	0	0	0	0	0	0	0.00942329	0	0	0	0	0	0	0	0	0	0
Otu1256	0	0	0	0	0	0	0	0	0	0	0	0	0	0	0	0	0	0	0	0	0	0	0	0	0	0	0	0	0	0	0	0	0	0	0	0	0	0	0	0	0	0	0	0	0	0	0	0	0
Otu1257	0	0	0	0	0	0	0	0	0	0	0	0	0	0	0	0	0	0	0	0	0	0	0	0	0	0	0	0	0	0	0	0	0	0	0	0	0	0	0	0	0	0	0	0	0	0	0	0	0
Otu1258	0	0	0.00942329	0.00942329	0	0	0	0	0	0	0	0	0	0	0	0	0	0	0	0	0	0	0	0	0	0	0.00942329	0	0	0	0	0	0	0	0	0	0	0	0	0	0	0	0	0	0	0	0	0	0
Otu1259	0	0	0	0	0	0	0	0	0	0	0	0	0	0	0	0	0	0	0	0	0	0	0	0	0	0	0	0	0	0	0	0	0	0	0	0	0	0	0	0	0	0	0	0	0	0	0	0	0
Otu1260	0	0	0	0	0	0	0	0	0	0	0	0	0	0	0	0	0	0	0	0	0	0	0	0	0	0	0	0	0	0	0	0	0	0	0	0	0	0	0	0	0	0	0	0	0	0	0.00942329	0	0
Otu1261	0	0	0	0	0	0	0	0	0	0	0	0	0	0	0	0	0	0	0	0	0	0	0	0	0	0	0	0	0	0	0	0	0	0	0	0	0	0	0	0	0	0	0	0	0	0	0	0	0
Otu1262	0	0	0	0	0	0	0	0	0	0	0	0	0	0	0	0	0	0	0	0	0	0	0	0	0	0	0	0	0	0	0	0	0	0	0	0	0	0	0	0	0	0	0	0	0	0	0	0	0
Otu1263	0	0	0	0	0	0	0	0	0	0	0	0	0	0	0	0	0	0	0	0	0	0	0	0	0	0	0	0	0	0	0	0	0	0	0	0	0.00942329	0	0	0	0	0	0	0	0	0	0	0	0
Otu1264	0	0	0	0	0	0	0	0	0	0	0	0	0	0	0	0	0	0	0	0	0	0	0	0	0	0	0	0	0	0	0	0	0	0	0	0	0	0	0	0	0	0	0	0	0.00942329	0	0	0	0
Otu1265	0	0	0	0	0	0	0	0	0	0	0	0	0	0	0	0	0	0	0	0	0	0	0	0	0	0	0	0	0	0	0	0	0	0	0	0	0	0.00942329	0	0	0	0	0	0	0	0	0	0	0
Otu1266	0.00942329	0	0	0.00942329	0	0	0	0	0	0	0	0	0	0	0	0	0	0	0	0	0	0	0	0	0	0	0	0	0	0	0	0	0	0	0	0	0	0	0	0	0	0	0	0	0	0	0	0	0
Otu1267	0.00942329	0	0	0.00942329	0	0	0	0	0	0	0	0	0	0	0	0	0	0	0	0	0	0	0	0	0	0	0	0	0	0	0	0	0	0	0	0	0	0	0	0	0	0	0	0	0	0	0	0	0
Otu1268	0	0	0	0	0	0	0	0	0	0	0	0	0	0	0	0	0	0	0	0	0	0	0	0	0	0	0	0	0	0	0	0	0	0	0	0	0	0	0	0	0	0	0	0	0	0	0	0	0
Otu1269	0	0	0	0	0	0	0	0	0	0	0	0	0	0	0	0	0	0	0	0	0	0	0	0	0	0	0	0	0	0	0	0	0	0	0	0	0	0	0	0.0188466	0	0	0	0	0	0.00942329	0	0	0
Otu1270	0	0	0	0	0	0	0	0	0	0	0	0	0	0	0	0	0	0	0	0	0	0	0	0	0	0	0.00942329	0	0	0	0	0	0	0	0	0.0188466	0	0	0	0	0	0	0	0	0	0	0	0	0
Otu1271	0	0	0	0	0	0	0	0	0	0	0	0	0	0	0	0	0	0	0	0	0	0	0	0	0	0	0	0	0	0	0	0	0	0	0	0	0	0	0	0	0	0	0	0	0	0	0	0	0
Otu1272	0	0	0	0	0	0	0	0	0	0	0	0	0	0	0	0	0	0	0	0	0	0	0	0	0	0	0	0	0	0	0	0	0	0	0	0	0	0	0	0	0	0	0	0	0	0	0.00942329	0	0
Otu1273	0	0	0	0.00942329	0	0	0	0	0	0	0	0	0	0	0	0	0	0	0	0	0	0	0	0	0	0	0	0	0	0	0	0	0	0	0	0	0	0	0	0	0	0	0	0	0	0	0	0	0
Otu1274	0	0	0	0	0	0	0	0	0	0	0	0	0	0	0.00942329	0	0	0	0	0	0	0	0	0	0	0	0	0	0	0	0	0	0	0	0	0	0	0	0	0	0	0	0	0	0	0	0	0	0
Otu1275	0.00942329	0	0.00942329	0	0	0	0	0	0	0	0	0	0	0.00942329	0	0	0	0	0	0	0	0	0	0	0	0	0	0	0	0	0	0	0	0	0	0	0	0	0	0	0	0	0	0	0	0	0	0	0
Otu1276	0	0	0	0	0	0	0	0	0	0	0	0	0	0	0	0	0	0	0	0	0	0	0	0	0	0	0	0	0	0	0	0	0	0	0	0	0	0	0	0	0	0	0	0	0	0	0	0	0
Otu1277	0	0	0	0	0	0	0	0	0	0	0	0	0	0	0	0	0	0	0	0	0	0	0	0	0	0	0	0	0	0	0	0	0	0	0	0	0	0	0	0	0	0.00942329	0	0	0	0	0	0	0
Otu1278	0	0.00942329	0	0	0	0	0	0	0	0	0	0	0	0.00942329	0	0	0.00942329	0	0	0	0	0	0	0	0	0	0	0	0	0	0	0	0	0	0	0	0	0	0	0	0	0	0	0	0	0	0	0	0
Otu1279	0	0	0	0	0	0	0	0	0	0	0	0	0	0	0	0	0	0	0	0	0	0	0	0	0	0	0	0	0	0	0	0	0	0	0	0	0	0	0	0	0	0	0	0	0	0	0	0	0
Otu1280	0	0	0	0	0	0	0	0	0	0	0	0	0	0	0	0	0.00942329	0	0	0	0	0	0	0	0	0	0	0	0	0	0	0	0	0	0	0	0	0	0	0	0	0	0.00942329	0	0	0	0	0	0
Otu1281	0	0	0	0	0	0	0	0	0	0	0	0	0	0	0	0	0	0	0	0	0	0	0	0	0	0	0	0	0	0	0	0	0	0	0	0	0	0	0	0	0	0	0	0	0	0	0	0	0
Otu1282	0	0	0	0	0	0	0	0	0	0	0	0	0	0	0	0	0	0	0	0	0	0	0	0	0	0	0	0.00942329	0	0	0	0	0	0	0	0	0	0	0	0	0	0	0	0	0	0	0	0	0
Otu1283	0	0	0	0	0	0	0	0	0	0	0	0	0	0	0	0	0	0	0	0	0	0	0	0	0	0	0	0	0	0	0	0	0	0	0	0	0	0	0	0	0	0	0	0	0	0	0	0	0
Otu1284	0	0	0	0	0	0	0	0	0	0	0	0	0	0	0	0	0	0	0	0	0	0	0	0	0	0	0	0	0	0	0	0	0	0	0	0	0	0	0	0	0	0	0	0	0	0	0	0	0
Otu1285	0	0	0	0	0	0	0	0	0	0	0	0	0	0	0	0	0	0	0	0	0	0	0	0	0	0	0	0	0	0	0	0	0	0	0	0	0	0	0	0	0	0	0	0	0	0	0	0	0
Otu1286	0	0	0	0	0	0	0	0	0	0	0	0	0	0	0	0	0	0	0	0	0	0	0	0	0	0	0	0	0	0	0	0	0	0	0	0	0	0	0	0	0	0	0	0	0	0	0	0	0
Otu1287	0	0	0	0	0	0	0	0	0	0	0	0	0	0	0	0	0	0	0	0	0	0	0	0	0	0	0	0	0	0	0	0	0	0	0	0	0	0	0	0	0	0	0	0	0	0	0	0	0
Otu1288	0	0	0	0	0	0	0	0	0	0	0	0	0	0	0	0	0	0	0	0	0	0	0	0	0	0	0	0	0	0	0	0	0	0	0	0.0188466	0	0	0	0	0	0	0	0	0	0	0	0	0
Otu1289	0	0	0	0	0	0	0	0	0	0	0	0	0	0	0	0	0.00942329	0	0	0	0	0	0	0	0	0	0	0	0	0	0	0	0	0	0	0	0	0	0	0.0188466	0	0	0	0	0	0	0	0	0
Otu1290	0	0	0	0	0	0	0	0	0	0	0	0	0	0	0	0	0	0	0	0	0	0	0	0	0	0	0	0	0	0	0	0	0	0	0	0	0	0	0	0	0	0	0	0	0	0	0	0	0
Otu1291	0	0	0	0	0.00942329	0	0	0	0	0	0.00942329	0	0	0	0	0	0	0	0	0	0	0	0	0	0	0	0	0	0	0	0	0	0	0	0	0	0	0	0	0	0	0	0	0	0	0	0	0	0
Otu1292	0	0	0	0	0	0	0	0	0	0	0	0	0	0	0	0	0	0	0	0	0	0	0	0	0	0	0	0	0	0	0	0	0	0	0	0	0	0	0	0	0	0	0	0	0	0	0	0	0
Otu1293	0	0	0	0	0	0	0	0	0	0	0	0	0	0	0	0	0	0	0	0	0	0	0	0.00942329	0	0	0	0	0	0	0	0	0	0	0	0	0	0	0	0	0	0	0	0	0	0	0	0	0
Otu1294	0	0	0	0	0	0	0	0	0	0	0	0	0	0	0	0	0	0	0	0	0	0	0	0	0	0	0	0	0	0	0	0	0	0	0	0	0	0	0	0	0	0	0	0	0	0	0.0188466	0	0
Otu1295	0	0	0	0	0	0	0	0	0.00942329	0.00942329	0	0	0	0	0	0	0	0	0	0	0	0	0	0	0	0	0	0	0	0	0	0	0	0	0	0	0	0	0	0	0	0	0	0	0	0	0	0	0
Otu1296	0	0	0	0	0	0	0	0	0	0	0	0	0	0	0	0	0	0	0	0	0	0	0	0	0	0	0	0	0	0	0	0	0	0	0	0	0	0	0	0	0	0	0	0	0	0	0	0	0
Otu1297	0	0	0	0	0	0	0	0	0	0	0	0	0	0	0	0	0	0	0	0	0	0	0	0.0188466	0	0	0	0	0	0	0	0	0	0	0	0	0	0	0	0	0	0	0	0	0	0	0	0	0
Otu1298	0	0	0	0	0	0	0	0	0	0	0	0	0	0	0	0	0	0	0	0	0	0	0	0	0	0	0	0	0	0	0	0	0	0	0	0	0	0	0	0	0	0	0	0	0	0	0	0	0
Otu1299	0	0	0	0	0	0	0	0	0	0	0	0	0	0	0	0	0	0	0	0	0	0	0	0	0	0	0	0	0	0	0	0	0	0	0	0	0	0	0	0	0	0	0	0	0	0.0188466	0	0	0
Otu1300	0	0	0	0	0	0	0	0	0	0	0	0	0	0	0	0	0	0	0	0	0	0	0	0	0	0	0	0	0	0	0	0	0	0	0	0	0	0	0	0	0	0	0	0	0	0	0	0	0
Otu1301	0	0	0	0	0	0	0	0	0	0	0	0	0	0	0	0	0	0	0	0	0	0	0	0	0	0	0	0	0	0	0	0	0	0	0	0	0	0	0	0	0	0	0	0	0	0	0	0	0
Otu1302	0	0	0	0	0	0	0	0	0	0	0	0	0	0	0	0	0	0	0	0	0	0	0	0	0	0	0	0	0	0	0	0	0	0	0	0	0	0	0	0	0	0	0	0	0	0	0	0	0
Otu1303	0	0	0	0	0	0	0	0	0	0	0	0	0	0	0	0	0	0	0	0	0	0	0	0	0	0	0	0	0	0	0	0	0	0	0	0	0	0	0	0	0	0	0	0	0	0	0	0	0
Otu1304	0	0	0	0	0	0	0	0	0	0	0	0	0	0	0	0	0	0	0	0	0	0	0	0	0	0	0	0	0	0.00942329	0	0	0	0	0	0	0	0	0	0	0	0	0	0	0	0	0	0	0
Otu1305	0	0	0	0	0	0	0	0	0	0	0	0	0	0	0	0	0	0	0	0	0	0	0	0	0	0	0	0	0	0	0	0	0	0	0	0	0	0	0	0	0	0	0	0	0	0	0	0	0
Otu1306	0	0	0	0	0	0	0	0	0	0	0	0	0	0	0	0	0	0	0	0	0	0	0	0	0	0	0	0	0	0	0	0	0	0	0	0	0	0	0	0	0	0	0	0	0	0	0	0	0
Otu1307	0	0	0	0	0	0	0	0	0	0	0	0	0	0	0	0	0	0	0	0	0	0	0	0	0.00942329	0	0	0	0	0	0	0	0	0	0	0	0	0	0	0	0	0	0	0	0	0	0	0	0
Otu1308	0	0	0	0	0	0	0	0	0	0	0	0	0	0	0	0	0	0	0	0	0	0	0	0	0	0	0	0	0	0	0	0	0	0	0	0	0	0	0	0	0	0	0	0	0	0	0	0	0
Otu1309	0	0	0	0	0	0	0	0	0	0	0	0	0	0	0	0	0	0	0	0	0	0	0	0	0	0	0	0	0	0	0	0	0	0	0	0	0	0	0	0.00942329	0	0	0	0	0	0	0	0	0
Otu1310	0	0	0	0	0	0	0	0	0	0	0	0	0	0	0	0	0	0	0	0	0	0	0	0	0	0	0	0	0	0	0	0	0	0	0	0	0	0	0	0	0	0	0	0	0	0	0	0	0
Otu1311	0	0	0	0	0	0	0	0	0	0	0	0	0	0	0	0	0	0	0	0	0	0	0	0	0	0	0	0	0	0	0	0	0	0	0	0	0	0	0	0	0	0	0	0	0.0188466	0	0	0	0
Otu1312	0	0	0	0	0	0	0	0	0	0	0	0	0	0	0	0	0	0	0	0	0	0	0	0	0	0	0	0	0	0.00942329	0	0	0	0	0	0	0	0	0	0	0	0	0	0	0	0	0	0	0
Otu1313	0	0	0	0	0	0	0	0	0	0	0	0	0	0	0.00942329	0	0	0	0	0	0	0	0	0	0	0	0	0	0	0	0	0	0	0	0	0	0	0	0	0	0	0	0	0	0	0	0	0	0
Otu1314	0	0	0	0	0	0	0	0	0	0	0	0	0	0	0	0	0	0	0	0	0	0	0	0	0	0	0	0	0	0	0	0	0	0	0	0	0	0	0	0	0	0	0.00942329	0	0	0	0	0	0
Otu1315	0	0	0	0	0	0	0	0	0	0	0	0	0	0	0	0	0	0	0	0	0	0	0	0	0	0	0	0	0	0	0	0	0	0	0	0	0	0	0	0	0	0	0	0	0	0	0	0	0
Otu1316	0	0	0	0	0	0	0	0	0	0	0	0	0	0	0	0	0	0	0	0	0	0	0	0	0	0	0	0	0	0	0	0	0	0	0	0	0	0	0	0	0	0.00942329	0	0	0	0	0	0	0
Otu1317	0	0	0	0	0	0	0	0	0	0	0	0	0	0	0	0	0	0	0	0	0	0	0	0	0	0	0	0	0	0	0	0	0	0	0	0	0	0	0	0	0	0	0	0.00942329	0	0	0	0	0
Otu1318	0	0	0	0	0	0	0	0	0	0	0	0	0	0	0	0	0	0	0	0	0	0	0	0	0	0	0	0	0	0	0	0	0	0	0	0	0	0	0	0	0	0	0	0	0	0	0	0	0
Otu1319	0	0	0	0	0	0	0	0	0	0	0	0	0	0	0	0	0	0	0	0	0	0	0	0	0	0	0	0	0	0	0	0	0	0.00942329	0	0	0	0	0	0	0	0	0	0	0	0	0	0	0
Otu1320	0	0	0	0	0	0	0.00942329	0	0	0	0	0	0	0	0	0	0	0	0	0	0	0	0	0	0	0	0	0	0	0	0	0	0	0	0	0	0	0	0	0	0	0	0	0	0	0	0	0	0
Otu1321	0	0	0	0	0	0	0	0	0	0	0	0	0	0	0	0	0	0	0	0	0	0	0	0	0	0	0	0	0	0	0	0	0	0	0	0	0	0	0	0	0	0	0	0	0	0	0	0	0
Otu1322	0	0	0	0	0	0	0	0	0	0	0	0	0	0	0	0	0	0	0	0	0	0	0	0	0	0	0	0	0	0	0	0	0	0	0	0	0	0	0	0	0	0	0	0	0	0	0	0	0
Otu1323	0	0	0	0	0	0	0	0	0	0	0	0	0	0	0	0	0	0	0	0	0	0	0	0	0	0	0	0	0	0	0	0	0	0	0	0	0	0	0	0	0	0	0	0	0	0	0	0	0
Otu1324	0	0	0	0	0	0	0	0	0	0	0	0	0	0	0	0	0	0	0	0	0	0	0	0	0	0	0	0	0	0	0	0	0	0	0	0	0	0	0	0	0	0	0	0	0	0	0	0	0
Otu1325	0	0	0	0	0	0	0	0	0	0	0	0	0	0	0	0.00942329	0	0	0	0	0	0	0	0	0	0	0	0	0	0	0	0	0	0	0	0	0	0	0	0	0	0	0	0	0	0	0	0	0
Otu1326	0	0	0	0	0	0	0	0	0	0	0	0	0	0	0	0	0	0	0	0	0	0	0	0	0	0	0	0	0	0	0	0	0	0	0	0	0	0	0	0	0	0	0	0	0	0	0	0	0
Otu1327	0	0	0	0	0	0	0	0	0	0	0	0	0	0	0	0	0	0	0	0	0	0	0	0	0	0	0	0	0	0	0	0	0	0	0	0.00942329	0	0	0	0	0	0	0	0	0	0	0	0	0
Otu1328	0	0	0	0	0	0	0	0	0	0	0	0	0	0	0	0	0	0	0	0	0	0	0	0	0	0	0	0	0	0	0	0	0	0	0	0	0	0	0	0	0	0	0	0	0	0	0	0	0
Otu1329	0	0	0	0	0	0	0	0	0	0	0	0	0	0	0	0	0	0	0	0	0	0	0	0	0	0	0	0	0	0	0	0	0	0	0	0	0	0	0	0	0	0	0.00942329	0	0	0	0	0	0
Otu1330	0	0	0	0.00942329	0	0	0	0	0	0.00942329	0	0	0	0	0	0	0	0	0	0	0	0	0	0	0	0	0	0	0	0	0	0	0	0	0	0	0	0	0	0	0	0	0	0	0	0	0	0	0
Otu1331	0	0	0	0	0	0	0	0	0	0	0	0	0	0	0	0	0	0	0	0	0	0	0	0	0	0	0	0	0	0	0	0.00942329	0	0	0	0	0	0	0.00942329	0	0	0	0	0	0	0	0	0	0
Otu1332	0	0	0	0	0	0	0	0	0	0	0	0	0	0	0	0	0	0	0	0	0	0	0	0	0	0	0	0	0	0	0.00942329	0	0	0	0	0	0	0	0	0	0	0	0	0	0	0	0	0	0
Otu1333	0	0	0	0	0	0	0	0	0	0	0	0	0	0	0	0	0	0	0	0	0	0	0	0	0	0	0	0	0	0	0	0	0	0	0	0.00942329	0	0	0	0	0	0	0	0	0	0	0	0	0
Otu1334	0	0	0	0	0	0	0	0	0	0.00942329	0	0	0	0	0	0	0	0	0	0	0	0	0.00942329	0	0	0	0	0	0	0	0	0	0	0	0	0	0	0	0	0	0	0	0	0	0	0	0	0	0
Otu1335	0	0	0	0	0	0	0	0	0	0	0	0	0	0	0	0	0	0	0	0	0	0	0	0	0	0	0	0	0	0	0	0	0	0	0	0	0	0	0	0	0	0	0	0	0	0	0	0	0
Otu1336	0	0	0	0	0	0	0	0	0	0	0	0	0	0	0	0	0	0	0	0	0	0	0	0	0	0	0	0	0	0	0	0	0	0	0	0	0	0	0	0	0	0	0	0	0	0	0	0	0
Otu1337	0	0	0	0	0	0	0	0	0	0	0	0	0	0	0	0	0	0	0	0	0	0	0	0	0	0	0	0	0	0	0	0	0	0	0	0	0	0	0	0	0	0	0	0	0	0	0	0	0
Otu1338	0	0	0	0	0	0	0	0	0	0	0	0	0	0	0	0	0	0	0	0	0	0	0	0	0	0	0	0	0	0	0	0.00942329	0	0	0	0	0	0	0	0	0	0	0	0	0	0	0	0	0
Otu1339	0	0	0	0	0	0	0	0	0	0	0	0	0	0	0	0	0	0	0	0	0	0	0	0	0	0	0	0	0	0	0	0	0	0	0	0	0	0	0	0	0	0	0	0	0	0	0	0	0
Otu1340	0	0	0	0	0	0	0	0	0	0	0	0	0	0.00942329	0	0	0	0	0	0	0	0	0	0	0	0	0	0	0	0	0	0	0	0	0	0	0	0	0	0	0	0	0	0	0	0	0	0	0
Otu1341	0	0	0	0	0	0	0	0	0	0	0	0	0	0	0	0	0	0	0	0	0	0	0	0	0	0	0	0	0	0	0	0	0	0	0	0	0	0	0	0	0	0	0	0	0	0	0	0	0
Otu1342	0.00942329	0	0	0.00942329	0	0	0	0	0	0	0	0	0	0	0	0	0	0	0	0	0	0	0	0	0	0	0	0	0	0	0	0	0	0	0	0	0	0	0	0	0	0	0	0	0	0	0	0	0
Otu1343	0	0	0	0	0	0	0	0	0	0	0	0	0	0	0	0	0	0	0	0	0	0	0	0	0	0	0	0	0	0	0	0	0	0	0	0	0	0	0	0	0	0	0	0	0	0	0	0	0
Otu1344	0	0	0	0	0	0	0	0	0	0	0	0	0	0	0	0	0	0	0	0	0	0	0	0	0	0	0	0	0	0	0	0	0	0	0	0	0	0	0	0	0	0	0	0	0	0	0	0	0
Otu1345	0	0	0	0	0	0	0	0	0	0	0	0	0	0	0	0	0	0	0	0	0	0	0	0	0	0	0	0	0	0	0	0	0	0	0	0	0	0.00942329	0.00942329	0	0	0	0	0	0	0	0	0	0
Otu1346	0	0	0	0	0	0	0	0	0	0	0	0	0	0	0	0	0	0	0	0	0	0	0	0	0	0	0	0	0	0	0	0	0	0	0	0	0	0	0	0	0	0	0	0	0	0	0	0	0
Otu1347	0	0	0	0	0	0	0	0	0	0	0	0	0	0	0	0	0	0	0	0	0	0	0	0	0	0	0	0	0	0	0	0	0	0	0	0	0	0	0	0	0	0	0	0	0	0	0	0	0
Otu1348	0	0	0	0	0	0	0	0	0	0	0	0	0	0	0	0	0	0	0	0	0	0	0	0	0	0	0	0	0	0	0	0	0	0	0	0	0	0	0	0	0	0	0	0	0	0	0	0	0
Otu1349	0	0	0	0	0	0	0	0	0	0	0	0	0	0	0	0	0	0	0	0	0	0	0	0	0	0	0	0	0	0	0	0	0	0	0	0	0	0	0	0	0	0	0.00942329	0	0	0.00942329	0	0	0
Otu1350	0	0	0	0	0	0	0	0	0	0	0	0	0	0	0	0	0	0	0	0	0	0	0	0	0	0	0	0	0	0	0	0	0	0	0	0	0	0	0	0	0	0	0	0	0	0	0	0	0
Otu1351	0	0	0	0	0	0	0	0	0	0	0	0	0	0	0	0	0	0	0	0	0	0	0	0	0	0	0	0	0	0	0	0	0	0	0	0	0	0	0	0	0	0	0	0	0	0	0	0	0
Otu1352	0	0	0	0	0	0	0	0	0	0	0	0	0	0	0	0	0	0	0	0	0	0	0	0	0	0	0	0	0	0	0	0	0	0	0	0	0	0	0	0	0	0	0	0	0	0	0	0	0
Otu1353	0	0	0	0	0	0	0	0	0	0	0	0	0	0	0	0	0	0	0	0	0	0	0	0	0	0	0	0	0	0	0	0	0	0	0	0	0	0	0	0	0	0	0	0	0	0	0	0	0
Otu1354	0	0	0	0	0	0	0	0	0	0	0	0	0	0	0	0	0	0	0	0	0	0	0	0	0	0	0	0	0	0	0	0	0	0	0	0	0	0	0	0	0	0	0	0	0	0	0	0	0
Otu1355	0	0	0.00942329	0	0	0	0	0.00942329	0	0	0	0	0	0	0	0	0	0	0	0	0	0	0	0	0	0	0	0	0	0	0	0	0	0	0	0	0	0	0	0	0	0	0	0	0	0	0	0	0
Otu1356	0	0	0	0	0	0	0	0	0	0	0	0	0	0	0	0	0	0	0	0	0	0	0	0	0	0	0	0	0	0	0	0	0	0	0	0	0	0	0	0	0	0	0	0	0	0	0	0	0
Otu1357	0	0	0	0	0	0	0	0	0	0	0	0	0	0	0	0	0	0	0	0	0	0	0	0	0	0	0	0	0	0	0	0	0	0	0	0	0	0	0	0	0	0	0	0	0	0	0	0	0
Otu1358	0	0	0	0	0	0	0	0	0	0	0	0	0	0	0	0	0	0	0	0	0	0	0	0	0	0	0	0	0	0	0.00942329	0	0	0	0	0	0	0	0	0	0	0	0	0	0	0	0	0	0
Otu1359	0	0	0	0	0	0	0	0	0	0	0	0	0	0	0	0	0	0	0	0	0	0	0	0	0.00942329	0	0	0	0	0	0	0	0	0	0	0	0	0	0	0	0	0	0	0	0	0	0	0	0.00942329
Otu1360	0	0	0	0	0	0	0	0	0	0	0	0	0	0	0	0	0	0	0	0	0	0	0	0	0	0	0	0	0	0	0	0	0	0	0	0	0	0	0	0	0	0	0	0	0	0	0	0	0
Otu1361	0	0	0	0	0	0	0	0	0	0	0	0	0	0	0	0	0	0	0	0	0	0	0	0	0	0	0	0	0	0	0	0	0	0	0	0	0	0	0	0	0	0	0	0	0	0	0	0	0
Otu1362	0	0	0	0	0	0	0	0	0	0	0	0	0	0	0	0	0	0	0	0	0	0	0	0	0	0	0	0	0	0	0	0	0	0	0	0	0	0	0	0	0	0	0	0	0	0	0	0	0
Otu1363	0	0	0	0	0	0	0	0	0	0	0	0	0	0	0	0	0	0	0	0	0	0	0	0	0	0	0	0	0	0	0	0	0	0	0	0	0	0	0	0	0	0	0	0	0	0	0	0	0
Otu1364	0	0	0	0	0	0	0	0	0	0	0	0	0	0	0	0	0	0	0	0	0	0	0	0	0	0	0	0	0	0	0	0	0	0	0	0	0	0	0	0	0	0	0	0	0	0	0	0	0
Otu1365	0	0	0	0	0	0	0	0	0	0	0	0	0	0	0	0	0	0	0	0	0	0	0	0	0	0	0	0	0	0	0	0	0	0	0	0	0	0	0	0	0	0	0	0	0	0	0	0	0
Otu1366	0	0	0	0	0	0	0	0	0	0	0	0	0	0	0	0	0	0	0	0	0	0	0	0	0	0	0	0	0	0	0	0.00942329	0	0	0	0	0	0	0	0	0	0	0	0	0	0	0	0	0
Otu1367	0	0	0	0	0	0	0	0	0	0	0	0	0	0	0	0	0	0	0	0	0	0	0	0	0	0	0	0	0	0	0	0	0	0	0	0	0	0	0	0	0	0	0.00942329	0	0	0	0	0	0
Otu1368	0	0	0	0	0	0	0	0	0	0	0	0	0	0	0	0	0	0	0	0	0	0	0	0	0	0	0	0	0	0	0	0	0	0	0	0	0	0	0	0	0	0	0.00942329	0	0	0	0	0	0
Otu1369	0	0	0	0	0	0	0	0	0	0	0	0	0	0	0	0	0	0	0	0	0	0	0	0	0	0	0	0	0	0	0	0	0	0	0	0	0	0	0	0	0	0	0	0	0	0	0	0	0
Otu1370	0	0	0	0	0	0	0	0	0	0.00942329	0	0	0	0	0	0	0	0	0	0	0.00942329	0	0	0	0	0	0	0	0	0	0	0	0	0	0	0	0	0	0	0	0	0	0	0	0	0	0	0	0
Otu1371	0	0	0	0	0	0	0	0	0	0	0	0	0	0	0	0	0	0	0	0	0	0	0	0	0	0.00942329	0	0	0	0	0	0	0	0	0	0	0	0	0	0	0	0	0	0	0	0	0	0	0
Otu1372	0	0	0	0	0	0	0	0	0	0	0	0	0	0	0	0	0	0	0	0	0	0	0	0	0	0	0	0	0	0	0	0.00942329	0	0	0	0	0	0	0	0	0	0	0	0	0	0	0	0	0
Otu1373	0	0	0	0	0	0	0	0	0	0	0	0	0	0	0	0	0	0	0	0	0	0	0	0	0	0	0	0	0	0	0	0	0	0	0	0	0	0	0	0	0	0	0.00942329	0	0	0	0	0	0
Otu1374	0	0	0	0	0	0	0	0.00942329	0	0	0	0	0	0	0	0	0	0	0	0	0	0	0	0	0	0	0	0	0	0	0	0	0	0	0	0	0	0	0	0	0	0	0	0	0	0	0	0	0
Otu1375	0	0	0	0	0	0	0	0	0	0	0	0	0	0	0	0	0	0	0	0	0	0	0	0	0	0	0	0	0	0	0	0.00942329	0	0	0	0	0	0	0	0	0	0	0	0	0	0	0	0	0
Otu1376	0	0	0	0	0	0	0	0	0	0	0	0	0	0	0	0	0	0	0	0	0	0	0	0	0	0	0	0	0	0	0	0	0	0	0	0	0	0	0	0	0	0	0	0	0	0	0	0	0
Otu1377	0	0	0	0	0	0	0	0	0	0	0	0	0	0	0	0	0	0	0	0	0	0	0	0	0	0	0	0	0	0	0	0	0	0	0	0	0	0	0	0	0	0	0	0	0	0	0	0	0
Otu1378	0	0	0.00942329	0.00942329	0	0	0	0	0	0	0	0	0	0	0	0	0	0	0	0	0	0	0	0	0	0	0	0	0	0	0	0	0	0	0	0	0	0	0	0	0	0	0	0	0	0	0	0	0
Otu1379	0	0	0	0	0	0	0	0	0	0	0	0	0	0	0	0	0	0	0	0	0	0	0	0	0	0	0	0	0	0	0	0	0	0	0	0	0	0	0	0	0	0	0	0	0	0	0	0	0
Otu1380	0	0	0	0	0	0	0.00942329	0.00942329	0	0	0	0	0	0	0	0	0	0	0	0	0	0	0	0	0	0	0	0	0	0	0	0	0	0	0	0	0	0	0	0	0	0	0	0	0	0	0	0	0
Otu1381	0	0	0	0	0	0	0	0	0	0	0	0	0	0	0	0	0	0	0	0	0	0	0	0	0	0	0	0	0	0	0	0	0	0	0	0	0	0	0	0	0	0	0	0	0	0	0	0	0
Otu1382	0	0	0	0	0	0	0	0	0	0	0	0	0	0	0	0	0	0	0	0	0	0	0	0	0	0	0	0	0	0	0	0	0	0	0	0	0	0	0	0	0	0	0	0	0	0.0188466	0	0	0
Otu1383	0	0	0	0	0	0	0	0	0	0	0	0	0	0	0	0	0	0	0	0	0	0	0	0	0	0	0	0	0	0	0	0	0	0	0	0	0	0	0	0	0	0	0	0	0	0	0	0	0
Otu1384	0	0	0	0	0.00942329	0	0	0	0	0	0	0	0	0	0	0	0	0	0	0	0	0	0	0	0	0	0	0	0	0	0	0	0	0	0	0	0	0	0	0	0	0	0	0	0	0	0	0	0
Otu1385	0	0	0	0	0	0	0	0	0	0	0	0	0	0	0	0	0	0	0	0	0	0	0	0	0	0	0	0	0	0	0	0	0	0	0	0	0	0	0	0	0	0.00942329	0	0	0	0	0	0	0
Otu1386	0	0	0	0	0	0	0	0	0	0	0	0	0	0	0	0	0	0	0	0	0	0	0	0	0	0	0	0	0	0	0	0	0	0	0	0	0	0	0	0	0	0	0	0	0	0	0	0	0
Otu1387	0	0	0	0	0	0	0	0	0	0	0	0	0	0	0	0	0	0	0	0	0	0	0	0	0	0	0	0	0	0	0	0	0	0	0	0	0	0	0	0	0	0	0	0	0	0	0	0	0
Otu1388	0	0	0	0	0	0	0	0	0	0	0	0	0	0	0	0	0	0	0	0	0	0	0	0	0	0	0	0	0	0	0	0	0	0	0	0	0	0	0	0	0	0	0	0	0	0	0	0	0
Otu1389	0.00942329	0	0	0	0	0	0	0	0	0	0	0	0	0.00942329	0	0	0	0	0	0	0	0	0	0	0	0	0	0	0	0	0	0	0	0	0	0	0	0	0	0	0	0	0	0	0	0	0	0	0
Otu1390	0	0	0	0	0	0	0	0	0	0	0	0	0	0	0	0	0	0	0	0	0	0	0	0	0	0	0	0	0.00942329	0	0	0	0	0	0	0	0	0	0	0	0	0	0	0	0	0	0	0	0
Otu1391	0	0	0	0	0	0	0	0	0	0	0	0	0	0	0	0	0	0	0	0	0	0	0	0	0	0	0	0	0	0	0	0	0	0	0	0	0	0	0	0	0	0	0	0	0	0	0	0	0
Otu1392	0	0	0	0	0	0	0	0	0	0	0	0	0	0	0	0	0	0	0	0	0	0	0	0	0	0	0	0	0	0	0	0	0	0	0	0	0	0	0	0	0	0	0	0	0	0	0	0	0.00942329
Otu1393	0	0	0	0	0	0	0	0	0	0	0	0	0	0	0	0	0	0	0	0	0	0	0	0	0	0	0	0	0	0	0	0	0	0	0	0	0	0	0	0	0	0	0	0	0	0	0	0	0
Otu1394	0	0	0	0	0	0	0	0	0	0	0	0	0	0	0	0	0	0	0	0	0	0	0	0	0	0	0	0	0	0	0	0	0	0	0	0	0	0	0	0	0	0	0	0	0	0	0	0	0
Otu1395	0	0	0	0	0	0	0	0	0	0	0	0	0	0	0	0	0	0	0	0	0	0	0	0	0	0	0	0	0	0	0	0	0	0	0	0	0	0	0	0	0	0	0	0	0	0	0	0	0
Otu1396	0	0	0	0	0	0	0	0	0	0	0	0	0	0	0	0	0	0	0	0	0	0	0	0	0	0	0	0	0	0	0	0	0	0	0	0	0	0	0	0	0	0	0	0	0	0	0	0	0
Otu1397	0	0	0	0	0	0	0	0	0	0	0	0	0	0	0	0	0	0	0	0	0	0	0	0	0	0	0	0	0	0	0	0	0	0	0	0	0	0	0	0	0	0	0	0	0	0	0	0	0
Otu1398	0	0	0	0	0	0	0	0	0	0	0	0	0	0	0	0	0	0	0	0	0	0	0	0	0	0	0	0	0	0	0	0	0	0	0	0	0	0	0	0	0	0	0	0	0	0	0	0	0
Otu1399	0	0	0	0	0	0	0	0	0	0	0	0	0	0	0	0	0	0	0	0	0	0	0	0	0	0	0	0	0	0	0	0	0	0	0	0	0	0	0	0	0	0	0	0	0	0	0	0	0
Otu1400	0	0	0	0	0	0	0	0	0	0	0	0	0	0	0	0	0	0	0	0	0	0.0188466	0	0	0	0	0	0	0	0	0	0	0	0	0	0	0	0	0	0	0	0	0	0	0	0	0	0	0
Otu1401	0	0	0	0	0	0	0	0	0	0	0	0	0	0	0	0	0	0	0	0	0	0	0	0	0	0	0.00942329	0	0	0	0	0	0	0	0	0	0	0	0	0	0	0	0	0	0	0	0	0.00942329	0
Otu1402	0	0	0	0	0	0	0	0	0	0	0	0	0	0	0	0	0	0	0	0	0	0	0	0	0	0	0	0	0	0	0	0	0	0	0	0	0	0	0	0	0	0	0	0	0	0	0	0	0
Otu1403	0	0	0	0	0	0	0	0	0	0	0	0	0	0	0	0	0	0	0	0	0	0	0	0	0	0	0	0	0	0	0	0.00942329	0	0	0	0	0	0	0	0	0	0	0	0	0	0	0	0	0
Otu1404	0	0.00942329	0	0	0	0	0.00942329	0	0	0	0	0	0	0	0	0	0	0	0	0	0	0	0	0	0	0	0	0	0	0	0	0	0	0	0	0	0	0	0	0	0	0	0	0	0	0	0	0	0
Otu1405	0	0	0	0	0	0	0	0	0	0	0	0	0	0	0	0	0	0	0	0	0	0	0	0	0	0	0	0	0	0	0	0	0	0	0	0	0	0.00942329	0	0	0	0	0	0	0	0	0	0	0
Otu1406	0	0.00942329	0	0.00942329	0	0	0	0	0	0	0	0	0	0	0	0	0	0	0	0	0	0	0	0	0	0	0	0	0	0	0	0	0	0	0	0	0	0	0	0	0	0	0	0	0	0	0	0	0
Otu1407	0	0	0	0	0.00942329	0	0	0	0.00942329	0	0	0	0	0	0	0	0	0	0	0	0	0	0	0	0	0	0	0	0	0	0	0	0	0	0	0	0	0	0	0	0	0	0	0	0	0	0	0	0
Otu1408	0	0	0	0	0	0	0	0	0	0	0	0	0	0	0	0	0	0	0	0	0	0	0	0.00942329	0	0	0	0	0	0	0	0	0	0	0	0	0	0	0	0	0	0	0	0	0	0	0	0.00942329	0
Otu1409	0	0	0	0	0	0	0	0	0	0	0	0	0	0	0	0	0	0	0	0	0	0	0	0	0	0	0	0	0	0	0	0	0	0	0	0	0	0	0	0	0	0	0	0	0	0	0	0	0
Otu1410	0	0.00942329	0	0	0	0	0	0	0	0	0	0	0	0	0	0	0	0	0	0	0	0	0	0	0	0	0	0	0	0	0	0	0	0	0	0	0	0	0	0	0	0	0	0	0	0	0	0	0
Otu1411	0	0	0	0	0	0	0	0	0	0	0	0	0	0	0	0	0	0	0	0	0	0	0	0	0	0	0	0	0	0	0	0	0	0	0	0	0	0	0	0	0	0	0	0	0	0	0	0	0
Otu1412	0	0	0	0	0	0	0	0	0	0	0	0	0	0	0	0	0	0	0	0	0	0	0	0	0	0	0	0	0	0	0	0	0	0	0	0	0	0	0	0	0	0	0	0	0	0	0	0	0
Otu1413	0	0	0	0	0	0	0	0	0	0	0	0	0	0	0	0	0	0	0	0	0	0	0	0	0	0	0	0	0	0	0	0	0	0	0	0	0	0	0	0	0	0	0	0	0	0	0	0	0
Otu1414	0	0	0	0	0	0	0	0	0	0	0	0	0	0	0	0	0	0	0	0	0	0	0	0	0	0	0	0	0	0	0	0	0	0	0	0	0	0	0	0	0	0	0	0	0	0	0	0	0
Otu1415	0	0	0	0	0	0	0.00942329	0	0	0	0	0	0	0	0	0	0	0	0	0	0	0	0	0	0	0	0	0	0	0	0	0	0	0	0	0	0	0	0	0	0	0	0	0	0	0	0	0	0
Otu1416	0	0	0	0	0	0	0	0	0	0	0	0	0	0	0	0	0	0	0	0	0	0	0	0	0	0	0	0	0	0	0	0	0	0	0	0	0	0	0	0	0	0	0	0	0	0	0	0	0
Otu1417	0	0	0	0	0	0	0	0	0	0	0	0	0	0	0	0	0	0	0	0	0	0	0	0	0	0	0	0	0	0	0	0	0	0	0	0	0	0	0	0	0	0	0	0	0	0	0	0	0
Otu1418	0	0	0	0	0	0	0	0	0	0	0.00942329	0	0	0	0	0	0	0	0	0	0	0	0	0	0	0	0	0	0	0	0	0	0	0	0	0	0	0	0	0	0	0	0	0	0	0	0	0	0
Otu1419	0	0	0	0	0	0	0	0	0	0	0	0	0	0	0	0	0	0	0	0	0	0	0	0	0	0	0	0	0	0	0	0	0	0	0	0	0	0	0	0	0	0	0	0	0	0	0	0	0.00942329
Otu1420	0	0	0	0	0	0	0	0	0	0	0	0	0	0	0	0	0	0	0	0	0	0	0	0	0	0	0	0	0	0	0	0	0	0	0.00942329	0	0	0	0	0	0	0	0	0	0	0	0	0	0
Otu1421	0	0	0	0	0	0	0	0	0	0	0	0	0	0	0	0	0	0	0	0	0	0	0	0	0	0	0	0	0	0.00942329	0	0	0	0	0	0	0	0	0	0	0	0	0	0	0	0	0	0	0
Otu1422	0	0	0	0	0	0	0	0	0	0	0	0	0	0	0	0	0	0	0	0	0	0	0	0	0	0	0	0	0	0	0	0	0	0	0	0	0	0	0	0	0	0	0	0	0	0	0	0	0
Otu1423	0	0	0.00942329	0	0	0	0	0	0	0	0	0	0	0	0	0	0.00942329	0	0	0	0	0	0	0	0	0	0	0	0	0	0	0	0	0	0	0	0	0	0	0	0	0	0	0	0	0	0	0	0
Otu1424	0	0	0	0	0	0	0	0	0	0	0	0	0	0	0	0	0	0	0	0	0	0	0	0	0	0	0	0	0	0	0	0	0	0	0	0	0	0	0	0	0	0	0	0	0	0	0	0	0
Otu1425	0	0	0	0	0	0	0	0	0	0	0	0	0	0	0	0	0	0	0	0	0	0	0	0	0	0	0	0	0	0	0	0	0	0	0	0	0	0	0.00942329	0	0	0	0	0	0	0	0	0	0
Otu1426	0	0	0	0	0	0	0	0	0	0	0	0	0	0	0	0	0	0	0	0	0	0	0	0	0.00942329	0	0	0	0	0.00942329	0	0	0	0	0	0	0	0	0	0	0	0	0	0	0	0	0	0	0
Otu1427	0	0	0	0	0	0	0	0	0	0	0	0	0	0	0	0	0	0	0	0	0	0	0	0	0	0	0	0	0	0	0	0	0	0	0	0.00942329	0	0	0	0	0	0	0	0	0	0	0	0	0
Otu1428	0	0	0	0	0	0	0	0	0	0	0	0	0	0	0	0	0	0	0	0	0	0	0	0	0	0	0	0	0	0.00942329	0	0	0	0	0	0	0	0	0	0	0	0	0	0	0	0	0	0	0
Otu1429	0	0.00942329	0	0	0	0	0	0	0	0	0	0	0	0.00942329	0	0	0	0	0	0	0	0	0	0	0	0	0	0	0	0	0	0	0	0	0	0	0	0	0	0	0	0	0	0	0	0	0	0	0
Otu1430	0	0.00942329	0	0	0	0	0	0	0	0	0	0	0	0	0	0	0	0	0	0	0	0	0	0	0	0	0	0	0	0	0	0	0	0	0	0	0	0	0	0	0	0	0	0	0	0	0	0	0
Otu1431	0	0	0	0	0	0	0	0	0	0	0	0	0	0	0	0	0	0	0	0	0	0	0	0	0	0	0	0	0	0	0	0	0	0	0	0	0	0	0	0	0	0	0.00942329	0	0	0	0	0	0
Otu1432	0	0	0	0	0	0	0	0	0	0	0	0	0	0	0	0	0	0	0	0	0	0	0	0	0	0	0	0	0	0	0	0	0	0	0	0	0	0	0	0	0	0	0	0	0	0	0	0	0
Otu1433	0	0	0	0	0	0	0	0	0	0	0	0	0	0	0	0	0	0	0	0	0	0	0	0	0	0.00942329	0	0	0	0	0	0	0	0	0	0	0	0	0	0	0	0	0	0	0	0	0	0	0
Otu1434	0	0	0	0	0	0	0	0	0	0	0	0	0	0	0	0	0	0	0	0	0	0	0	0	0	0	0	0	0	0	0	0	0	0	0	0	0	0	0	0	0	0	0	0	0	0.00942329	0	0	0
Otu1435	0	0	0	0	0	0	0	0	0	0	0	0	0	0	0	0	0	0	0	0	0	0	0	0	0	0	0	0	0	0	0	0	0	0	0	0	0	0	0	0	0	0	0	0	0	0	0.00942329	0	0
Otu1436	0	0	0	0	0	0	0	0	0	0	0	0	0	0	0	0	0	0	0	0	0	0	0	0	0	0	0	0	0	0	0	0	0	0	0	0	0	0	0	0	0	0	0	0	0	0	0	0	0
Otu1437	0	0	0	0	0	0	0	0	0	0	0	0	0	0	0	0	0	0	0	0	0	0	0	0	0	0	0	0	0	0	0	0	0	0	0	0	0	0	0	0	0	0	0	0.00942329	0	0	0	0	0
Otu1438	0	0	0	0	0	0	0	0	0	0	0	0	0	0	0	0	0	0	0	0	0	0	0	0	0	0	0	0	0	0	0	0	0	0	0	0	0	0	0	0	0	0	0	0	0	0	0.00942329	0	0
Otu1439	0	0	0	0	0	0	0	0	0	0	0	0	0	0	0	0	0	0	0	0	0	0	0	0	0	0	0	0	0	0	0	0	0	0	0	0	0	0	0	0	0	0	0	0	0.00942329	0	0	0	0
Otu1440	0	0	0	0	0	0	0	0	0	0	0	0	0	0	0	0	0	0	0	0	0	0	0	0	0	0	0	0	0	0	0.00942329	0	0	0	0	0	0	0	0	0	0	0	0	0	0	0	0	0	0
Otu1441	0	0	0	0	0	0	0	0	0	0	0	0	0	0	0	0	0	0	0	0	0	0	0	0	0	0	0	0	0	0	0	0	0	0	0	0	0	0	0	0	0	0	0	0	0	0	0	0	0
Otu1442	0	0	0	0	0	0	0	0	0	0	0	0	0	0	0	0	0	0	0	0	0	0	0	0	0	0	0	0	0	0	0	0	0	0	0	0	0	0	0	0	0	0	0	0	0	0	0	0	0
Otu1443	0	0	0	0	0	0	0	0	0	0	0	0	0	0	0	0	0	0	0	0	0	0	0	0	0	0	0	0	0	0	0	0	0	0	0	0	0	0	0	0	0	0	0	0	0	0	0	0	0
Otu1444	0	0	0	0	0	0	0	0	0	0	0	0	0	0	0	0	0	0	0	0	0	0	0	0	0	0	0	0	0	0	0	0	0	0	0	0	0	0	0	0	0	0	0	0	0	0	0	0	0
Otu1445	0	0	0	0	0	0	0	0.00942329	0	0.00942329	0	0	0	0	0	0	0	0	0	0	0	0	0	0	0	0	0	0	0	0	0	0	0	0	0	0	0	0	0	0	0	0	0	0	0	0	0	0	0
Otu1446	0	0.00942329	0	0	0	0	0	0	0	0.00942329	0	0	0	0	0	0	0	0	0	0	0	0	0	0	0	0	0	0	0	0	0	0	0	0	0	0	0	0	0	0	0	0	0	0	0	0	0	0	0
Otu1447	0	0	0	0	0	0	0	0	0	0	0	0	0	0	0	0	0	0	0	0	0	0	0	0	0.00942329	0	0	0	0	0	0	0	0	0	0	0	0	0	0	0	0	0	0	0	0	0	0	0	0
Otu1448	0	0	0	0.00942329	0	0	0.00942329	0	0	0	0	0	0	0	0	0	0	0	0	0	0	0	0	0	0	0	0	0	0	0	0	0	0	0	0	0	0	0	0	0	0	0	0	0	0	0	0	0	0
Otu1449	0	0	0	0	0	0	0	0	0	0	0	0	0	0	0	0	0	0	0	0	0	0	0	0	0	0	0	0	0	0	0	0	0	0	0	0.00942329	0	0	0	0	0	0	0	0	0	0	0	0	0
Otu1450	0	0	0	0	0	0	0	0	0	0	0	0	0	0	0	0	0	0	0	0	0	0	0	0	0	0	0	0	0	0	0	0	0	0	0	0	0	0	0	0	0	0	0	0	0	0	0	0	0
Otu1451	0	0	0	0	0	0	0	0	0	0	0	0	0	0	0	0	0	0	0	0	0	0	0	0	0	0	0	0	0	0	0	0	0	0	0	0	0	0	0	0.00942329	0	0	0	0	0	0	0	0	0
Otu1452	0	0	0	0	0	0	0	0	0	0	0	0	0	0	0	0	0	0	0	0	0	0	0	0	0	0	0.00942329	0	0	0	0	0	0	0	0	0	0	0	0	0	0	0	0	0	0	0	0	0	0.00942329
Otu1453	0	0	0	0	0	0	0	0	0	0	0	0	0	0	0	0	0	0	0	0	0	0	0	0	0	0	0	0	0	0.00942329	0	0	0	0	0	0	0	0	0	0	0	0	0	0	0	0	0	0	0
Otu1454	0	0	0	0	0	0	0	0	0	0	0	0	0	0	0	0	0	0	0	0	0	0	0	0	0	0	0	0	0	0	0	0	0	0	0	0	0	0	0	0	0	0	0	0	0	0	0	0	0
Otu1455	0	0	0	0	0	0	0	0	0	0	0	0	0	0	0	0	0	0	0	0	0	0	0	0	0	0	0	0	0	0	0	0	0	0	0	0	0.00942329	0	0	0	0	0	0	0	0	0	0	0	0
Otu1456	0	0	0	0	0	0	0	0	0	0	0	0	0	0	0	0	0	0	0	0	0	0	0	0	0	0	0	0	0	0	0	0	0	0	0	0	0	0	0	0	0	0	0	0	0	0	0	0	0
Otu1457	0	0	0	0	0	0	0	0	0	0	0	0	0	0	0	0	0	0	0	0	0	0	0	0	0	0	0	0	0	0	0	0	0	0	0	0	0	0	0	0	0	0	0	0	0	0	0	0	0
Otu1458	0	0	0	0	0	0	0	0	0	0	0	0	0	0	0	0	0	0	0	0	0	0	0	0	0	0	0	0	0	0	0	0	0	0	0	0	0	0	0	0	0	0	0	0	0	0	0	0	0
Otu1459	0	0	0	0	0	0	0	0	0	0	0	0	0	0	0	0	0	0	0	0	0	0	0	0	0	0	0	0	0	0	0	0	0	0	0	0	0	0	0	0	0	0	0	0	0	0	0	0	0
Otu1460	0	0	0	0	0	0	0	0	0	0	0	0	0	0	0	0	0	0	0	0	0	0	0	0	0	0	0	0	0	0	0	0	0	0	0	0	0	0	0	0	0	0	0	0	0	0	0	0	0
Otu1461	0	0	0	0	0	0	0	0	0	0	0	0	0	0	0	0	0	0	0	0	0	0	0	0	0	0	0	0	0	0	0	0	0	0	0	0	0	0	0	0	0	0	0	0	0	0	0	0	0
Otu1462	0	0	0	0	0	0	0	0	0	0	0	0	0	0	0	0	0	0	0	0	0	0	0	0	0	0	0	0	0	0	0	0	0	0	0	0	0	0	0	0	0	0	0	0	0	0	0	0	0
Otu1463	0	0	0	0	0	0	0	0	0	0	0	0	0	0	0	0	0	0	0	0	0	0	0	0	0	0	0	0	0	0	0	0	0	0	0	0	0	0	0	0	0	0	0	0	0	0	0	0	0
Otu1464	0	0	0	0	0	0	0	0	0	0	0	0	0	0	0	0	0	0	0	0	0	0	0	0.0188466	0	0	0	0	0	0	0	0	0	0	0	0	0	0	0	0	0	0	0	0	0	0	0	0	0
Otu1465	0	0	0	0	0	0	0	0	0	0	0	0	0	0	0	0	0	0	0	0	0	0	0	0	0	0	0	0	0	0	0	0	0	0	0	0	0	0	0	0	0	0	0	0	0	0	0	0	0
Otu1466	0	0	0	0	0	0	0	0	0	0	0	0	0	0	0	0	0	0	0	0	0	0	0	0	0	0	0	0	0	0	0	0	0	0	0	0	0	0	0	0	0	0	0	0	0	0	0	0	0
Otu1467	0	0	0	0	0	0	0	0	0	0	0	0	0	0	0	0	0	0	0	0	0	0	0	0	0	0	0	0	0	0	0	0	0	0	0	0	0	0	0	0	0	0	0	0	0	0	0	0	0
Otu1468	0	0	0	0	0	0	0	0	0	0	0	0	0	0	0	0	0	0	0	0	0	0	0	0	0	0	0	0	0	0	0	0	0	0	0	0	0	0	0	0	0	0	0	0	0	0	0	0	0
Otu1469	0	0	0	0	0	0	0	0	0	0	0	0	0	0	0	0	0	0	0	0	0	0	0	0	0	0	0	0	0	0	0	0	0	0	0	0	0	0.00942329	0	0	0	0	0	0	0	0	0	0	0
Otu1470	0	0	0	0	0	0	0	0	0	0	0	0	0	0	0	0	0	0	0	0	0	0	0	0	0	0	0	0	0	0	0	0	0	0	0	0	0	0	0	0	0	0	0	0	0	0.00942329	0	0	0
Otu1471	0	0	0	0.00942329	0	0	0	0	0	0	0	0	0	0	0	0	0	0	0	0	0	0	0	0	0	0	0	0	0	0	0	0	0	0	0	0	0	0	0	0	0	0	0	0	0	0	0	0	0
Otu1472	0	0	0	0	0	0	0	0	0	0	0	0	0	0	0	0	0	0	0	0	0	0	0	0	0	0	0	0	0	0	0	0	0	0	0	0	0	0	0	0	0	0	0	0	0	0	0	0	0
Otu1473	0	0	0	0	0	0	0	0	0	0	0	0	0	0	0	0	0	0	0	0	0	0	0	0	0	0	0	0	0	0	0	0	0	0	0	0	0	0	0	0	0	0	0	0	0.00942329	0	0	0	0
Otu1474	0	0	0	0	0	0	0	0	0	0	0	0	0	0	0	0	0	0	0	0	0	0	0	0	0	0	0.00942329	0	0	0	0	0	0	0	0	0	0	0	0	0	0	0	0	0	0	0	0	0	0
Otu1475	0	0	0	0	0	0	0	0	0	0	0	0	0	0	0	0	0	0	0	0	0	0	0	0	0	0	0	0	0	0	0	0	0	0	0	0	0	0	0	0	0	0	0	0	0	0	0	0	0
Otu1476	0	0	0	0	0	0	0	0	0	0	0	0	0	0	0	0	0	0	0	0	0	0	0	0	0	0	0	0	0	0	0	0	0	0	0	0	0	0	0	0	0	0	0	0	0	0	0	0	0
Otu1477	0	0	0	0	0	0	0	0	0	0	0	0	0	0	0	0	0	0	0	0	0	0	0	0	0	0	0	0	0	0	0	0	0	0	0	0	0	0	0	0	0	0	0	0	0	0	0	0	0
Otu1478	0	0	0	0	0	0	0	0	0	0	0	0	0	0	0	0	0	0	0	0	0	0	0	0	0	0	0	0	0	0	0	0	0	0	0	0	0	0	0	0	0	0	0	0	0	0	0	0	0
Otu1479	0	0	0	0	0	0	0	0	0	0	0	0	0	0	0	0	0	0	0	0	0	0	0	0	0	0	0	0	0	0	0	0	0	0	0	0	0	0	0.00942329	0	0	0	0	0	0	0	0	0	0
Otu1480	0	0	0	0	0	0	0	0	0	0	0	0	0	0	0	0	0	0	0	0	0	0	0	0	0	0	0	0	0	0	0	0	0	0	0	0	0	0	0	0	0	0	0	0	0	0	0	0	0
Otu1481	0	0	0	0	0	0	0	0	0	0	0	0	0	0	0	0	0	0	0	0	0	0	0	0	0	0	0	0	0	0	0	0	0	0	0	0	0	0	0	0	0	0	0	0	0	0	0	0	0
Otu1482	0	0	0	0	0	0	0	0	0	0	0	0	0	0	0	0	0	0	0	0	0	0	0	0	0	0	0	0	0	0	0	0	0	0	0	0	0	0	0	0	0	0	0	0	0	0	0	0	0
Otu1483	0	0	0	0	0	0	0	0	0	0	0	0	0	0	0	0	0	0	0	0	0	0	0	0	0	0	0	0	0	0	0	0	0	0	0	0	0	0	0	0	0	0.00942329	0	0	0	0	0	0	0
Otu1484	0	0	0	0	0	0	0	0	0	0	0	0	0	0	0	0	0	0	0	0	0	0	0	0	0	0	0	0	0	0	0	0	0	0	0	0	0	0	0	0	0	0	0	0	0	0	0	0	0
Otu1485	0	0	0	0	0	0	0	0	0	0	0	0	0	0	0	0	0	0	0	0	0	0	0	0	0	0	0	0	0	0	0	0	0	0	0	0	0	0	0	0	0	0	0	0	0	0	0	0	0
Otu1486	0	0	0	0	0	0	0	0	0	0	0	0	0	0	0	0	0	0	0	0	0	0	0	0	0	0	0	0	0	0	0	0	0	0	0	0	0	0	0	0	0	0	0	0	0	0	0	0	0
Otu1487	0	0	0	0	0	0	0	0	0	0	0	0	0	0	0	0	0	0	0	0	0	0	0	0	0	0	0	0	0	0	0	0	0	0	0	0	0	0	0	0	0	0	0	0	0	0	0	0	0
Otu1488	0	0	0	0	0	0	0	0	0	0	0	0	0	0	0	0	0	0	0	0	0	0	0	0	0	0	0	0	0	0	0	0	0	0	0	0	0	0	0	0	0	0	0	0	0	0	0.00942329	0	0
Otu1489	0	0	0	0	0	0	0	0	0	0	0	0	0	0.00942329	0	0	0	0	0	0	0	0	0	0	0	0	0	0	0	0	0	0	0	0	0	0	0	0	0	0	0	0	0	0	0	0	0	0	0
Otu1490	0	0	0	0	0	0	0	0	0	0	0	0	0	0	0	0	0	0	0	0	0	0	0	0	0	0	0	0	0	0	0	0	0	0	0	0	0	0	0	0	0	0	0	0	0	0	0	0	0
Otu1491	0	0	0	0	0	0	0	0	0	0	0	0	0	0	0	0	0	0	0	0	0	0	0	0	0	0	0	0	0	0	0	0	0	0	0	0	0	0	0	0	0	0	0	0	0	0	0	0	0
Otu1492	0	0	0	0	0	0	0	0	0	0	0	0	0	0	0	0	0	0	0	0	0	0	0	0	0	0	0	0	0	0	0	0	0	0	0	0	0	0	0	0	0	0	0	0	0	0	0	0	0
Otu1493	0	0	0	0	0	0	0	0	0	0	0	0	0	0	0	0	0	0	0	0	0	0	0	0	0	0	0	0	0	0.00942329	0	0	0	0	0	0	0	0	0	0	0	0	0	0	0	0	0	0	0
Otu1494	0	0	0	0	0	0	0	0	0	0	0	0	0	0	0	0	0	0	0	0	0	0	0	0	0	0	0	0	0	0	0	0	0	0	0	0	0	0	0	0	0	0	0	0	0	0	0	0	0
Otu1495	0	0	0	0	0	0	0	0	0	0	0	0	0	0	0	0	0	0	0	0	0	0	0	0	0	0	0	0	0	0	0	0	0	0	0	0	0	0	0	0	0	0	0	0	0	0	0	0	0
Otu1496	0	0	0	0	0	0	0	0	0	0	0	0	0	0	0	0	0	0	0	0	0	0	0	0	0	0	0	0	0	0	0	0	0	0	0	0	0	0	0	0	0	0	0	0	0	0	0	0	0
Otu1497	0	0.00942329	0	0	0	0	0	0	0	0	0	0	0	0	0	0	0	0	0	0	0	0	0	0	0	0	0	0	0	0	0	0	0	0	0	0	0	0	0	0	0	0	0	0	0	0	0	0	0
Otu1498	0	0	0	0	0	0	0	0	0	0	0	0	0	0	0	0	0	0	0	0	0	0	0	0	0	0	0	0	0	0	0	0	0	0	0	0	0	0	0	0	0	0	0	0	0	0	0	0	0
Otu1499	0	0	0	0	0	0	0	0	0	0	0	0	0	0	0	0	0	0	0	0	0	0	0	0	0	0	0	0	0	0	0	0	0	0	0	0	0	0	0	0	0	0	0	0	0	0	0	0	0
Otu1500	0	0	0	0	0	0	0	0	0	0	0	0	0	0	0	0	0	0	0	0	0	0	0	0	0	0	0	0	0	0	0	0	0	0	0	0	0	0	0	0	0	0	0	0	0	0.00942329	0	0	0
Otu1501	0	0	0	0	0	0	0	0	0	0	0	0	0	0	0	0	0	0	0	0	0	0	0	0	0	0	0	0	0	0	0	0	0	0	0	0	0	0	0	0	0	0	0	0	0	0	0	0	0
Otu1502	0	0	0	0	0	0	0	0	0	0	0	0	0	0	0	0	0	0	0	0	0	0	0	0	0	0	0	0	0	0	0	0	0	0.00942329	0	0	0	0	0	0	0	0	0	0	0	0	0	0	0
Otu1503	0	0	0	0	0	0	0	0	0	0	0	0	0	0	0	0	0	0	0	0	0	0	0	0	0	0	0	0	0	0	0	0	0	0	0.00942329	0	0	0	0	0	0	0	0	0	0	0	0	0	0
Otu1504	0	0	0	0	0	0	0	0	0	0	0	0	0	0	0	0	0	0	0	0	0	0	0	0	0	0	0	0	0	0	0	0	0	0	0	0	0	0	0	0	0	0	0	0	0	0	0	0	0
Otu1505	0	0	0	0	0	0	0	0	0	0	0	0	0	0	0	0	0	0	0	0	0	0	0	0	0.00942329	0	0	0	0	0	0	0	0	0	0	0	0	0	0	0	0	0	0	0	0	0	0	0	0
Otu1506	0	0	0	0	0	0	0	0	0	0	0	0	0	0	0	0	0	0	0	0	0	0	0	0	0	0	0	0	0	0	0	0	0	0	0	0	0	0	0	0	0	0	0	0	0	0	0	0	0
Otu1507	0	0	0	0	0	0	0	0	0	0	0	0	0	0	0	0	0	0	0	0	0	0	0	0	0	0	0	0	0	0	0	0	0	0	0	0	0	0	0	0	0	0	0	0	0	0	0	0	0
Otu1508	0	0	0	0	0	0	0	0	0	0.00942329	0	0	0	0	0	0	0	0	0	0	0	0	0	0	0	0	0	0	0	0	0	0	0	0	0	0	0	0	0	0	0	0	0	0	0	0	0	0	0
Otu1509	0	0	0	0	0	0	0	0	0	0	0	0	0	0	0	0	0	0	0	0	0	0	0	0	0	0	0	0	0	0	0	0	0	0	0	0	0	0	0	0	0	0	0	0	0	0	0	0	0
Otu1510	0	0	0	0	0	0	0	0	0	0	0	0	0	0	0	0	0	0	0	0	0	0	0	0	0	0	0	0	0	0	0	0	0	0	0	0	0	0	0	0	0	0	0	0	0	0	0	0	0
Otu1511	0	0	0	0	0	0	0	0	0	0	0	0	0	0	0	0	0	0	0	0	0	0	0	0	0	0	0	0	0	0	0	0	0	0	0	0	0	0	0	0	0	0	0	0	0	0	0	0	0
Otu1512	0	0	0	0	0	0	0	0	0	0	0	0	0	0	0	0	0	0	0	0	0	0	0	0	0	0	0	0	0	0	0	0	0	0	0	0	0	0	0	0	0	0	0	0	0	0	0	0	0
Otu1513	0	0	0	0	0	0	0	0	0	0	0	0	0	0	0	0	0	0	0	0	0	0	0	0	0	0	0	0	0	0	0	0	0	0	0	0	0	0	0	0	0	0	0	0	0	0	0	0	0
Otu1514	0	0	0	0	0	0	0	0	0	0	0	0	0	0	0	0	0	0	0	0	0	0	0	0	0	0	0	0	0	0	0	0	0	0	0	0	0	0	0	0	0	0	0	0	0	0	0	0	0
Otu1515	0	0	0	0	0.00942329	0	0	0	0	0	0	0	0	0	0	0	0	0	0	0	0	0	0	0	0	0	0	0	0	0	0	0	0	0	0	0	0	0	0	0	0	0	0	0	0	0	0	0	0
Otu1516	0	0	0	0	0	0	0	0	0	0	0	0	0	0	0	0	0	0	0	0	0	0	0	0	0	0	0	0	0	0	0	0	0	0	0	0	0	0	0	0	0	0	0	0	0	0	0	0	0
Otu1517	0	0	0	0	0	0	0	0	0	0	0	0	0	0	0	0	0	0	0	0	0	0	0	0	0	0	0	0	0	0	0	0	0	0	0	0	0	0	0	0	0	0	0	0	0	0	0	0	0
Otu1518	0	0	0	0	0	0	0	0	0	0	0	0	0	0	0	0	0	0	0	0	0	0	0	0	0	0	0	0	0	0	0	0	0	0	0	0	0	0	0	0	0	0	0	0	0	0	0	0	0.00942329
Otu1519	0	0	0	0	0	0	0	0	0	0	0	0	0	0	0	0	0	0	0	0	0	0	0	0	0	0	0	0	0	0	0	0	0	0	0	0	0	0	0	0	0	0	0	0	0	0	0	0	0
Otu1520	0	0	0	0	0	0	0	0	0	0	0	0	0	0	0	0	0	0	0	0	0	0	0	0	0	0	0	0	0	0	0	0	0	0	0	0	0	0	0	0	0	0	0	0	0	0	0	0	0
Otu1521	0	0	0	0	0	0	0	0	0	0	0	0	0	0	0	0	0	0	0	0	0	0	0	0	0	0	0	0	0	0	0	0	0	0	0	0	0	0	0	0	0	0	0	0	0	0	0	0	0
Otu1522	0	0	0	0	0	0	0	0	0	0	0	0	0	0	0	0	0	0	0	0	0	0	0	0	0	0	0	0	0	0	0	0	0	0	0	0	0	0	0	0	0	0	0	0	0	0	0	0	0
Otu1523	0	0	0	0	0	0	0	0	0	0	0	0	0	0	0	0	0	0	0	0	0	0	0	0	0	0	0	0.00942329	0	0	0	0	0	0	0	0	0	0	0	0	0	0	0	0	0	0	0	0	0
Otu1524	0	0	0	0	0	0	0	0	0	0	0	0	0	0	0	0	0	0	0	0	0	0	0	0	0	0	0	0	0	0	0	0	0	0	0	0	0	0	0	0	0	0	0	0	0	0	0	0	0
Otu1525	0	0	0	0	0	0	0	0	0	0	0	0	0	0	0	0	0	0	0	0	0	0	0	0	0	0	0	0	0	0	0	0	0	0	0	0	0	0	0	0	0	0	0	0	0	0	0	0	0
Otu1526	0	0	0	0	0	0	0	0	0	0	0	0	0	0	0	0	0	0	0	0	0	0	0	0	0	0	0	0	0	0	0	0	0	0	0	0	0	0	0	0	0	0	0	0	0	0	0	0	0
Otu1527	0	0	0	0	0	0	0	0	0	0	0	0	0	0	0	0	0	0	0	0	0	0	0	0	0	0	0	0	0	0	0	0	0	0	0	0	0	0	0	0	0	0	0	0	0	0	0	0	0
Otu1528	0	0	0	0	0	0	0	0	0	0	0	0	0	0	0	0	0	0	0	0	0	0	0	0	0	0	0	0	0	0	0	0	0	0	0	0	0	0	0	0	0	0	0	0	0	0	0	0	0
Otu1529	0	0	0	0	0	0	0	0	0	0	0	0	0	0	0	0	0	0	0	0	0	0	0	0	0	0	0	0	0	0	0	0	0	0	0	0	0	0	0	0	0	0	0	0	0	0	0	0	0
Otu1530	0	0	0	0	0	0	0	0	0	0	0	0	0	0	0	0	0	0	0	0	0	0	0	0	0	0	0	0	0	0	0	0	0	0	0	0.00942329	0	0	0	0	0	0	0	0	0	0	0	0	0
Otu1531	0	0	0	0	0	0	0	0	0	0	0	0	0	0	0	0	0	0	0	0	0	0	0	0	0	0	0	0	0	0	0	0	0	0	0	0	0	0	0	0	0	0	0	0	0	0	0	0	0
Otu1532	0	0	0	0	0	0	0	0	0	0	0	0	0	0	0	0	0	0	0	0	0	0	0	0	0	0	0	0	0	0	0	0	0	0	0	0	0	0	0	0	0	0	0	0	0	0	0	0	0
Otu1533	0	0	0	0	0	0	0	0	0	0	0	0	0	0	0	0	0	0	0	0	0	0	0	0	0	0	0	0	0	0	0	0	0	0	0	0	0	0	0	0	0	0	0	0	0	0	0	0	0
Otu1534	0	0	0	0	0	0	0	0	0	0	0	0	0	0	0	0	0	0	0	0	0	0	0	0	0	0	0	0	0	0	0	0	0	0	0	0	0	0	0	0	0	0	0	0	0	0	0	0	0
Otu1535	0	0	0	0	0	0	0	0	0	0	0	0	0	0	0	0	0	0	0	0	0	0	0	0	0	0	0	0	0	0	0	0	0	0	0	0	0	0	0	0	0	0	0	0	0	0	0	0	0
Otu1536	0	0	0	0	0	0	0	0	0	0	0	0	0	0	0	0	0	0	0	0	0	0	0	0	0	0	0	0	0	0	0	0	0	0	0	0	0	0	0	0	0	0	0	0	0	0	0	0	0
Otu1537	0	0	0	0	0	0	0	0	0	0	0	0	0	0	0	0	0	0	0	0	0	0	0	0	0	0	0	0	0	0	0	0	0	0	0	0	0	0	0	0	0	0	0.00942329	0	0	0	0	0	0
Otu1538	0	0	0	0	0	0	0	0	0	0	0	0	0	0	0	0	0	0	0	0	0	0	0	0	0	0	0	0	0	0	0	0	0	0	0	0	0	0	0	0	0	0	0	0	0	0	0	0	0
Otu1539	0	0	0	0	0	0	0	0	0	0	0	0	0	0	0	0	0	0	0	0	0	0	0	0	0	0	0	0	0	0	0	0	0	0	0	0	0	0	0	0	0	0	0	0	0	0	0	0	0
Otu1540	0	0	0	0	0	0	0	0	0	0	0	0	0	0	0	0	0	0	0	0	0	0	0	0	0	0	0	0	0	0	0	0	0	0	0	0	0	0	0	0	0	0	0	0	0	0	0	0	0
Otu1541	0	0	0	0	0	0	0	0	0	0	0	0	0	0	0	0	0	0	0	0	0	0	0	0	0	0	0	0	0	0	0	0	0	0	0	0	0	0	0	0	0	0	0	0	0	0	0	0	0
Otu1542	0	0	0	0	0	0	0	0	0	0	0	0	0	0	0	0	0	0	0	0	0	0	0	0.00942329	0	0	0	0	0	0	0	0	0	0	0	0	0	0	0	0	0	0	0	0	0	0	0	0	0
Otu1543	0	0	0	0	0	0	0	0	0	0	0	0	0	0	0	0	0	0	0	0	0	0	0	0	0	0	0	0	0	0	0	0	0	0	0	0	0	0	0	0	0	0	0	0	0	0	0	0	0
Otu1544	0	0	0	0	0	0	0	0	0	0	0	0	0	0	0	0	0	0	0	0	0	0	0	0	0	0	0	0	0	0	0	0	0	0	0	0	0	0	0	0	0	0	0	0	0	0	0	0	0
Otu1545	0	0	0	0	0	0	0	0	0	0	0	0	0	0	0	0	0	0	0	0	0	0	0	0	0	0	0	0	0	0	0	0	0	0	0	0	0	0	0	0	0	0	0	0	0	0	0	0	0.00942329
Otu1546	0	0	0	0	0	0	0	0	0	0	0	0	0	0	0	0	0	0	0	0	0	0	0	0	0	0	0	0	0	0	0	0	0	0	0	0	0	0	0	0	0	0	0	0	0	0	0.00942329	0	0
Otu1547	0	0	0	0	0	0	0	0	0	0	0	0	0	0	0	0	0	0	0	0	0	0	0	0	0	0	0	0	0	0	0	0	0	0	0	0	0	0	0	0	0	0	0	0	0	0	0	0	0
Otu1548	0	0	0	0	0	0	0	0	0	0	0	0	0	0	0	0	0	0	0	0	0	0	0	0	0	0	0	0	0	0	0	0	0	0	0	0	0.00942329	0	0	0	0	0	0	0	0	0	0	0	0
Otu1549	0	0	0	0	0	0	0	0	0	0	0	0	0	0	0	0	0	0	0	0	0	0	0	0	0	0	0	0	0	0	0	0	0	0	0	0	0	0	0	0	0	0	0	0	0	0	0	0	0
Otu1550	0	0	0	0	0	0	0	0	0	0	0	0	0	0	0	0	0	0	0	0	0	0	0	0	0	0	0	0	0	0	0	0	0	0	0	0.00942329	0	0	0	0	0	0	0	0	0	0	0	0	0
Otu1551	0	0	0	0	0	0	0	0	0	0	0	0	0	0	0	0	0	0	0	0	0	0	0	0	0	0	0	0	0	0	0	0	0	0	0	0	0	0	0	0	0	0	0	0	0	0	0	0	0
Otu1552	0	0	0	0	0	0	0	0	0	0	0	0	0	0	0	0	0	0	0	0	0	0	0	0	0	0	0	0	0	0	0	0	0	0	0	0	0	0	0	0	0	0	0	0	0	0	0	0	0
Otu1553	0	0	0	0	0	0	0	0	0	0	0	0	0	0	0	0	0	0	0	0	0	0	0	0	0	0	0	0	0	0	0	0	0	0	0	0	0	0	0	0	0	0	0	0	0	0	0	0	0
Otu1554	0	0	0	0	0	0	0	0	0	0	0	0	0	0	0	0	0	0	0	0	0	0	0	0	0	0	0	0	0	0	0	0	0	0	0	0	0	0	0	0	0	0	0	0	0	0	0	0	0
Otu1555	0	0	0	0	0	0	0	0	0	0	0	0	0	0	0	0	0	0	0	0	0	0	0	0	0	0	0	0	0	0	0	0	0	0	0	0	0	0	0	0	0	0	0	0	0	0	0	0	0
Otu1556	0	0	0	0	0	0	0	0	0	0	0	0	0	0	0	0	0	0	0	0	0	0	0	0	0	0	0	0	0	0	0.00942329	0	0	0	0	0	0	0	0	0	0	0	0	0	0	0	0	0	0
Otu1557	0	0	0	0	0	0	0	0	0	0	0	0	0	0	0	0	0	0	0	0	0	0	0	0	0	0	0	0.00942329	0	0	0	0	0	0	0	0	0	0	0	0	0	0	0	0	0	0	0	0	0
Otu1558	0	0	0	0	0	0	0	0	0	0	0	0	0	0	0	0	0	0	0	0	0	0	0	0	0	0	0	0	0	0	0	0	0	0	0	0	0	0	0	0	0	0	0	0	0	0	0	0	0
Otu1559	0	0	0	0	0	0	0	0	0	0	0	0	0	0	0	0	0	0	0	0	0	0	0	0	0	0	0	0	0	0	0	0	0	0	0	0	0	0	0	0	0	0	0	0	0	0	0	0	0
Otu1560	0	0	0	0	0	0	0	0	0	0	0	0	0	0	0	0	0	0	0	0	0	0	0	0	0	0	0	0	0	0	0	0	0	0	0	0	0	0.00942329	0	0	0	0	0	0	0	0	0	0	0
Otu1561	0	0	0	0	0	0	0	0	0	0	0	0	0	0	0	0	0	0	0	0	0	0	0	0	0	0	0	0	0	0	0	0	0	0	0	0	0	0	0	0	0	0	0	0	0	0	0	0	0
Otu1562	0	0	0	0	0	0	0	0	0	0	0	0	0	0	0	0	0	0	0	0	0	0	0	0	0	0	0	0	0	0	0	0	0	0	0	0	0	0	0	0	0	0	0	0	0	0	0	0	0
Otu1563	0	0	0	0	0	0	0	0	0	0	0	0	0	0	0	0	0	0	0	0	0	0	0	0	0	0	0	0	0	0	0	0	0	0	0	0	0	0	0	0	0	0	0	0	0	0	0	0	0
Otu1564	0	0	0	0	0	0	0	0	0	0	0	0	0	0	0	0	0	0	0	0	0	0	0	0	0	0	0	0	0	0	0	0	0	0	0	0	0	0	0	0	0	0	0	0	0	0	0	0	0
Otu1565	0	0	0	0	0	0	0	0	0	0	0	0	0	0	0	0	0	0	0	0	0	0	0	0	0	0	0	0	0	0	0	0	0	0	0	0	0	0	0	0	0	0	0	0	0	0	0	0	0
Otu1566	0	0	0	0	0	0	0	0	0	0	0	0	0	0	0	0	0	0	0	0	0	0	0	0	0	0	0	0	0	0	0	0	0	0	0	0	0	0	0	0	0	0	0	0	0	0	0	0	0
Otu1567	0	0	0	0	0	0	0	0	0	0	0	0	0	0	0	0	0	0	0	0	0	0	0	0	0	0	0	0	0	0	0	0	0	0	0	0	0	0	0	0	0	0	0	0	0	0	0	0	0
Otu1568	0	0	0	0	0	0	0	0	0	0	0	0	0	0	0	0	0	0	0	0	0	0	0	0	0	0	0	0	0	0	0	0	0	0	0	0	0	0	0	0	0	0	0	0	0	0	0	0	0
Otu1569	0	0	0	0	0	0	0	0	0	0	0	0	0	0	0	0	0	0	0	0	0	0	0	0	0	0	0	0	0	0	0	0	0	0	0	0	0	0	0	0	0	0	0	0	0	0	0	0	0
Otu1570	0	0	0	0	0	0	0	0	0	0	0	0	0	0	0	0	0	0	0	0	0	0	0	0	0	0	0	0	0	0	0	0	0	0	0	0	0	0	0	0	0	0	0	0	0	0	0	0	0
Otu1571	0	0	0	0	0	0	0	0	0	0	0	0	0	0	0	0	0	0	0	0	0	0	0	0	0	0	0	0	0	0	0	0	0	0	0	0	0	0	0	0	0	0	0	0	0	0	0	0	0
Otu1572	0	0	0	0	0	0	0	0	0	0	0	0	0	0	0	0	0	0	0	0	0	0	0	0	0.00942329	0	0	0	0	0	0	0	0	0	0	0	0	0	0	0	0	0	0	0	0	0	0	0	0
Otu1573	0	0	0	0	0	0	0	0	0	0	0	0	0	0	0	0	0	0	0	0	0	0	0	0	0	0	0	0	0	0	0	0	0	0	0	0	0	0	0	0	0	0	0	0	0	0	0	0	0
Otu1574	0	0	0	0	0.00942329	0	0	0	0	0	0	0	0	0	0	0	0	0	0	0	0	0	0	0	0	0	0	0	0	0	0	0	0	0	0	0	0	0	0	0	0	0	0	0	0	0	0	0	0
Otu1575	0	0	0	0	0	0	0	0	0	0	0	0	0	0	0	0	0	0	0	0	0	0	0	0	0	0	0	0	0	0	0	0	0	0	0	0	0	0	0	0	0	0	0	0	0	0	0	0	0
Otu1576	0	0	0	0	0	0	0	0	0	0	0	0	0	0	0	0	0	0	0	0	0	0	0	0	0	0	0	0	0	0	0	0	0	0	0	0	0	0	0	0	0	0	0	0	0	0	0	0	0
Otu1577	0	0	0	0	0	0	0	0	0	0	0	0	0	0	0	0	0	0	0	0	0	0	0	0	0	0	0	0	0	0	0	0	0	0	0	0	0	0	0	0	0	0	0	0	0	0	0	0	0
Otu1578	0	0	0	0	0	0	0	0	0	0	0	0	0	0	0	0	0	0	0	0	0	0	0	0	0	0	0	0	0	0.00942329	0	0	0	0	0	0	0	0	0	0	0	0	0	0	0	0	0	0	0
Otu1579	0	0	0	0	0	0	0	0	0	0	0	0	0	0	0	0	0	0	0	0	0	0	0	0	0	0	0	0	0	0	0	0	0	0	0	0	0	0	0	0	0	0	0	0	0	0	0	0	0
Otu1580	0	0	0	0	0	0	0	0	0	0	0	0	0	0	0	0	0	0	0	0	0	0	0	0	0	0	0	0	0	0	0	0	0	0	0	0	0	0	0	0	0	0	0	0	0	0	0	0	0
Otu1581	0	0	0	0	0	0	0	0	0	0	0	0	0	0	0	0	0	0	0	0	0	0	0	0	0	0	0	0	0	0	0	0	0	0	0	0	0	0	0	0	0	0	0	0	0	0	0	0	0
Otu1582	0	0	0	0	0	0	0	0	0	0	0	0	0	0	0	0	0	0	0	0	0	0	0	0	0	0	0	0	0	0	0	0	0	0	0	0	0	0	0	0	0	0	0	0	0	0	0	0	0
Otu1583	0	0	0	0	0	0	0	0	0	0	0	0	0	0	0	0	0	0	0	0	0	0	0	0	0	0	0	0	0	0	0	0	0	0	0	0	0	0	0	0	0	0	0	0	0	0	0	0	0
Otu1584	0	0	0	0	0	0	0	0	0	0	0	0	0	0	0	0	0	0	0	0	0	0	0	0	0	0	0	0	0	0	0	0	0	0	0	0	0	0	0	0	0	0	0	0	0	0	0	0	0
Otu1585	0	0	0	0	0	0	0	0	0	0	0	0	0	0	0	0	0	0	0	0	0	0	0	0.00942329	0	0	0	0	0	0	0	0	0	0	0	0	0	0	0	0	0	0	0	0	0	0	0	0	0
Otu1586	0	0	0	0	0	0	0	0	0	0	0	0	0	0	0	0	0	0	0	0	0	0	0	0	0	0	0	0	0	0	0	0	0	0	0	0	0	0	0	0	0	0	0	0	0	0	0	0	0
Otu1587	0	0	0	0	0	0	0	0	0	0	0	0	0	0	0	0	0	0	0	0	0	0	0	0	0	0	0	0	0	0	0	0	0	0	0	0	0	0	0	0	0	0	0	0	0	0	0	0	0
Otu1588	0	0	0	0	0	0	0	0	0	0	0	0	0	0	0	0	0	0	0	0	0	0	0	0	0	0	0	0	0	0	0	0	0	0	0	0	0	0	0	0	0	0	0	0	0	0	0	0	0
Otu1589	0	0	0	0	0	0	0	0	0	0	0	0	0	0	0	0	0	0	0	0	0	0	0	0	0	0	0	0	0	0	0	0	0	0	0	0	0	0	0	0	0	0	0	0	0	0	0	0	0
Otu1590	0	0	0	0	0	0	0	0	0	0	0	0	0	0	0	0	0	0	0	0	0	0	0	0	0	0	0	0	0	0	0	0	0	0	0	0	0	0	0	0	0	0	0	0	0	0	0	0	0
Otu1591	0	0	0	0	0	0	0	0	0	0	0	0	0	0	0	0	0	0	0	0	0	0	0	0	0	0	0	0	0	0	0	0.00942329	0	0	0	0	0	0	0	0	0	0	0	0	0	0	0	0	0
Otu1592	0	0	0	0	0	0	0	0	0	0	0	0	0	0	0	0	0	0	0	0	0	0	0	0	0	0	0	0	0	0	0	0	0	0	0	0	0.00942329	0	0	0	0	0	0	0	0	0	0	0	0
Otu1593	0	0	0	0	0	0	0	0	0	0	0	0	0	0	0	0	0	0	0	0	0	0	0	0	0	0	0	0	0	0	0	0	0	0	0	0	0	0	0	0	0	0	0	0	0	0	0	0	0
Otu1594	0	0	0	0	0	0	0	0	0	0	0	0	0	0.00942329	0	0	0	0	0	0	0	0	0	0	0	0	0	0	0	0	0	0	0	0	0	0	0	0	0	0	0	0	0	0	0	0	0	0	0
Otu1595	0	0	0	0	0	0	0	0	0	0	0	0	0	0	0	0	0	0	0	0	0	0	0	0	0	0	0	0	0	0	0	0	0	0	0	0	0	0	0	0	0	0	0	0	0	0	0	0	0
Otu1596	0	0	0	0	0	0	0	0	0	0	0	0	0	0	0	0	0	0	0	0	0	0	0	0	0	0	0	0	0	0	0	0	0	0	0	0	0	0	0	0	0	0	0	0	0	0	0	0	0
Otu1597	0	0	0	0	0	0	0	0	0	0	0	0	0	0	0	0	0	0	0	0	0	0	0	0	0	0	0	0	0	0	0	0	0	0	0	0	0	0	0	0	0	0	0	0	0	0	0	0	0
Otu1598	0	0	0.00942329	0	0	0	0	0	0	0	0	0	0	0	0	0	0	0	0	0	0	0	0	0	0	0	0	0	0	0	0	0	0	0	0	0	0	0	0	0	0	0	0	0	0	0	0	0	0
Otu1599	0	0	0	0	0	0	0	0	0	0	0	0	0	0	0	0	0	0	0	0	0	0	0	0	0	0	0	0	0	0	0	0	0	0	0	0	0	0	0	0	0	0	0	0	0	0	0	0	0
Otu1600	0	0	0	0	0	0	0	0	0	0	0	0	0	0	0	0	0	0	0	0	0	0	0	0	0	0	0	0	0	0	0	0	0	0	0	0	0	0	0	0	0	0	0	0	0	0	0	0	0
Otu1601	0	0	0	0	0	0	0	0	0	0	0	0	0	0	0	0	0	0	0	0	0	0	0	0	0	0	0	0	0	0	0	0	0	0	0	0	0	0	0	0	0	0	0	0	0	0	0	0	0
Otu1602	0	0	0	0	0	0	0	0	0	0	0	0	0	0	0	0	0	0	0	0	0	0	0	0	0	0	0	0	0	0	0	0	0	0	0	0	0	0	0	0	0	0	0	0	0	0	0	0	0
Otu1603	0	0	0	0	0	0	0	0	0	0	0	0	0	0	0	0	0	0	0	0	0	0	0	0	0	0	0	0	0	0	0	0	0	0	0	0	0	0	0	0	0	0	0	0	0	0	0	0	0
Otu1604	0	0	0	0	0	0	0	0	0	0	0	0	0	0	0	0	0	0	0	0	0	0	0	0	0	0	0	0	0	0	0	0	0	0	0	0	0	0	0	0	0	0	0	0	0	0	0	0	0
Otu1605	0	0	0	0	0	0	0	0	0	0	0	0	0	0	0	0	0	0	0	0	0	0	0	0	0	0	0	0	0	0	0	0	0	0	0	0	0	0	0	0	0	0	0	0	0	0	0	0	0
Otu1606	0	0	0	0	0	0	0	0	0	0	0	0	0	0	0	0	0	0	0	0	0	0	0	0	0	0	0	0	0	0	0	0	0	0	0	0	0	0	0	0	0	0	0	0	0	0	0	0	0
Otu1607	0	0	0	0	0	0	0	0	0	0	0	0	0	0	0	0	0	0	0	0	0	0	0	0	0	0	0	0	0	0	0	0	0	0	0	0	0	0	0	0	0	0	0	0	0	0	0	0	0
Otu1608	0	0	0	0	0	0	0	0	0	0	0	0	0	0	0	0	0	0	0	0	0	0	0	0	0	0	0	0	0	0	0	0	0	0	0	0	0	0	0	0	0	0	0	0	0	0	0	0	0
Otu1609	0	0	0	0	0	0	0	0	0	0	0	0	0	0	0	0	0	0	0	0	0	0	0	0	0	0	0	0	0	0	0	0	0	0	0	0	0	0	0	0	0	0	0	0	0	0	0	0	0
Otu1610	0	0	0	0	0	0	0	0	0	0	0	0	0	0	0	0	0	0	0	0	0	0	0	0	0	0	0	0	0	0	0	0	0	0	0	0	0	0	0	0	0	0.00942329	0	0	0	0	0	0	0
Otu1611	0	0	0	0	0	0	0	0	0	0	0	0	0	0	0	0	0	0	0	0	0	0	0	0	0	0	0	0	0	0	0	0	0	0	0	0	0	0	0	0	0	0	0	0	0	0	0	0	0
Otu1612	0	0	0	0	0	0	0	0	0	0	0	0	0	0	0	0	0	0	0	0	0	0	0	0	0	0	0	0	0	0	0	0	0	0	0	0	0	0	0	0	0	0	0	0	0	0	0	0	0
Otu1613	0	0	0	0	0	0	0	0	0	0	0	0	0	0	0	0	0	0	0	0	0	0	0	0	0	0	0	0	0	0	0.00942329	0	0	0	0	0	0	0	0	0	0	0	0	0	0	0	0	0	0
Otu1614	0	0	0	0	0	0	0	0	0	0	0	0	0	0	0	0	0	0	0	0	0	0	0	0	0	0	0	0	0	0	0	0	0	0	0	0	0	0	0	0	0.00942329	0	0	0	0	0	0	0	0
Otu1615	0	0	0	0	0	0	0	0	0	0	0	0	0	0	0	0	0	0	0	0	0	0	0	0	0	0	0	0	0	0.00942329	0	0	0	0	0	0	0	0	0	0	0	0	0	0	0	0	0	0	0
Otu1616	0	0	0	0	0	0	0	0	0	0	0	0	0	0	0	0	0	0	0	0	0	0	0	0	0	0	0	0	0	0	0	0	0	0	0	0	0	0	0	0	0	0	0	0	0	0	0	0	0
Otu1617	0	0	0	0	0	0	0	0	0	0	0	0	0	0	0	0	0	0	0	0	0	0	0	0	0	0	0	0	0	0	0	0	0	0	0	0	0	0	0	0	0	0	0	0	0	0	0	0	0
Otu1618	0	0	0	0	0	0	0	0	0	0	0	0	0	0	0	0	0	0	0	0	0	0	0	0	0	0	0	0	0	0	0	0	0	0	0.00942329	0	0	0	0	0	0	0	0	0	0	0	0	0	0
Otu1619	0	0	0	0	0	0	0	0	0	0	0	0	0	0	0	0	0	0	0	0	0	0	0	0	0	0	0	0	0	0	0	0	0	0	0	0	0	0	0	0	0	0	0	0	0	0	0	0	0
[truncated: 84 more columns]
