# Supplementary material for: Dietary Uncoupling of Gut Microbiota and Energy Harvesting from Obesity and Glucose Tolerance in Mice
Source: Cell Rep. 2017 Nov 7;21(6):1521–33. doi: 10.1016/j.celrep.2017.10.056 (PMC5695904; doi:10.1016/j.celrep.2017.10.056)
Supplement: Table S2. Proportional Abundance of Each OTU (in %) per Sample (97% OTU Cutoff), Related to Figures 1, 2, 3, and 4 — Sequences aligning to the genus Lactococcus were removed from all samples during the sample processing pipeline. The taxonomic classification for each OTU is shown at the right-hand side. The ENA accession numbers for each sample are given directly above the sample name in each column. [file mmc3.xlsx]

## Sheet: Sheet1
Table S2. Proportional abundance of each OTU (in %) per sample (97% OTU cut-off). Related to Figures 1-4. Sequences aligning to the genus Lactococcus were removed from all samples during the sample processing pipeline. The taxonomic classification for each OTU is shown at the right-hand side. The ENA accession numbers for each sample are given directly above the sample name in each column.
MiSeq V1/V2 results (all samples rarefied to 4495 reads)
No. of Seqs	4495	4495	4495	4495	4495	4495	4495	4495	4495	4495	4495	4495	4495	4495	4495	4495	4495	4495	4495	4495	4495	4495	4495	4495	4495	4495	4495	4495	4495	4495	4495	4495	4495	4495	4495	4495	4495	4495	4495	4495	4495	4495	4495	4495	4495	4495	4495	4495	4495
Mouse diet	High-Fat	High-Fat	High-Fat	High-Fat	High-Fat	High-Fat	High-Fat	High-Fat	Low-Fat	Low-Fat	Low-Fat	Low-Fat	Low-Fat	Low-Fat	Low-Fat	Low-Fat	Chow	Chow	Chow	Chow	Chow	Chow	Chow	Chow	Chow	Chow	Chow	Chow	Chow	Chow	Chow	Chow	Low-Fat	Low-Fat	Low-Fat	Low-Fat	Low-Fat	Low-Fat	Low-Fat	Low-Fat	High-Fat	High-Fat	High-Fat	High-Fat	High-Fat	High-Fat	High-Fat	High-Fat	High-Fat
Mouse gut sample	Ileum	Ileum	Ileum	Ileum	Ileum	Ileum	Ileum	Ileum	Ileum	Ileum	Ileum	Ileum	Ileum	Ileum	Ileum	Ileum	Ileum	Ileum	Ileum	Ileum	Ileum	Ileum	Ileum	Ileum	Cecum	Cecum	Cecum	Cecum	Cecum	Cecum	Cecum	Cecum	Cecum	Cecum	Cecum	Cecum	Cecum	Cecum	Cecum	Cecum	Cecum	Cecum	Cecum	Cecum	Cecum	Cecum	Cecum	Cecum	Colon
Week of collection	8	8	8	8	8	8	8	8	8	8	8	8	8	8	8	8	8	8	8	8	8	8	8	8	8	8	8	8	8	8	8	8	8	8	8	8	8	8	8	8	8	8	8	8	8	8	8	8	8
ENA sample accession no.	ERS1906072	ERS1906073	ERS1906074	ERS1906075	ERS1906076	ERS1906077	ERS1906078	ERS1906079	ERS1906080	ERS1906081	ERS1906082	ERS1906083	ERS1906084	ERS1906085	ERS1906086	ERS1906087	ERS1906088	ERS1906089	ERS1906090	ERS1906091	ERS1906092	ERS1906093	ERS1906094	ERS1906095	ERS1906096	ERS1906097	ERS1906098	ERS1906099	ERS1906100	ERS1906101	ERS1906102	ERS1906103	ERS1906104	ERS1906105	ERS1906106	ERS1906107	ERS1906108	ERS1906109	ERS1906110	ERS1906111	ERS1906112	ERS1906113	ERS1906114	ERS1906115	ERS1906116	ERS1906117	ERS1906118	ERS1906119	ERS1906120
ENA secondary sample accession no.	(SAMEA104281094)	(SAMEA104281095)	(SAMEA104281096)	(SAMEA104281097)	(SAMEA104281098)	(SAMEA104281099)	(SAMEA104281100)	(SAMEA104281101)	(SAMEA104281102)	(SAMEA104281103)	(SAMEA104281104)	(SAMEA104281105)	(SAMEA104281106)	(SAMEA104281107)	(SAMEA104281108)	(SAMEA104281109)	(SAMEA104281110)	(SAMEA104281111)	(SAMEA104281112)	(SAMEA104281113)	(SAMEA104281114)	(SAMEA104281115)	(SAMEA104281116)	(SAMEA104281117)	(SAMEA104281118)	(SAMEA104281119)	(SAMEA104281120)	(SAMEA104281121)	(SAMEA104281122)	(SAMEA104281123)	(SAMEA104281124)	(SAMEA104281125)	(SAMEA104281126)	(SAMEA104281127)	(SAMEA104281128)	(SAMEA104281129)	(SAMEA104281130)	(SAMEA104281131)	(SAMEA104281132)	(SAMEA104281133)	(SAMEA104281134)	(SAMEA104281135)	(SAMEA104281136)	(SAMEA104281137)	(SAMEA104281138)	(SAMEA104281139)	(SAMEA104281140)	(SAMEA104281141)	(SAMEA104281142)
OTU No.	A1_HF_SI	A2_HF_SI	A3_HF_SI	A4_HF_SI	A5_HF_SI	A6_HF_SI	A7_HF_SI	A8_HF_SI	B1_LF_SI	B2_LF_SI	B3_LF_SI	B4_LF_SI	B5_LF_SI	B6_LF_SI	B7_LF_SI	B8_LF_SI	C1_CH_SI	C2_CH_SI	C3_CH_SI	C4_CH_SI	C5_CH_SI	C6_CH_SI	C7_CH_SI	C8_CH_SI	C1_CH_CE	C2_CH_CE	C3_CH_CE	C4_CH_CE	C5_CH_CE	C6_CH_CE	C7_CH_CE	C8_CH_CE	B1_LF_CE	B2_LF_CE	B3_LF_CE	B4_LF_CE	B5_LF_CE	B6_LF_CE	B7_LF_CE	B8_LF_CE	A1_HF_CE	A2_HF_CE	A3_HF_CE	A4_HF_CE	A5_HF_CE	A6_HF_CE	A7_HF_CE	A8_HF_CE	A1_HF_CO
Otu0001	0	0	0	0	0	0	0.778643	0.200222	0	0	0	0	0	0.0667408	0	0.0667408	0	2.78087	0.355951	1.4683	0.111235	0	0	0	0.0444939	36.4405	8.87653	36.9744	32.8365	0	5.13904	0.0222469	0	0.111235	0	0.0222469	0.0444939	0.0667408	0.0222469	0.0889878	0	0	0	0	0	0	0.0222469	0.133482	0
Otu0002	0.200222	0.0889878	0.111235	0.0889878	6.27364	26.6296	4.27141	1.29032	0.0222469	1.00111	0.355951	5.69522	15.1724	14.4605	32.3693	37.0857	0	0	0.0222469	0	0.0222469	0	0.0222469	21.713	0.0222469	0	0.0222469	0	0.0444939	0.0222469	0.0444939	5.71746	0.0222469	0.57842	0.0444939	0.912125	4.44939	21.713	17.1301	15.7508	0.80089	0.0222469	0	0	2.91435	6.56285	0.444939	0.111235	3.80423
Otu0003	0.444939	0	0.0222469	0.0222469	0.0222469	0	0	0.0444939	0	1.66852	0	0	0	0.622914	0.0222469	0.0667408	0.0444939	37.1079	31.5017	10.2781	1.75751	31.9244	12.5028	33.6151	0	14.0378	11.6574	2.80311	0.311457	13.9488	7.9644	25.0278	0	0.0222469	0	0	0.0222469	0	0	0.0222469	0	0	0	0	0.0667408	0.0222469	0	0	0.0222469
Otu0004	6.9188	55.8843	0.778643	0.177976	59.2214	30.3671	51.5239	60.4004	8.45384	55.3504	7.78643	21.4238	2.09121	1.82425	0.956618	6.89655	0.0444939	0	0.0222469	0.0222469	0	0	0.0222469	0.0444939	0	0.0222469	0.111235	0	0	0	0	0	0.934372	1.44605	1.17909	1.17909	0.200222	0.57842	0.355951	0.266963	2.22469	5.29477	0	0.0222469	8.96552	3.53726	2.49166	1.802	3.78198
Otu0005	0.0222469	0	0.0889878	0.133482	0.0889878	0	0.0667408	0.355951	22.3804	0.0444939	50.812	22.3582	26.4739	2.42492	28.9433	3.95996	0	0.0222469	0.0444939	0	0.0667408	0.0667408	0.0667408	0.0222469	0.0222469	0	0	0	0	0.111235	0.0222469	0.0222469	8.7208	0.0667408	19.5996	5.0723	9.01001	5.60623	7.69744	2.09121	0	0	0.0222469	0	0	0	0	0	0
Otu0006	0	0	0.133482	0.28921	0	0.467186	0.378198	0.111235	0	0.0222469	0	0	0.0222469	0.111235	0.378198	0.0222469	0.734149	0.0222469	0.0222469	0	0	0	0	0.0667408	1.82425	0.0222469	0.111235	0	0.0444939	0.0222469	0.0667408	0.0444939	15.5506	0.222469	8.83204	0.0667408	12.2136	15.6174	9.21023	12.5028	0	0.0222469	21.1123	23.7375	10.1446	17.1969	20.7564	23.7152	0.133482
Otu0007	0.0667408	0	0	0	0	0.0444939	0.0667408	0.0222469	0	0.355951	0	0	0	0.0222469	0	0	0.0667408	0	0	0	0	0.0444939	0	0.0222469	2.64739	2.8921	0.311457	1.02336	0.622914	0.266963	0.0222469	7.297	0	5.0723	0.311457	1.73526	1.95773	3.91546	3.67075	2.31368	13.8154	0.0222469	2.5584	1.20133	2.95884	6.05117	2.1802	1.73526	15.9066
Otu0008	0.0444939	0.0222469	0	0	0.0444939	0.0889878	0	0	0	0.155729	0	0	0	1.37931	0	0	0	0.0222469	5.91769	0	0	0.266963	23.1146	14.0378	0	0.0222469	0.0444939	0	0.0222469	0	9.67742	2.13571	0	0.0444939	0	0	0	2.15795	0	0	0	0	0	0	0.0667408	0	0	0.0222469	0
Otu0009	0.0222469	0.533927	0.311457	1.26808	0.0444939	0.556174	0.756396	0.0444939	0.0667408	0	1.0901	0.177976	0.133482	0.0667408	0.467186	0	10.9232	3.15907	5.60623	4.60512	5.58398	8.27586	8.74305	0	3.75973	1.75751	4.40489	2.1802	1.20133	5.09455	4.07119	0	0.200222	0.689655	0.667408	0.467186	0.378198	0.244716	0.333704	0	0.200222	4.89433	1.55729	3.69299	2.06897	1.22358	1.4683	0.711902	0.378198
Otu0010	0	0	0	0	0	0	0.0222469	0.133482	0	0	0	0	0	0	0	0	0.444939	0.0889878	0.155729	4.56062	3.44828	13.2814	1.22358	0.0889878	0.0889878	0.0889878	0.0667408	2.9366	3.09232	3.35929	0.600667	0.0889878	0	0	0	0	0.0222469	0.0222469	0	0	0	0	0	0	0	0	0.0222469	0	0
Otu0011	34.2603	2.26919	5.76196	7.91991	2.42492	3.38154	0.734149	3.51502	1.0901	0.667408	1.75751	6.9188	7.27475	2.91435	2.49166	0.667408	2.42492	27.4305	2.62514	0.689655	3.84872	0.51168	0.244716	0.422692	0.0667408	1.11235	0.0667408	0.0222469	0.111235	0.200222	0.0444939	0.0444939	0.155729	0.311457	0.266963	0.489433	0.556174	0.155729	0.622914	0.0444939	0.734149	0.155729	0.200222	0.0222469	0.378198	0.645161	0.155729	0.177976	1.04561
Otu0012	0.0444939	0.0222469	0.0444939	0.0444939	0.0222469	0.0444939	0.155729	0.0667408	0.0444939	0.0222469	0.28921	0.311457	0	0.133482	0.111235	0.0222469	6.69633	4.18242	2.98109	15.5506	7.67519	6.31813	8.49833	0.0444939	2.53615	2.73637	1.8465	5.60623	1.22358	2.98109	4.62736	0.0889878	0.111235	0.333704	0.311457	0.467186	0.0889878	0.667408	0.400445	0.222469	0	0.0222469	0.0222469	0.133482	0.177976	0.133482	0.155729	0.0889878	0.0222469
Otu0013	0.0667408	0	0	0	0	0.0444939	0.0444939	0	0.0222469	0.0889878	0	0	0	0	0	0.0222469	12.3026	0	25.8954	5.71746	6.2069	0.177976	3.40378	5.96218	0.912125	0.0222469	1.8465	0.711902	0.155729	0	2.80311	1.77976	0	0	0	0	0	0	0	0	0	0	0	0	0.0222469	0	0	0	0
Otu0014	0.0889878	0.0222469	0.0222469	0	0	0.0222469	0.0444939	0.133482	0.0222469	0.133482	0	0.0444939	0.0222469	0.0222469	0	0.0222469	5.29477	0.311457	1.77976	8.05339	4.53838	4.60512	2.1802	0.867631	2.91435	0.556174	0.734149	4.20467	1.33482	3.40378	1.62403	1.86874	0	1.22358	0	0.355951	0.0222469	0.244716	0.28921	0.155729	0	0	0	0	0.0444939	0.444939	0.422692	0.778643	0
Otu0015	0.0667408	0	0.622914	0	0.28921	0	1.86874	1.11235	42.8031	0	21.6018	0.0222469	3.07008	0.0222469	0	5.80645	0	0	0	0	0	0	0	0	0	0	0	0	0	0.0667408	0	0	8.32036	0	10.7008	0	1.44605	0.0222469	0.0222469	2.44716	0	0	0.133482	0	0	0	0.133482	0.222469	0
Otu0016	0.57842	0.956618	1.97998	1.04561	0.422692	0.400445	0.51168	0.467186	0.355951	0.556174	0.177976	0.177976	0.0222469	1.51279	0	0.222469	0.177976	0.0222469	0.133482	0.0889878	0.0222469	0.133482	0.0667408	0	2.13571	0.266963	0.778643	1.06785	1.00111	0.912125	0.200222	0	0.222469	0.711902	0	0.778643	0.0444939	0.222469	0	0.0667408	9.03226	5.98443	0.0222469	1.73526	1.53504	0.355951	0.0222469	0.956618	11.168
Otu0017	0.422692	0	0	0	0	0	0	0	0.177976	0.0444939	0.177976	0.956618	0.0444939	0.0667408	2.84761	0.266963	1.66852	0.244716	0.0444939	0.311457	1.60178	0.378198	1.15684	0	1.0901	0.0667408	0.0222469	0.244716	1.35706	0.266963	1.802	0	1.49055	8.58732	0.111235	4.18242	0.0444939	1.71301	3.80423	1.53504	0	0	0	0	0.0444939	0	0.0444939	0	0
Otu0018	0.333704	0	0.0667408	0	0	0	0	0.0222469	0	0	0.244716	0	0	0	0	0	0	0	0	0	0	0	0	0	0	0	0.0889878	0.0222469	0.0889878	0.0667408	0	0	15.4839	20.4004	16.6185	0	0	0	0	0	0	0	0.0222469	0.0222469	0	0	0	10.1446	0.0222469
Otu0019	0	0	0	0	0	0	0	0.155729	0	0	0.0444939	0.0889878	24.6274	0.0667408	13.9933	14.416	0	0	0.0222469	0	0	0.0444939	0.0889878	0.111235	0.0222469	0.0222469	0	0	0.0222469	0	0.0444939	0	0.0222469	0.0444939	0.0222469	0.0222469	7.11902	0.0222469	6.5406	5.20578	0.355951	0.622914	0	0.0444939	0	0.0222469	0	0.244716	0
Otu0020	0.0222469	0.28921	0.177976	1.02336	0	1.24583	0.600667	0.0444939	0.0667408	0.0222469	0.155729	0.200222	0.244716	0	0.355951	0.0222469	1.20133	0	0	0.912125	0.444939	0.978865	0.0222469	0.0222469	0.622914	0	0.0444939	0.489433	0.333704	1.33482	0.0222469	0	0.57842	2.09121	0.111235	0.823137	1.4238	0.778643	1.20133	1.53504	0.222469	3.29255	2.29143	4.04894	2.82536	4.04894	2.09121	2.78087	0.222469
Otu0021	0.0444939	0	0.0222469	0.0222469	0	0	0.0444939	0.0444939	0	0.0667408	0.0222469	0	0	0	0.0667408	0.0222469	0	0	0	0	0	0.0222469	0	0.0222469	0	1.49055	0.28921	0.533927	0.489433	0.889878	0.200222	2.49166	2.38042	1.62403	3.15907	1.60178	1.77976	1.91324	1.44605	1.73526	4.80534	6.80756	5.53949	4.56062	3.604	3.33704	3.604	2.5584	7.58621
Otu0022	1.04561	0.489433	0	0.734149	0	0.133482	0.355951	0	0.0222469	0.0222469	0	0	0	0	0	0	0	0	0	0.0222469	0	0	0.0222469	0.0222469	0.0222469	0	0	0	0	0	0.0222469	0	4.71635	5.69522	0	0	0	0	0	0.0667408	7.60845	11.2347	3.42603	7.38598	0.155729	4.64961	9.099	0.0444939	6.22914
Otu0023	0	0.0444939	0	0	0	0.0667408	0.0444939	0.0444939	0.0222469	0.0889878	0	0	0.0667408	0.155729	0.222469	0.177976	2.11346	3.47052	0.333704	4.22692	3.53726	0.533927	1.86874	2.40267	0.778643	1.62403	0.111235	1.11235	0.28921	0.266963	1.17909	1.64627	0	0.244716	0.0444939	0	0.177976	1.44605	0.244716	0.600667	0.0444939	0.467186	0.0222469	0.0444939	0	0.222469	0.133482	0.0222469	0.0667408
Otu0024	0.889878	0.266963	0	0.444939	0	0	0.155729	0	0	0.0222469	0.0222469	0.0222469	0	0	0	0.0222469	0	0	0	0	0	0	0.0444939	0.0222469	0	0	0	0	0	0	0.0444939	0	4.51613	5.33927	0.0222469	0	0	0.0222469	0	0	7.00779	10.6563	3.75973	6.49611	0.0889878	5.16129	9.38821	0	5.13904
Otu0025	0	0	0.689655	0.467186	0.0222469	0.244716	0.956618	0.177976	0.0444939	0.0222469	0	0.0889878	0.0222469	0.155729	0.0444939	0.0889878	1.53504	2.84761	0	0.734149	1.53504	0	0.0667408	0.0444939	1.24583	2.15795	0.0222469	0.556174	0.889878	0	0.155729	0.0222469	0.378198	0.80089	0	1.0901	0.200222	0.0889878	0.489433	0.400445	0	0	3.62625	0.756396	4.84983	1.8465	3.82647	0.845384	0
Otu0026	0.0444939	0	0.0667408	0	0	0.0222469	0.133482	0.0444939	0	0	0.0222469	0	0	0.0222469	0.0222469	0	0.0444939	0	0	0	0	0	0	0	0.422692	0	0.667408	0.0222469	0.0444939	0.355951	0	0.0222469	2.58065	2.64739	0.222469	4.71635	2.20245	2.11346	1.00111	0.57842	0.0222469	0	3.62625	0.645161	0.177976	0.311457	2.69188	3.6485	0
Otu0027	0	0	0	0	0	0	0	0.0889878	0	0	0.0444939	0	8.07564	0.177976	4.49388	3.9822	0	0	0	0	0.0222469	0	0	0	0	0	0	0.0222469	0	0	0	0	0	0.0889878	0.0222469	0	10.1446	5.20578	5.05006	8.56507	0	0	0	0	0	0.0222469	0	0	0
Otu0028	0	0	0	0	0	0	0	0	0	0.0222469	0	0	0.0222469	0	0.111235	0	0	0	0.0222469	0	0.0667408	0.0889878	0	0	0	0	0	0.0222469	0.556174	6.25139	0	0	0	0	0.177976	0.889878	0	0	2.71413	1.02336	0.333704	0.0444939	0.155729	0	0	0	0.0889878	0	0.51168
Otu0029	0.155729	0	0.0667408	0.0667408	0	0.0222469	0	0.0222469	0	0	0	0	0	0	0	0	0	0	0	0	0.0444939	0	0	0	0	0	0.0444939	0	0.311457	0.667408	0.0222469	0.0222469	0.711902	3.2703	2.1802	2.40267	1.31257	0.645161	1.69077	0.0444939	0.823137	0.0444939	4.3604	2.29143	3.11457	1.89099	2.53615	3.71524	0.823137
Otu0030	0.133482	2.78087	0.51168	0.28921	0.444939	3.95996	6.51835	2.62514	3.31479	0.734149	0.0444939	10.2558	0.845384	1.22358	0.489433	0.667408	0.0222469	0	0	0	0.0444939	0	0.0222469	0.0667408	0	0	0.0222469	0	0	0	0	0.133482	2.8921	0.378198	0	2.49166	0.57842	0.57842	0.734149	0.57842	0	0.734149	0	0	0.600667	1.4238	0.355951	0.266963	0
Otu0031	3.55951	2.86986	8.20912	6.82981	2.58065	2.15795	1.97998	2.66963	1.69077	3.09232	1.22358	0.28921	0.0667408	8.40934	0.0444939	0.645161	0.57842	0.28921	0.556174	0.222469	0.266963	0.622914	0.333704	0.133482	0	0	0	0	0	0	0	0	0	0.0444939	0	0.0667408	0	0	0.0222469	0.0222469	0.0222469	0.0667408	0.133482	0.0222469	0.0667408	0.0889878	0.0667408	0.0889878	0
Otu0032	0.28921	0.222469	0	0.0667408	0	0.0444939	0.0222469	0.0222469	0	0	0	0	0	0	0	0	0	0.0222469	0	0	0	0	0	0	0	0.0667408	0.0222469	0.333704	0	0	0.0222469	0	1.06785	2.15795	1.4238	2.13571	0.422692	0.133482	0.0889878	0	0.978865	5.29477	2.1802	2.49166	5.51724	2.42492	2.53615	3.31479	1.33482
Otu0033	0	0	0	0	0	0	0	0	0	0.0222469	0.467186	0.28921	0.111235	0.0222469	0.266963	0.244716	2.06897	1.29032	0.444939	2.15795	2.1802	0.0667408	1.4683	0	0.778643	1.0901	0.311457	1.20133	1.37931	0	1.20133	0	0.489433	0.28921	1.0901	1.31257	0.155729	0.133482	0.444939	3.02558	0	0	0	0	0	0	0.0222469	0	0
Otu0034	0	0	0	0	0	0	0.0222469	0.0444939	0	0	0.0222469	2.29143	2.5139	0.0889878	5.8287	2.49166	0	0	0	0	0	0	0	0	0	0	0.0444939	0	0	0	0.0222469	0	0.0222469	0.0222469	0	2.20245	4.24917	3.2703	6.40712	4.44939	0	0	0	0	0	0.0444939	0	0	0
Otu0035	4.71635	3.84872	9.87764	8.18687	3.20356	2.44716	3.29255	3.2703	1.97998	4.22692	1.44605	0.556174	0.200222	9.69967	0.133482	0.645161	0.333704	0.444939	0.489433	0.155729	0.111235	0.422692	0.222469	0.0889878	0	0	0	0	0	0	0	0	0.0667408	0.0222469	0.0222469	0.111235	0.0222469	0	0	0.0222469	0.0222469	0.0444939	0.0444939	0.0222469	0.0444939	0.155729	0.0222469	0.0222469	0
Otu0036	0	0	0	0	0	0	0	0	0.0222469	0	0	0	0.0444939	0	0	0	9.45495	0.133482	1.4238	1.31257	5.20578	0.0667408	3.11457	0	4.62736	0.177976	1.24583	0.51168	2.33593	0.0444939	1.53504	0.0444939	0	0	0	0	0	0	0	0	0	0	0	0	0	0	0	0	0
Otu0037	0.333704	0.155729	0.0889878	0.177976	0	0.0667408	0.0444939	0.0222469	0	0	0	0	0	0	0	0	0	0	0	0	0	0.0444939	0	0.0222469	0	0	0	0	0	0	0	0	0.378198	0	0.867631	0	0	0	0	0.0222469	4.22692	3.82647	1.13459	1.49055	0.978865	1.75751	1.86874	1.4683	3.604
Otu0038	0	0	0	0	0	0	0	0	0.0222469	0	0	0.422692	0.0444939	0	0.0222469	0.0667408	5.20578	0	1.4238	2.80311	0.533927	1.55729	0	0	2.84761	0	1.4238	1.97998	0.333704	0.622914	0	0	0	0.0222469	0	3.75973	0.0222469	0.133482	0.222469	0.177976	0	0	0.0222469	0	0	0	0	0	0
Otu0039	0.0444939	1.00111	0.0222469	0	2.5139	7.49722	0.689655	0.355951	1.71301	0	0.845384	0.422692	1.20133	0.133482	0.57842	0.711902	0	0	0	0.444939	0.28921	0	0.200222	0.28921	0	0	0	0	0	0	0.0222469	0.0222469	0.51168	0	0.28921	0.177976	0.0889878	0.645161	0.155729	0.266963	0.467186	0.28921	0	0	4.64961	2.64739	0.0889878	0	0.400445
Otu0040	0.0222469	0	0	0.0222469	0	0	0.0667408	0.0222469	0.0444939	0.0444939	0.0222469	0.0889878	0	0	0	0	1.17909	0.177976	0.51168	0.934372	3.95996	0.645161	3.24805	0.0222469	0.333704	0.444939	0.622914	0.689655	1.57953	0.333704	1.93548	0.0222469	0.244716	0.80089	0.0444939	0.311457	0.266963	0.0444939	0.0889878	0.111235	0.0222469	0.0667408	0.0667408	0	0.378198	0.111235	0.28921	0.0667408	0.0444939
Otu0041	0.0444939	0	0	0	0	0	0	0	0	0.0222469	0	0.0444939	0.177976	0.0222469	0.200222	0	1.31257	0	1.00111	0.0222469	2.15795	4.09344	0.133482	0	0.311457	0.0222469	0.400445	0.0222469	0.600667	3.78198	0.155729	0	0.0222469	0.756396	0.0222469	0.0889878	0.222469	0.266963	0.222469	0.111235	0	0	0	0	0	0	0	0	0
Otu0042	0	0	0.0222469	0.0222469	0	0.111235	0.0222469	0.0222469	0	0	0	0.0889878	0	0	0.0222469	0	5.31702	0.489433	0.689655	1.0901	3.75973	4.38265	3.15907	0	1.77976	0.222469	0.533927	0.422692	1.0901	0.889878	1.29032	0	0.0222469	0.0222469	0	0.28921	0.0667408	0.133482	0.0889878	0.0222469	0	0	0.111235	0.0222469	0.0889878	0.200222	0	0.333704	0
Otu0043	0.0444939	0.400445	0.200222	0.622914	0	0.378198	0.533927	0.111235	0.200222	0.0444939	0.645161	1.35706	0.177976	0	0.244716	0.444939	0.57842	0.689655	0.0667408	1.75751	0.244716	1.15684	0	0	0.0889878	0.111235	0.133482	0.422692	0.0667408	0.57842	0.0222469	0	0.222469	0.889878	1.60178	2.11346	0.266963	0.444939	0.311457	1.00111	0.667408	2.06897	0.711902	1.24583	0.711902	0.956618	0.57842	0.444939	0.467186
Otu0044	3.09232	2.98109	9.07675	5.73971	3.02558	2.31368	1.71301	2.75862	1.69077	3.49277	1.29032	0.266963	0.0444939	6.71858	0.0667408	0.489433	0.622914	0.311457	0.444939	0.177976	0.311457	0.57842	0.378198	0.111235	0	0	0	0	0	0	0	0	0.0444939	0	0	0.0444939	0.0222469	0.0222469	0	0	0	0.0222469	0.0667408	0.0444939	0.0222469	0.0667408	0.111235	0.0444939	0
Otu0045	0.355951	0.244716	0	0	0	0	0.0444939	0	0	0	0	0.0222469	0	0.0222469	0	0	0.222469	0	0	0	0	0	0	0	1.4238	0	3.73749	0	2.78087	0	0	0	0	0.0222469	0	0.57842	0.311457	0.244716	0.444939	0.556174	9.96663	1.49055	2.04672	0.0667408	0.0222469	1.44605	0.978865	2.64739	1.66852
Otu0046	0	0	0	0	0	0	0	0.0222469	0	0	0	0	0.0222469	0.0667408	0	0	0	0	0	0	0	0	0	0	0	0	0	0.0667408	0	0	0	0	0	0.0444939	0.0222469	0	6.25139	3.604	4.64961	1.53504	0	0	0	0	0	0	0	0	0
Otu0047	0.0444939	0	0.0222469	0.0444939	0	0	0	0	0	0.0222469	0	0	0.0444939	0	0	0	0	0	0	0	0	0	0	0.0444939	0	0.400445	0.889878	0.155729	0.355951	0.0444939	0.0222469	3.31479	1.17909	1.51279	0.378198	0.556174	1.29032	0.222469	0.311457	0.711902	0	0	1.15684	1.13459	2.26919	0.0222469	1.93548	0.912125	0.0222469
Otu0048	0	0.0667408	0.0889878	0.0889878	0.0222469	0.266963	0.222469	0.177976	0.0667408	0	0.155729	1.22358	0.467186	0.0222469	0.422692	0.155729	2.11346	0.244716	0.622914	0.867631	1.02336	0.689655	0.912125	0.333704	0.51168	0.0444939	0.200222	0.333704	0.177976	0.28921	0.28921	0.0889878	0.467186	0.600667	0.378198	1.55729	0.533927	0.889878	0.734149	0.467186	0.200222	0.155729	0.133482	0.200222	0.0889878	0.57842	0.177976	0.0889878	0.133482
Otu0049	0	0	0	0	0	0	0.0444939	0	0	0	0	0	0	0	0	0	0.51168	0	0	0.0222469	0.0889878	0	0	0	5.80645	0	0	3.09232	6.29588	0	10.1669	0	0	0	0	0	0	0	0	0	0	0	0	0	0	0	0.0222469	0	0
Otu0050	0.0667408	0	0	0	0	0	0	0	0	0.177976	0	0	0	0	0	0	0.0444939	0	0	0.0222469	0	0	0	0.0444939	1.0901	0.0222469	0.734149	0.978865	1.29032	0.111235	0.0444939	1.82425	0.533927	0.422692	0.378198	0.133482	0.0889878	0.177976	0.244716	0.155729	0.0222469	0.311457	0.222469	0.422692	0.689655	0.978865	0.467186	0.845384	0.0222469
Otu0051	0.333704	0.0222469	0	4.89433	0	0	0.0889878	0.0222469	0.0444939	0	0.0222469	0	0	0	0.0444939	0	2.5584	0.467186	4.49388	0	13.3482	0	2.8921	6.85206	0	0.0222469	0	0	0.0667408	0	0.0444939	0.133482	0	0	0	0	0	0	0	0	0	0	0	0	0	0	0	0	0
Otu0052	0	0	0.0222469	0	0	0	0	0	0	0.0222469	0	0	0	0	0	0.0222469	0.177976	0.222469	0.133482	0.111235	0.0667408	0	0.0444939	0	0.311457	0.867631	0.266963	0.28921	0.200222	0	0.667408	0.57842	0.80089	0.311457	0.0222469	0.200222	0.467186	0.222469	0.155729	0.422692	0.867631	1.73526	0.57842	0.467186	0.444939	0.600667	0.111235	0.556174	0.80089
Otu0053	0.57842	0	0.111235	0	0	0	0	0	0	0.0222469	0	0.0222469	0.0444939	0	0.0222469	0	0.0444939	0	0	0	0	0.0222469	0	0	0.0222469	0.0222469	0	0.0222469	0	0.0222469	0.0222469	0	0	2.69188	4.64961	3.82647	1.82425	0	2.09121	0.0444939	4.09344	0	4.42714	0	0	0	0	0	3.2703
Otu0054	0	0	0.0222469	0.533927	0	0	0	0.0444939	0	0	0.0222469	0	0	0.0889878	0.0444939	0	0	0	0	0	0.0222469	0	0	0	0	0	0	0	3.69299	0	0	0	0	0	0.978865	2.29143	0.756396	2.04672	0.556174	2.13571	0	0	1.13459	1.60178	0.266963	0.0222469	0.51168	0	0
Otu0055	0.0222469	0	0	0	0	0	0.0222469	0.0222469	0	0.28921	0	0	0.133482	0.0222469	0.0889878	0.0889878	0.600667	0	0.311457	0.889878	0.355951	0.0444939	0.244716	2.04672	0.556174	0.0222469	0.28921	0.311457	0.155729	0.0667408	0.133482	3.49277	0	0.0222469	0	0.0222469	0.222469	0.0444939	0.222469	0.0889878	0	0	0.0222469	0.0444939	0.0222469	0	0.0222469	0	0
Otu0056	0.0222469	0.0444939	0	0.0222469	0	0	0	0.0222469	0	0	0	0	0	0	0	0	0	0	0	0	0.0444939	0	0	0	0.244716	0.0222469	0.155729	0	0.0222469	1.11235	0.57842	0	0.51168	0.0222469	0.51168	0.444939	0.200222	0.155729	0.378198	0.756396	1.37931	3.35929	2.8921	3.80423	1.71301	0.400445	1.57953	1.15684	0.912125
Otu0057	0.0222469	0	0.0667408	0.177976	0	0.177976	0.155729	0.0667408	0.0222469	0	0.0444939	0.0667408	0	0.0222469	0	0.0222469	0	0.0667408	0.0889878	1.24583	0.80089	2.09121	0.51168	0	0	0.467186	0.0889878	0.533927	0.355951	1.15684	0.422692	0	0.0444939	0.0222469	0.0667408	0.0667408	0	0.0222469	0	0	0	0.222469	0.823137	0.645161	0.533927	0.600667	0.177976	0.155729	0.0667408
Otu0058	0	0	0.0222469	0	0	0	0	0	0	0	0	0	0	0	0	0	0	0	0.0222469	0	0	0	0	0	0	0.51168	1.17909	0.28921	0.378198	0.689655	0.422692	0.0222469	0.28921	0.111235	0.778643	0.222469	0.0222469	0	0	0.0444939	0.467186	1.37931	0.467186	0.155729	0.57842	0	0	0.266963	0.355951
Otu0059	0.222469	0.133482	0.0667408	1.22358	0	0.0222469	0.0222469	0	0.0222469	0.0444939	0.0222469	0	0.0667408	0.0444939	0.0667408	0.0889878	0.0444939	0.0889878	0.0889878	1.22358	0.0889878	0.80089	0.0222469	0.0444939	0.0222469	0.0889878	1.51279	0.823137	0.0889878	1.53504	0.0222469	0.133482	0.266963	1.53504	0.778643	0.311457	0.711902	0.355951	0.867631	0.378198	0.0667408	1.4683	0.133482	0.80089	0.489433	0.0667408	0.111235	0.266963	0.222469
Otu0060	0.0222469	0.0222469	0	0	0	0.0222469	0.0222469	0	0	0	0	0	0	0	0	0	0	0	0	0	0	0.0222469	0.0222469	0	0	0.0222469	0.0889878	0.0222469	0	0.0222469	0	0	0.57842	0.489433	0.177976	2.46941	0	0.222469	0.111235	0.28921	1.69077	1.53504	1.86874	0.355951	1.26808	2.1802	0.533927	0.266963	1.802
Otu0061	0.0667408	0.0222469	0	0.0222469	0.177976	0	0	1.49055	3.02558	4.0267	0	11.9689	0	0.0222469	0.711902	3.58176	0	0	0	0	0	0	0	2.9366	0	0	0	0	0.0444939	0	0	1.82425	0.400445	0.200222	0.0222469	0.467186	0	0	0.645161	0.28921	0.111235	0	0	0	0.0222469	0	0	0.0667408	0
Otu0062	0.0444939	0.0222469	0.0667408	0.177976	0	0.489433	0.200222	0.0222469	0	0	0.0222469	0.0222469	0.0667408	0	0.0667408	0	0.311457	0	0	0.200222	0.177976	0.333704	0	0	0.0444939	0	0.0222469	0.0667408	0.0667408	0.489433	0	0	0.222469	0.467186	0.0444939	0.177976	0.467186	0.155729	0.533927	0.355951	0.0889878	0.956618	0.489433	1.11235	0.80089	0.778643	0.667408	0.867631	0.0889878
Otu0063	0.0444939	0.0444939	0	0.0444939	0	0.0222469	0.0222469	0	0	0.0222469	0.0889878	0.0222469	0	0	0	0	0	0	0.0222469	0.0222469	0	0.0444939	0.111235	0.0222469	0.422692	0.266963	0.889878	0.311457	0.266963	0.355951	0.867631	0	0.645161	0.244716	1.02336	1.20133	0.0444939	0.0889878	0.0444939	0.111235	0.355951	1.75751	0.778643	0.378198	0.133482	0.200222	0.689655	0.244716	0.378198
Otu0064	0.0444939	0	0.0444939	0	0	0.333704	0	0.0444939	0	0	0.133482	0	0	0	0.0222469	0.0444939	0	0	0	0	0	0	0	0.266963	0	0	0	0	0	0	0.0889878	0.489433	0.111235	0.111235	0.266963	0	0.0222469	0.111235	0.333704	0.222469	0.956618	0.0444939	0.0222469	0	0.912125	1.13459	0.0222469	0.0222469	1.44605
Otu0065	0	0	0.0222469	0.0222469	0.0222469	0.0222469	0.0444939	0.0444939	0	0	0.0444939	0	0	0	0.0444939	0.0444939	0.0444939	0.177976	0	2.98109	2.1802	0.889878	1.73526	0	0.0222469	0.28921	0	1.31257	0.556174	0.622914	0.756396	0.0222469	0	0.177976	0.111235	0	0.0222469	0	0.0444939	0	0	0.0444939	0.133482	0	0.0222469	0.0667408	0.0889878	0.0444939	0
Otu0066	0.0222469	0.378198	1.60178	0.978865	0.0667408	0.489433	1.20133	0.645161	0.200222	0.0222469	0.111235	0.155729	0.222469	0	0.244716	0.200222	0.756396	0.177976	0.155729	1.8465	0.978865	0.0444939	0.600667	0.0889878	0.244716	0.0444939	0.0444939	0.244716	0.0444939	0.0222469	0.155729	0	0.133482	0.155729	0.200222	0.133482	0.155729	0.0667408	0.0889878	0.222469	0.200222	0.155729	0.177976	0.0667408	0.244716	0.333704	0.222469	0.111235	0.222469
Otu0067	0	0	0	0	0.0222469	0	0.0222469	0	0	0.0222469	0	0	0	0	0	0	0.133482	0	0.0222469	0.0222469	0.177976	0.0667408	0	0	0.956618	0.200222	1.66852	0.556174	0.266963	3.35929	0.533927	0.200222	0.0889878	0.133482	0.111235	0.155729	0	0.155729	0	0	0	0.0222469	0.133482	0.177976	0.0222469	0	0.111235	0	0
Otu0068	0.0889878	0.0222469	0	0	0.0222469	0.0222469	0	0	0	0	0.0444939	0	0.0667408	0	0	0.0222469	0	0	0	0	0	0	0	0.0222469	0	0	0.0222469	0	0	0	0	0	0.133482	0	1.66852	2.09121	2.1802	0.489433	0.0222469	0.845384	1.57953	0	0.489433	0	4.27141	0.0889878	0.0444939	1.64627	1.51279
Otu0069	0.155729	0	0	0.0222469	0	0.0222469	0.0889878	0	0	0	0	0	0	0.0222469	0	0	0	0	0	0	0	0	0	0	0.0222469	0	0.0222469	0	0.0222469	0	0	0	0.0444939	1.66852	0	0.422692	3.78198	0.57842	0.467186	0.0222469	0.111235	0	3.02558	1.95773	0.0222469	1.29032	2.11346	1.73526	0.0889878
Otu0070	0	0	0	0	0	0	0.0222469	0	0	0	0	0	0	0	0	0	0.333704	0.0444939	0.0222469	0.0222469	0.0222469	0.0222469	0.0444939	0	4.71635	1.06785	0.422692	0.711902	0.778643	2.33593	1.53504	0.155729	0.0222469	0	0	0	0.0222469	0	0	0	0	0	0	0	0	0	0	0	0
Otu0071	0.0889878	0.0667408	0.111235	0.600667	0	0.0444939	0.111235	0.0444939	0	0	0	0	0	0.0222469	0	0	0	0	0	0	0	0.0222469	0.0222469	0	0	0	0.0222469	0	0	0	0	0	0.355951	0.177976	0.333704	0.177976	0.111235	0.0444939	0.0667408	0.266963	0.956618	1.66852	0.80089	0.28921	1.29032	1.00111	1.77976	2.82536	1.06785
Otu0072	0.0889878	0	0	0	0	0	0	0	0	0.378198	0	0	0.0222469	0	0	0	0	0	0	0	0	0	0	0.0667408	0	0.0222469	1.66852	0	0	1.20133	0	4.3604	0	0	0	0	0	0	0	0	0	0	0	0	0	0	0	0	0
Otu0073	0.0222469	0	0.155729	0.333704	0.0222469	0.111235	0.378198	0.200222	0.0444939	0	0	0.0444939	0	0.378198	0.0222469	0.177976	0.0444939	0	0	0	0	0	0.0222469	0	0.28921	0	0.0222469	0	0	0	0.28921	0	0.845384	0.912125	0.111235	2.71413	0.0667408	0.622914	0.400445	0.667408	0	0	0.378198	0.266963	0.600667	0.867631	0.823137	0.711902	0
Otu0074	0	0	0	0	0	0	0	0.0222469	0	0	0	0.0444939	0	0	0	9.89989	0	0	0	0	0	0	0	0	0	0	0.0222469	0	0.0222469	0	0	0	0	0	0	0.0222469	0	0.0222469	0	1.97998	0.0444939	0	0.0222469	0	0.0222469	0	0	0	0
Otu0075	0	0	0	0	0	0	0	0.0444939	0	0	0	5.60623	4.60512	1.13459	0.177976	0	0	0	0	0	0	0	0	0	0	0	0	0	0	0	0	0	0.0222469	0.0222469	0	0.978865	1.4683	0.51168	0.0222469	0	0	0	0	0	0	0	0	0	0
Otu0076	0	0	0	0	0	0	0	0	0	0	0	0	0	0	0	0.0222469	0	0.200222	0.51168	0.711902	0.756396	0	6.38487	0	0	0.0222469	0.200222	0.355951	0.333704	0	4.11568	0	0	0	0	0	0	0	0	0	0	0	0	0	0	0	0	0	0
Otu0077	0	0.823137	1.17909	0.889878	0.0444939	0.667408	1.00111	0.823137	0.200222	0.0444939	0.0222469	0.155729	0.0444939	0	0.0222469	0.0889878	0.177976	0.956618	0.400445	0.400445	0.155729	0.311457	0.0222469	0.155729	0.0222469	0.155729	0.0667408	0.0222469	0.0222469	0.0667408	0.0444939	0.0889878	0.155729	0.0444939	0.0222469	0.0667408	0.0222469	0.0444939	0	0.0889878	0.400445	0.28921	0.0889878	0.155729	0.0444939	0.333704	0.133482	0.133482	0.689655
Otu0078	0.0222469	0	0.133482	1.02336	0.0222469	0.0444939	0.266963	0.0889878	0	0	0	0.0667408	0	0.0889878	0.0222469	0.0889878	0.0222469	0	0	0	0	0	0	0	0.0444939	0	0	0	0	0	0.0889878	0	0.489433	0.467186	0.533927	1.31257	0.0444939	0.266963	0.28921	0.333704	0	0	0.333704	0.778643	1.00111	0.57842	1.11235	0.467186	0.0444939
Otu0079	0	0	0.0222469	0.111235	0	0.0222469	0.0222469	0	0	0.0222469	0	0	0.0222469	0	0	0	0	0.0667408	0.177976	0.311457	0	0	0	0.200222	0	0.0889878	0.600667	0.222469	0	0	0	0.222469	0.0222469	0	0	0	2.09121	0	0.0444939	0	0.133482	0	1.26808	2.1802	0.378198	1.57953	0.133482	0	0.177976
Otu0080	1.22358	1.4238	4.11568	2.73637	1.62403	0.934372	1.11235	1.20133	0.734149	1.51279	0.51168	0.0667408	0.0222469	3.31479	0	0.200222	0.200222	0.133482	0.244716	0.0667408	0.133482	0.28921	0.111235	0.0444939	0	0	0	0	0	0	0	0	0.0444939	0	0	0.0444939	0	0	0	0	0	0	0.0667408	0.0222469	0.0444939	0	0	0	0
Otu0081	6.36263	1.77976	3.58176	3.69299	0.422692	0.689655	0.200222	0.311457	0.355951	0.222469	0.400445	1.66852	0.0889878	0.867631	0.0667408	0.133482	0.0222469	0	0	0.0222469	0.0444939	0.0222469	0	0.0444939	0	0	0	0	0	0	0	0	0	0.0667408	0.0222469	0.0667408	0	0	0	0	0.177976	0.0667408	0.0444939	0.0667408	0.244716	0.0222469	0.111235	0.0444939	0.200222
Otu0082	1.51279	1.37931	4.40489	3.20356	1.69077	0.600667	0.823137	1.04561	0.778643	1.62403	0.467186	0.28921	0	3.49277	0	0.311457	0.266963	0.155729	0.311457	0.0889878	0.133482	0.28921	0.222469	0.0222469	0	0	0	0	0	0	0	0	0	0.0222469	0	0.0667408	0	0	0	0.0222469	0	0	0	0.0222469	0	0.0222469	0.0222469	0	0
Otu0083	0	0	0	0	0	0	0	0	0	0	0	0	0	0	0	0	0	0.0222469	0.244716	0	0	0	0	0	0	0	9.98888	0	0	0.0222469	0	0.311457	0	0	0	0	0	0	0	0	0	0	0	0	0	0	0	0	0
Otu0084	0.111235	0.111235	0	1.66852	0	0.0444939	0	0.111235	0.133482	0	0.222469	0.200222	0	0.0222469	0.222469	0.0222469	0.111235	0	0	0	0	0	0	0	0.0889878	0	0	0	0	0	0	0	0.444939	0	1.77976	1.77976	0	0.689655	0.778643	0.355951	2.00222	0.244716	0.0222469	0.533927	0.0222469	0.222469	0.0667408	0.28921	2.26919
Otu0085	0	0	0.0222469	0	0	0	0.0222469	0	0	0	0	0	0	0.0667408	0	0	0.28921	2.64739	0	1.89099	0.956618	0.111235	1.0901	0	0.133482	3.53726	0.111235	0.57842	0.556174	0.111235	0.622914	0.0444939	0	0	0	0	0	0	0	0	0	0	0	0	0.0222469	0	0	0	0
Otu0086	0.0444939	0	0.0222469	0.0222469	0	0.0444939	0	0.0889878	0	0	0	0.0222469	0	0	0.0222469	0	0	0	0.111235	0.0444939	0.133482	0.912125	0.0889878	0.0222469	0	0	0.333704	0.0222469	0.311457	0.489433	0.133482	0.200222	0.266963	0.467186	0	0.333704	0.200222	0	0.355951	0.200222	0.200222	0.778643	0.177976	0.200222	0.934372	0.533927	0	0.311457	0.355951
Otu0087	0.200222	0.467186	0	0.0667408	0	0	0.0222469	0	0	0.0444939	0	0	0	0	0.0222469	0	0.200222	0	0	0	0.0667408	0.0222469	0.0444939	0.422692	0.155729	0	0.177976	0	0.0444939	0.0444939	0.133482	0.378198	0	0	0	3.35929	0.111235	0.177976	0.0444939	0.133482	2.82536	3.29255	0.355951	0.400445	0.0667408	0.133482	0.355951	0.266963	2.5584
Otu0088	0.0222469	0.0222469	0.0889878	0.111235	0	0.0444939	0	0	0	0.0222469	0	0	0	0.0222469	0	0	0.0667408	0.222469	0	0.0667408	0.355951	0.28921	0	0.0444939	0.355951	0.533927	0.422692	0.0889878	0.133482	3.02558	0.111235	0.111235	0.0222469	0.0889878	0.0667408	0.28921	0.0222469	0.0889878	0	0	0	0.0222469	0.556174	0.0889878	0.444939	0.111235	0.355951	0.133482	0
Otu0089	0.0222469	0.0444939	0.0222469	0	0	0	0.0222469	0	0	0	0	0	0	0	0.0222469	0	0.0222469	0.0222469	0	0	1.44605	0.51168	0.978865	0.0444939	0.0222469	0	0	0	0.444939	0.556174	0.956618	0.0444939	0	0.0222469	0.0222469	0.0222469	0.0222469	0.0667408	0.0222469	0.0222469	0.311457	0.333704	0.0444939	0.0444939	0.0222469	0.200222	0.266963	0.111235	0.266963
Otu0090	0	0	0.0444939	0.0222469	0	0.0222469	0	0	0	0	0	0	0	0	0	0	0	0	0	0	0	0	0	0	0	0	0	0	0	0	0	0	0.0889878	0.0444939	0.57842	2.35818	0	0.155729	0	0	0	0	1.11235	1.55729	1.33482	1.31257	0.912125	0.266963	0
Otu0091	0.244716	0	0	0	0	0	0.133482	0	0	0.333704	0	0	0	0	0	0	0	0	0.0667408	0	0.0444939	0	0	0.311457	0	0	4.24917	0.0222469	0	0	0	5.62848	0	0	0	0	0	0	0	0	0	0	0	0	0.0667408	0	0.57842	0.823137	0
Otu0092	0	0	0	0	0	0	0	0	0	0	0	0	0	0	0	0	0.400445	0	0	0	0.133482	0.0667408	0	0	0.823137	0	0	0.0444939	0.51168	0.467186	0.155729	0	0.0222469	0	0	0	0	0	0	0	0	0	0	0	0	0	0	0	0
Otu0093	0	0	0	0	0	0	0	0	0	0	0	0	0.0222469	0	0	0	1.20133	0	0.51168	2.22469	1.22358	0.422692	0.266963	0	0.57842	0.0667408	0.311457	0.600667	0.378198	0.222469	0.177976	0	0.0222469	0.111235	0	0.0222469	0.111235	0.155729	0.133482	0	0.0667408	0.0444939	0.133482	0.111235	0.0444939	0.133482	0.0667408	0.0889878	0.0444939
Otu0094	0	0	0	0	0	0	0.0222469	0	0	0	0	0	0	0	0	0	0	0	0	0.0667408	0.0222469	0.0444939	0.0667408	0	0.0444939	0.467186	0.51168	1.22358	0.51168	2.22469	1.89099	0	0.0222469	0.0444939	0	0.0222469	0.0222469	0	0.0222469	0	0	0	0.0222469	0	0.0222469	0	0	0	0
Otu0095	0.0889878	0	0	0.0444939	0	0	0	0	0	0	0.28921	0.0889878	0.0222469	0	0	0.0444939	0.0667408	0	0	0	0	0	0	0.0222469	0.177976	0	0	0	0	0	0.0889878	0.0222469	1.04561	1.26808	2.91435	1.24583	1.29032	0.489433	0.0222469	0.956618	0.845384	0	0.0222469	0.111235	0	0	0	0	1.37931
Otu0096	0.0667408	0	0	0.0222469	0	0	0	0	0	0	0	0	0	0	0	0	0	0	0	0	0	0	0	0.0222469	0	0	0	0.0222469	0.0222469	0	0	0	0	0.0444939	0	0	1.06785	0.400445	0.533927	1.75751	2.82536	0	0.311457	1.04561	0.0889878	0.0889878	0.0444939	0.222469	2.42492
Otu0097	0	0	0	0	0	0	0.0444939	0	0	0	0	0	0	0	0	0	0	0.0889878	0	0	0.133482	0	0	0	0.0222469	4.00445	0	0	3.58176	0.177976	0.0222469	0.0667408	0.111235	0.645161	0	0	0	0.177976	0	0	0	0	0	0	0	0	0	0	0
Otu0098	0	0.133482	0	0	0	0	0	0	0	0	0	0	0	0	0	0	0	0	0	0	0	0	0	0	0	0	0.0444939	0.133482	0.0889878	0.667408	0.0444939	0	0.200222	0.378198	0.266963	0.0889878	0.422692	0.111235	0.244716	1.04561	0.311457	1.17909	0.355951	0.645161	0.400445	0.177976	0.467186	0.956618	0.200222
Otu0099	0	0	0	0	0	0	0	0	0	0	0	0	0	0	0	0	0.0222469	0.133482	0	0	0.0667408	0.0222469	0	0	0.133482	2.02447	0.51168	0.51168	0.200222	1.15684	0	0	0	0	0	0.0222469	0	0	0	0	0	0	0.0222469	0.0222469	0.0222469	0	0	0	0
Otu0100	0	0	0	0	0	0	0	0.0222469	0	0	0.0444939	0.0222469	0.0667408	0	0.200222	0.0222469	0	0	0.0889878	0.0444939	0.28921	0.600667	1.35706	0	0.0222469	0	0	0	0.177976	0.311457	0.645161	0.0444939	0.0444939	0.266963	0.0444939	0.177976	0.622914	0	0.378198	0.155729	0	0	0.0222469	0	0	0	0.0444939	0	0
Otu0101	0	0	0	0	0	0.0222469	0	0	0	0.0444939	0	0	0	0	0	0	0	0	0	0	0	0	0	0	0.57842	0	0	0	0	0	0	0.133482	0	0	0	0	0	0	0	0	0	0	0	1.06785	1.29032	1.4238	0	0.845384	0.0222469
Otu0102	1.22358	1.13459	3.49277	2.9366	1.15684	1.02336	1.00111	0.689655	0.645161	1.51279	0.556174	0.0444939	0.0222469	3.31479	0	0.400445	0.200222	0.177976	0.222469	0.155729	0.133482	0.155729	0.0444939	0	0	0	0	0	0	0	0	0	0	0.0444939	0	0	0	0	0	0.0667408	0.0222469	0.0222469	0	0	0.0222469	0	0	0	0
Otu0103	0	0	0	0.0444939	0	0.0222469	0.0667408	0	0	0	0.0667408	0.133482	0.0222469	0	0.0667408	0.0667408	0.155729	0.200222	0	0.28921	0.311457	0.533927	0.311457	0	0.111235	0.333704	0.177976	0.222469	0.200222	0.533927	0.444939	0.0222469	0	0	0.177976	0.28921	0.155729	0.28921	0.155729	0.200222	0.0222469	0.111235	0.111235	0.28921	0.266963	0.177976	0.177976	0.0444939	0
Otu0104	0.133482	0	0.0222469	0.111235	0	0.0667408	0.400445	0.0444939	0.0222469	0	0	0	0	0.0222469	0	0	0	0	0	0	0	0	0	0	0	0	0.0222469	0	0	0	0	0	0.600667	0.600667	0.689655	0.489433	0	0.533927	0.0222469	0.244716	0	0	0.489433	0.28921	1.06785	0.934372	0.80089	0.600667	0
Otu0105	0	0	0	0	0	0	0	0	0	0	0	0	0	0	0	0	0	0	0	0	0	0	0	0	0	0	0	0	0	0	0	0	0	0	0	0	0	0	0	0	0	0	0	0	0	0	0	0	0
Otu0106	0	0	0	0	0	0	0	0	0	0	0	0	0	0	0	0.0222469	0	0	0.422692	1.40156	1.71301	0.0444939	0	0	0	0	0.177976	1.04561	1.24583	0.0222469	0	0	0	0	0	0	0	0	0	0	0	0	0	0	0	0	0	0	0
Otu0107	0.0222469	0.133482	0	0	0	0	0	0.0444939	0	0	0	0	0	0	0	0	0	0	0	0	0	0.0222469	0.0222469	0	0	0	0	0	0	0	0.0222469	0.111235	0	0	0	0.0667408	0	0	0	0	1.35706	0.422692	0	0	0.0222469	0	0	0.0667408	3.24805
Otu0108	0.0222469	0	0	0.0222469	0	0.0222469	0	0	0	0	0.0222469	0	0.0222469	0	0	0	0.155729	0.467186	0.0444939	0.133482	0.266963	0.28921	0.311457	0	0.0222469	0.200222	0	0.0667408	0.0222469	0.133482	0.200222	0	0	0.0222469	0	0.0222469	0.0444939	0.0222469	0	0.0667408	0.0444939	0.111235	0	0.0222469	0.0444939	0.0889878	0.0222469	0	0.0889878
Otu0109	0	0.0222469	0.0667408	0	0	0.0889878	0.0889878	0	0	0.0222469	0	0.0222469	0	0	0	0	0.0667408	0.111235	0.0222469	0.0889878	0.0444939	0.0444939	0.111235	0.0222469	0	0.133482	0.0444939	0.0667408	0.0889878	0.0667408	0.200222	0.0444939	0.0444939	0.111235	0	0.222469	0.111235	0.133482	0.133482	0.0667408	0.0667408	0.489433	0.378198	0.333704	0.489433	0.422692	0.467186	0.333704	0.0444939
Otu0110	1.11235	0.823137	3.04783	2.02447	1.22358	0.533927	0.556174	1.29032	0.51168	1.0901	0.400445	0.0444939	0.0222469	2.09121	0	0.155729	0.111235	0.0667408	0.244716	0.0444939	0.0444939	0.222469	0.177976	0.111235	0	0	0	0	0	0	0	0	0.0222469	0	0	0	0	0	0	0	0	0.0222469	0	0	0.0222469	0.0444939	0.0667408	0.0222469	0
Otu0111	0.0222469	0.0222469	0	0	0	0	0	0	0	0.0667408	0	0	0	0	0	0.0222469	0.0667408	0	0	0	0	0	0	0.0222469	0.622914	0.956618	0.0444939	0.28921	0.133482	0	0.400445	0.756396	0.0222469	0.244716	0	0.0222469	0.133482	0.0889878	0.0889878	0.311457	0	0.0444939	0.0444939	0.0222469	0.0222469	0.222469	0	0.0444939	0
Otu0112	0	0	0	0	0	0	0.0889878	0	0	0	0	0	0	0	0.155729	0.0222469	0.28921	0.0667408	0.133482	0.244716	0.200222	0.0889878	0.0667408	0.0222469	0.133482	0.0222469	0.0889878	0.133482	0.0889878	0.133482	0.0667408	0.0444939	0.177976	0.266963	0.0222469	0.244716	0.0667408	0.244716	0.222469	0.200222	0.0222469	0.400445	0.244716	0.111235	0.444939	0.355951	0.489433	0.200222	0.0667408
Otu0113	0	0.0444939	0	0	0	0	0	0	0	0	0	0	0	0	0	0	0	0	0	0	0	0	0.0222469	0	0.111235	0	0.0667408	0.0222469	0	0.0222469	0.0889878	0	0.311457	0	0.244716	0.222469	0.0889878	0.111235	0.155729	0.0444939	0.266963	1.802	1.00111	1.91324	0.734149	0.0889878	0.600667	0.400445	0.444939
Otu0114	0	0	0	0.0222469	0	0	0	0	0	0	0	0	0	0	0	0	0.400445	0.0222469	0	0	0	0.0222469	0.0667408	0.0444939	0.689655	0.0667408	0	0	0	0	0.0667408	0.0889878	0	0	0	0	0	0.0222469	0	0	0	0	0	0.0444939	0	0	0	0.0222469	0
Otu0115	0.0222469	0	0	0.0444939	0	0	0.0222469	0	0	0.0667408	0	0	0.0444939	0	0	0.0222469	0.0222469	0	0	0	0	0	0	0.0222469	0.111235	0	0.333704	0.0222469	0.0222469	0	0.57842	0.889878	0	0.0667408	0	0	0.0889878	0	0	0.0444939	0.200222	0	0.177976	0.200222	0.0444939	0.222469	0.0444939	0.0444939	0.177976
Otu0116	0	0	0.0222469	0	0	0	0	0	0.0222469	0	0	0	0.0222469	0	0	0	0.645161	0	0	0	0	0	0	0	8.43159	0	0	0	0	0	0	0	0	0	0.28921	0.0444939	0.0667408	0	0.0222469	0	0	0	0	0	0.667408	0	0	0	0
Otu0117	0.133482	0	0	0.0222469	0	0	0	0	0.0444939	0.0889878	0	0.311457	0.0667408	0.0222469	0.0444939	0.111235	0.0222469	0.711902	0.0222469	1.62403	0.333704	0.934372	0.400445	0.823137	0	0.311457	0.28921	0.400445	0.422692	0.57842	0.0889878	0.444939	0.0222469	1.0901	0	0.333704	0.177976	0.0444939	0.0889878	0.111235	0	0.0667408	0.0222469	0.0222469	0	0	0	0	0
Otu0118	0	0	0	0	0	0	0	0	0	0	0	0	0	0	0	0	0.556174	0	0	0	0.0222469	0	0	0	7.74194	0	0	0	0	1.00111	0	0	0	0	0	0	0	0	0	0	0	0	0	0	0	0	0	0	0
Otu0119	0	0	0	0	0	0	0	0	0	0.0889878	0	0	0	0	0	0	0.0444939	0	0.0222469	0	0	0	0	0.0667408	0.311457	0	0.422692	0.444939	0.378198	0	0	0.333704	0	0	0	0	0	0	0	0	0	0	0	0	0	0	0	0	0
Otu0120	0.0444939	0	0	0	0	0	0	0	0	0	0	0	0	0	0	0	0.0444939	0	0	0	0.28921	0	0	0	0.978865	0	0.489433	0	0	3.58176	0	0	0.111235	0.467186	0.756396	0.155729	0	0.0222469	0	0	0.0667408	0.0667408	0.222469	0	0.111235	0.0667408	0.155729	0.734149	0.0222469
Otu0121	0	0.0444939	0.0444939	1.44605	0	0.0444939	0.0222469	0.0222469	0.0222469	0.0222469	0.0222469	0	0.0222469	0	0.0222469	0.0222469	0	0.422692	0	0.222469	0.244716	0.422692	0.0222469	0	0	0.533927	0.133482	0.0667408	0.133482	0.355951	0	0.0444939	0.155729	0.0444939	0.266963	0.0889878	0.200222	0.0222469	0.0222469	0	0	0.444939	0.0444939	0.400445	0.645161	0.0667408	0	0.333704	0.0222469
Otu0122	0.0222469	0	0	0	0	0	0	0	0	0	0	0	0	0	0	0	0.0222469	0	0	0.0222469	0	0	0	0	0.422692	0.0222469	0.533927	0.0667408	0.0889878	0	0.51168	0.266963	0.28921	0.467186	0.133482	0.111235	0	0.0444939	0	0	3.02558	0.177976	0	0.133482	0.0667408	0.111235	0.0444939	0.133482	1.35706
Otu0123	0	0.0444939	0.155729	0.222469	0.0222469	0.133482	0.0667408	0.111235	0	0	0.0667408	0.0444939	0.0222469	0.0222469	0.0889878	0.0444939	0.867631	1.33482	0.0222469	0.689655	0.0667408	0.28921	0	0.333704	0.222469	0.222469	0.0667408	0.0889878	0.0444939	0.111235	0	0.155729	0	0	0.0222469	0.0444939	0	0.0222469	0.0222469	0.0222469	0	0.0222469	0.0889878	0.0222469	0	0.0222469	0.0222469	0	0
Otu0124	0	0	0	0	0	0	0	0	0	0	0	0	0	0.0222469	0	0	0	0	0	0	0	0	0	0	0	0	0	0	0	0	0	0	0.80089	0	0	3.95996	0.622914	0.355951	0.778643	0.80089	0	0	0	0	0	0	0	0	0
Otu0125	0	0	0	0	0	0	0	0	0	0	0	0	0	0	0	0	0	0	0	0	0	0	0.0444939	0	0.111235	0.111235	0.200222	0.222469	0.111235	1.91324	5.09455	0	0.0222469	0	0	0.0444939	0.0222469	0.0889878	0	0	0	0.0889878	0.133482	0	0.0667408	0.177976	0.0889878	0	0
Otu0126	0.689655	0.689655	1.62403	1.29032	0.556174	0.422692	0.845384	0.823137	0.177976	0.867631	0.266963	0	0.0667408	1.73526	0	0.155729	0.0667408	0.0667408	0.111235	0.0444939	0.0222469	0.177976	0.0667408	0.0222469	0	0	0	0	0	0	0	0	0.0222469	0	0	0.0667408	0	0	0	0.0222469	0	0	0	0	0.0667408	0.0444939	0.0444939	0	0
Otu0127	0.0667408	0.0222469	0	0	0	0	0.0222469	0	0	0.0222469	0.0222469	0	0	0	0	0	0	0	0	0	0	0	0	0	0	0	0	0	0	0	0.0222469	0	0.57842	0.57842	0.333704	0.645161	0.0222469	0	0.0667408	0	0	0.200222	0	0.0444939	0.667408	0.378198	0.422692	1.4238	0.0444939
Otu0128	0.956618	0.600667	2.15795	1.89099	0.867631	0.57842	0.689655	0.622914	0.533927	0.867631	0.355951	0	0	1.91324	0.0222469	0.222469	0.244716	0.0444939	0.177976	0.0222469	0.133482	0.266963	0.155729	0.0222469	0	0	0	0	0	0	0	0	0	0	0	0.0222469	0	0	0	0	0	0	0.0222469	0	0.0222469	0.0444939	0.0222469	0	0
Otu0129	0	0	0	0	0	0	0	0	0	0.0667408	0	0	0	0	0.0222469	0	0	0	0	0	0	0	0	0.0222469	0	0.756396	0.0667408	0.28921	0.645161	0	0	0.28921	0.51168	0	0.0222469	0.422692	0	0	0.200222	0.0667408	0	0	0	0	0	0	0	0.0222469	0
Otu0130	0	0	0	0	0	0	0	0	0	0	0	0	0	0.28921	0	0	0	0	0	0	0	0	0	0	0	0	0.0222469	0	0	0	0	0	0	0.0222469	0	0.0889878	0	3.35929	0.311457	0.734149	0	0	0.177976	0	0.734149	0	0	1.77976	0
Otu0131	0	0	0	0	0	0	0	0	0	0	0	0	0	0	0	0	0	0	0	0	0	0	0.0444939	0	0	0	0	0	0	0	2.1802	0.155729	0	0	0	0	0	0.0222469	0	0	0	0	0	0	0.0444939	0.0667408	0	0	0
Otu0132	0	0	0	0	0	0	0.0222469	0.0222469	0	0	0	0	0	0	0	0	0	0.0222469	0	0.0222469	0	0	0.0444939	0	0.0444939	0.533927	0.0667408	0.0667408	0.155729	0	0.0889878	0.0889878	0	0.133482	0	0.0444939	0	0.0667408	0.0444939	0.51168	0.155729	0.177976	0.0444939	0	0.0444939	0.0889878	0.155729	0.0889878	0.0444939
Otu0133	0.0222469	0	0	0	0	0	0	0.0222469	0	0	0	0	0	0	0	0	0	0	0.311457	1.31257	1.66852	0.111235	0	0	0	0	0.244716	0.667408	0.711902	0.0444939	0	0	0	0	0	0	0	0	0	0	0	0	0	0	0	0	0	0	0
Otu0134	0	0	0	0	0	0	0.0222469	0	0	0	0	0	0	0	0	0	0	0	0	0	0	0	0	0	0.0667408	0.0889878	4.00445	0.0444939	1.11235	0.0444939	0	0	0.0222469	0.266963	0	0.0667408	0.0222469	0.0222469	0.0222469	0.0444939	0	0	0	0	0	0	0	0	0
Otu0135	0.533927	0.600667	1.82425	0.978865	0.400445	0.400445	0.51168	0.378198	0.444939	0.667408	0.155729	0.133482	0	1.26808	0.0444939	0.155729	0.0889878	0.0222469	0.244716	0.0222469	0.0667408	0.0889878	0.0667408	0.0222469	0	0	0	0	0	0	0	0	0	0.0222469	0	0	0	0	0	0	0.0222469	0	0	0.0222469	0	0.0222469	0.0444939	0	0
Otu0136	0.0444939	0.0444939	0.0444939	0.734149	0	0	0.111235	0.0667408	0	0	0	0	0	0	0	0	0	0	0	0	0	0.111235	0	0	0	0.0222469	0	0	0	0.422692	0	0	0	0.0667408	0	0	0.0222469	0	0	0	0.133482	0.444939	0.266963	0.400445	0.155729	0.0889878	0.556174	0.734149	0.111235
Otu0137	0	0	0	0	0	0	0	0	0	0.0222469	0	0	0	0	0	0	0.0889878	0	0.0222469	0	0	0	0	0	1.97998	0	0.80089	0.222469	0.378198	0.556174	0.155729	0.200222	0	0	0	0.155729	0	0.0444939	0.0889878	0	0	0	0	0	0	0	0	0	0
Otu0138	0.0667408	0.0889878	0.177976	0.756396	0	0.0667408	0.0667408	0.133482	0.0222469	0	0	0.0222469	0	0.0444939	0.0222469	0.0222469	0	0	0	0	0	0	0	0	0	0	0	0	0	0	0	0	0.177976	0.177976	0.0667408	0.0889878	0.378198	0.133482	0.177976	0.244716	0.378198	0.622914	0.133482	0.28921	0.600667	0.378198	0.28921	0.600667	0.222469
Otu0139	0.422692	0.355951	0.622914	0.689655	0.177976	0.244716	0.0667408	0.244716	0.0444939	0.244716	0.0444939	0.0444939	0	0.556174	0.0444939	0.0444939	0.0444939	0	0.0222469	0.0222469	0.0222469	0.0667408	0	0	0	0	0	0	0	0	0	0	0	0	0	0	0	0	0	0	0	0	0	0	0	0	0	0	0
Otu0140	0	0	0	0	0	0	0	0.0222469	0	0	0	0	0	0	0	0	0	0	0	0	0	0	0	0	0	0	0.622914	0	0	0.622914	0	0	0.0222469	0	0.0222469	0	0.845384	0.734149	0.689655	1.29032	0	0	0	0	0	0	0	0	0
Otu0141	0.467186	0.422692	1.82425	1.13459	0.80089	0.51168	0.422692	0.378198	0.177976	0.867631	0.311457	0.0889878	0	1.04561	0	0.0444939	0.111235	0.0667408	0.0889878	0	0.0222469	0.133482	0.0889878	0	0	0	0	0	0	0	0	0	0	0.0222469	0	0.0222469	0	0.0222469	0	0	0	0	0	0	0	0.0222469	0	0	0
Otu0142	0.0444939	0.0667408	0	0	0	0	0.0222469	0	0	0.0222469	0	0	0	0	0	0	0	0	0	0	0	0	0	0	0.0222469	0.133482	0	0.0444939	0.0222469	0.0222469	0	0.0889878	0.333704	0.28921	0.311457	0.333704	0.155729	0.0889878	0.0667408	0.200222	0.111235	0.444939	0.244716	0.28921	0.333704	0.28921	0.311457	0.28921	0.155729
Otu0143	0	0	0	0	0	0	0	0	0	0	0	0	0	0	0	0	0	0	0	0	0	0	0	0	0	1.37931	0	0	0	0.0889878	0.0222469	0	0	0	0	0	0	0	0	0	0	0	0	0	0	0	0	0	0
Otu0144	0	0	0	0	0	0	0	0.0222469	0	0	0	0	0	0	0	0	0.0444939	0	0	0	0.0889878	0	0	0	0.200222	0.0889878	0.0444939	0.533927	1.60178	0.0222469	0.80089	0	0.0222469	0.155729	0.0667408	0.177976	0.0667408	0	0.0222469	0	0	0.0222469	0.0222469	0.0889878	0.133482	0.111235	0	0.111235	0
Otu0145	0.823137	0.912125	1.66852	1.53504	0.51168	0.355951	0.845384	0.444939	0.311457	0.622914	0.244716	0.111235	0.0667408	1.62403	0.0222469	0.133482	0.111235	0	0.111235	0.0667408	0	0.111235	0.0667408	0.0444939	0	0	0	0	0	0	0	0	0	0.0222469	0.0222469	0	0	0	0.0222469	0	0	0	0	0	0	0	0.0222469	0	0
Otu0146	0.155729	0	0	0	0	0	0	0	0	0.400445	0	0	0	0	0	0	0.489433	0	0	0	0	0	0	0.0444939	2.62514	0	0.0444939	0	0	0	0	3.24805	0	0.0222469	0	0	0	0	0.0222469	0	0.0222469	0	0.0222469	0	0.0222469	0	0	0	0.0222469
Otu0147	0	0	0	0	0	0	0	0.0222469	0	0	0	0	0	0	0	0	0	0	0	0	0	0	0	0	0	0	0	0	0	0	0	0	0.0222469	0	0	0.0444939	0	0	0.155729	0	0	0	0	0	0	0	0	0	0
Otu0148	0	0	0	0	0	0	0.0222469	0	0	0.0222469	0	0	0	0	0	0.0222469	0	0	0.0667408	0	0.111235	0	0	0	0	0	2.00222	0.0889878	0.778643	1.62403	0	0.0444939	0	0	0	0	0	0	0	0	0	0	0	0	0	0	0	0	0
Otu0149	0	0	0	0	0	0	0	0	0	0	0	0	0	0	0	0	0.0444939	0	0	0.0444939	0.0667408	0	0	0	0.0222469	0	0	1.71301	0.0667408	0.489433	0	0	0	0	0	0	0	0	0	0	0	0	0	0	0	0	0	0	0
Otu0150	0.0444939	0.0222469	0	0	0	0	0.0222469	0	0	0	0	0	0	0	0	0	0.0222469	0	0	0.0444939	0	0	0	0	0.222469	0.0222469	0.244716	0.155729	0.244716	0.311457	0.177976	0.0444939	0.0889878	0.0444939	0.133482	0.111235	0.133482	0.111235	0.133482	0.0889878	0.28921	0.222469	0.244716	0.200222	0.222469	0.155729	0.244716	0.28921	0.311457
Otu0151	0.533927	0.689655	1.66852	1.29032	0.711902	0.444939	0.444939	0.556174	0.200222	0.556174	0.222469	0.0667408	0.0222469	1.8465	0	0.222469	0.111235	0.0667408	0.133482	0.0222469	0.0667408	0.111235	0.111235	0.0889878	0	0	0	0	0	0	0	0	0	0	0	0	0	0	0	0	0	0	0	0	0	0	0	0	0
Otu0152	0	0	0	0	0	0	0	0	0	0	0	0	0	0	0	0	0	0.0222469	0	0.0222469	0	0	0	0	0	0.111235	0.111235	0.444939	0.0667408	0	0.28921	0.0667408	0	0	0	0.133482	0.0444939	0.0444939	0	0	0	0	0	0	0	0	0	0	0
Otu0153	0	0	0	0	0	0	0	0	0	0	0	0	0	0	0	0	0	0	0	0	0.378198	0	0.222469	0	0	0	0	0	0.244716	0	0.244716	0	0	0	0	0	0	0	0	0	0	0	0	0	0.0222469	0	0	0	0
Otu0154	0.0222469	0	0	0	0	0	0	0	0	0	0	0.133482	0	0	0	0	0	0	0	3.9822	0.734149	0	0	0	0	0	0	1.02336	0.222469	0	0.0222469	0	0	0	0	0.111235	0	0	0	0	0	0	0	0	0	0	0	0	0
Otu0155	0.889878	0.756396	2.29143	1.44605	0.333704	0.28921	0.600667	0.333704	0.311457	0.867631	0.311457	0.0667408	0.0222469	1.53504	0.0222469	0.222469	0.111235	0.0667408	0	0.0222469	0.0667408	0.0667408	0.0444939	0	0	0	0	0	0	0	0	0	0	0	0	0	0	0	0	0	0	0	0	0	0	0	0	0.0222469	0
Otu0156	0	0	0	0	0	0	0	0	0	0	0	0	0	0	0	0	0	0	0	0	0	0	0	0	0	0.556174	1.95773	0.155729	0.155729	0.0222469	0.155729	0.222469	0	0	0	0	0.0222469	0	0	0	0	0	0	0	0	0	0	0	0
Otu0157	0	0	0	0	0	0	0	0	0	0	0	0	0	0	0	0	0	0	0	0	0	0	0	0	0	0	0	0	0	0	0	0	0	0	0	0	0	0	0	0	0	0	0	0.0222469	0	0.0667408	0	0	0
Otu0158	0	0	0	0	0	0	0.0222469	0	0	0	0	0	0	0	0	0	0.0444939	0	0	0.0444939	0.0667408	0	0	0	0.266963	0.0889878	1.26808	0.155729	0.244716	0.133482	0.111235	0	0	0	0	0	0	0	0	0	0	0	0	0.0222469	0	0	0	0	0
Otu0159	0	0	0	0	0	0	0	0	0	0	0	0	0	0	0	0	0	0	0	0	0.0222469	0	0	0	0	0	0	0	0.0222469	0	0	0	0.155729	0.489433	0	0	0	0	0	0	0	0	0.467186	0.311457	0.778643	0.556174	0.378198	0.444939	0
Otu0160	0.667408	0.689655	1.37931	1.20133	0.489433	0.467186	0.400445	0.489433	0.28921	0.378198	0.177976	0.0222469	0	1.33482	0.0667408	0.0667408	0.111235	0.0444939	0.155729	0.155729	0.0222469	0.0444939	0.0222469	0	0	0	0	0	0	0	0	0	0	0	0	0	0	0.0222469	0	0	0	0	0	0	0	0	0	0.0222469	0
Otu0161	0	0.111235	0	0.0222469	0	0.0222469	0	0	0	0	0	0	0	0	0	0	0.0444939	0	0	0	0	0	0	0	0.378198	0	0.0889878	0	0.0889878	0	0.0667408	0	0.266963	0.244716	0.51168	0.0222469	0.133482	0.133482	0	0.333704	0.0889878	0.266963	0.177976	0.28921	0.266963	0.0667408	0.111235	0.155729	0.0667408
Otu0162	0	0	0	0.0444939	0	0	0.0667408	0	0	0	0	0	0	0.0222469	0	0	0.0889878	0	0	0	0.0222469	0	0	0	0.444939	0	0	0.0444939	0	0.133482	0.111235	0	0	0	0	0.845384	0	0.111235	0	0	0	0	0.533927	0.111235	0.867631	0.57842	0.400445	0.533927	0
Otu0163	0	0	0	0	0	0	0	0	0	0	0.0222469	0	0	0	0	0	0	0	0	0	0	0	0	0	0.0667408	0	0	0	0.0889878	0.0889878	0.422692	0	0	0	0.0222469	0.133482	0.155729	0	0.0889878	0.177976	0.177976	0.244716	0	0	0.222469	0.600667	0.177976	0.133482	0.133482
Otu0164	0	0	0	0	0	0	0	0	0	0	0	0	0	0	0	0	0	0	0	0.0444939	0	0	0	0	0.0444939	0.378198	0.0667408	0.311457	0.489433	0.57842	1.15684	0.0222469	0	0.111235	0	0.0222469	0	0	0	0	0	0	0	0.0444939	0	0.0222469	0.0222469	0.0222469	0
Otu0165	0	0	0	0	0	0	0	0	0	0	0	0	0	0	0.0222469	0	0	0	0	0.155729	0.0889878	0.0444939	0	0	0	0	0.266963	0.667408	0.244716	0.0222469	0	0	0	0	0	0	0.489433	0.355951	0.400445	0.177976	0	0	0	0	0	0	0	0	0
Otu0166	2.80311	0.0222469	0	0.600667	0	0	0	0.0667408	0	0.244716	0	0.0222469	0	0	0	0	0.0667408	0	1.37931	0	1.73526	0.111235	0	0	0.0222469	0	0.0444939	0	0.0444939	0.0222469	0	0.0222469	0	0	0	0.0222469	0	0	0	0	0.57842	0	0	0.0667408	0	0	0	0	0.51168
Otu0167	0	0	0.0222469	0.111235	0	0	0	0	0	0	0	0	0	0	0.0222469	0	0.0222469	0	0	0	0	0	0	0.0222469	0.177976	0.0444939	0	0	0	0.0444939	0	0	0	0	0.0222469	0.222469	0.28921	0.133482	0.244716	0.133482	0.133482	0.355951	0.51168	0.422692	0	0	0.244716	0	0.133482
Otu0168	0.51168	0.28921	0.778643	0.645161	0.333704	0.222469	0.378198	0.133482	0.0889878	0.0889878	0.0889878	0.0222469	0.0222469	0.823137	0	0.0222469	0.111235	0.0222469	0.0444939	0	0.0444939	0.0222469	0	0	0	0	0	0	0	0	0	0	0	0.0222469	0.0222469	0	0	0	0.0222469	0	0	0	0	0	0	0.0222469	0	0	0
Otu0169	0	0	0	0	0	0	0	0	0	0	0.0444939	0	0.0444939	0	0	0	0.133482	0	0.200222	0.57842	0.444939	0.956618	0	0.0667408	0.0222469	0	0.133482	0.422692	0.111235	0.444939	0	0.0222469	0	0	0.0222469	0	0.0222469	0	0.0444939	0	0	0	0	0	0	0	0	0	0
Otu0170	0.0444939	0.0222469	0.0444939	0.0222469	0	0	0	0	0	0	0	0	0	0.0222469	0	0	0	0	0	0	0	0	0	0	0	0	0	0.0222469	0	0	0	0	0.0667408	0.333704	0	0.467186	0.0667408	0.0889878	0.0667408	0.0444939	0.200222	0.51168	0.533927	0.689655	1.55729	0.28921	0.444939	0.934372	0.0667408
Otu0171	0	0	0	0	0	0	0	0	0	0	0	0	0	0	0	0	0	0	0	0	0	0	0	0	0	0	0	0	0	0	0	0	0.311457	0	0	0	0	0	0	0	0	0	0	0	0	0	0	0.333704	0
Otu0172	0	0	0	0	0	0	0	0	0	0	0	0	0	0	0	0	0	0	0	0	0	0	0	0	0	0	0	0	0	0	0	0	1.15684	0.266963	0	0.222469	0.28921	0.622914	0.111235	0.266963	0	0	0	0.0222469	0	0.622914	0.155729	0.756396	0
Otu0173	0.0889878	0	0.0222469	0.0222469	0	0.0222469	0	0	0	0	0	0	0	0.0222469	0	0	0	0	0	0	0	0	0	0	0	0	0	0	0	0	0	0	0.177976	0.756396	0.0444939	0	0.600667	0.311457	0.133482	0.111235	0.111235	0	0.266963	0.355951	0.444939	0.0889878	0.400445	0.734149	0.133482
Otu0174	0	0	0.0222469	0.0222469	0	0	0	0	0	0	0	0	0	0	0	0	0	0	0	0	0	0	0	0	0	0	0.0222469	0	0.0444939	0.0667408	0	0.0667408	0.200222	0.111235	0.266963	0.177976	0	0	0	0	0.200222	0.222469	0.222469	0.0889878	0.57842	0.200222	0.28921	0.200222	0.244716
Otu0175	0	0	0	0	0	0	0.0889878	0	0	0	0	0	0	0.0222469	0.0222469	0.133482	0	0	0.200222	0.0667408	0.711902	0.355951	0.200222	0	0	0	0.0667408	0	0.244716	0.28921	0.0222469	0	0.0222469	0	0	0	0	0.200222	0.0889878	0.155729	0	0	0	0	0	0	0.133482	0	0
Otu0176	0.0222469	0.0222469	0	0	0	0	0	0	0	0	0	0	0	0	0	0	0	0	0	0	0.0444939	0	0	0	0.0667408	0.0444939	0.266963	0.155729	0.0444939	0.200222	0.0889878	0.111235	0	0	0.0667408	0.177976	0	0	0	0.0444939	0.155729	0.155729	0.266963	0.133482	0.51168	0.155729	0.0222469	0.111235	0.0444939
Otu0177	0	0	0	0	0	0	0	0	0	0	0	0.0222469	0	0	0.0222469	0	0	0.0667408	0	0	0	0	0	0.0667408	0	0.222469	0	0	0	0	0.0222469	0.378198	0	0	0	0	0	0	0.111235	0	0	0	0	0	0	0	0	0	0
Otu0178	0.0222469	0	0	0.0444939	0	0	0	0	0	0	0	0	0	0	0	0	0	0	0	0	0	0	0	0	0.244716	0.222469	0.155729	0.0889878	0.244716	0.266963	0.177976	0	0.133482	0.0667408	0	0.155729	0	0	0.0444939	0.0444939	0.177976	0.467186	0.400445	0.155729	0.111235	0.0444939	0.0222469	0.0222469	0.133482
Otu0179	0	0	0	0	0	0	0	0	0	0	0	0	0	0	0	0	0	0	0.0444939	0.0222469	0.0222469	0.0222469	0	0	0.0889878	0.400445	1.4683	0.244716	0.0222469	0.422692	0.0222469	0.0222469	0.0222469	0.0222469	0.0222469	0	0	0	0	0	0	0	0	0	0	0	0	0	0
Otu0180	0.0222469	0	0	0.0222469	0	0.0444939	0	0	0	0.0889878	0	0.0222469	0	0.0222469	0.28921	0.0222469	0	0.133482	0	0	0	0	0.0222469	0.422692	0	0.155729	0	0	0	0	0.0444939	0.222469	0	0.0222469	0	0.0222469	0.244716	0.0667408	0.155729	0.80089	0	0	0.0222469	0	0.133482	0.444939	0	0	0
Otu0181	0	0	0	0	0	0	0	0	0	0	0	0	0	0	0	0	0	0	0	0	0.0444939	0	0	0	0.111235	0	0.355951	0	0.689655	0	0	0	0	0.0444939	0	0	0	0	0	0	0	0	0	0	0	0	0	0	0
Otu0182	0	0	0	0	0	0	0	0	0	0	0	0	0	0	0	0	0	0	0	0	0	0	0	0	0	0	0	0	0	0	0	0	0	0	0	0	0	0	0	0	0	0	0	0	0	0	0	0	0
Otu0183	0	0	0	0	0	0	0	0	0	0	0.0222469	0	0	0	0.0667408	0	0	0	0	0.0444939	0.0667408	0.28921	0.600667	0	0	0	0	0	0.0667408	0.0667408	0.333704	0	0	0.0667408	0.0222469	0.0667408	0.177976	0	0.222469	0.0444939	0	0	0	0	0	0	0	0	0
Otu0184	0	0	0	0	0	0	0	0	0	0	0	0	0	0	0	0	0	0	0	0	0	0	0	0	0	0	0	0	0.0222469	0	0.956618	0	0.222469	0	0	0.244716	0.355951	0.0444939	0.111235	0.378198	0	0.0667408	0.0222469	0	0	0.0444939	0.244716	0	0
Otu0185	0	0	0	0	0	0	0	0	0	0	0	0	0	0	0	0	0.533927	0	0	0	0	0	0	0	0.28921	0	0.0222469	0	0	0.0444939	0	0	0	0	0	0	0.0889878	0	0	0	0.133482	0.556174	0.177976	0.0889878	0.311457	0	0	0	0.0444939
Otu0186	0	0	0	0	0	0	0	0	0	0.0222469	0	0.0222469	0	0.0444939	0	0	0.0222469	0.0222469	0	0	0	0	0.0222469	0.0444939	0.0222469	0.0889878	0	0.0444939	0.111235	0.0889878	0.155729	0.333704	0	0	0.0222469	0.489433	0.0444939	0.0222469	0.0889878	0.155729	0	0	0.0222469	0.0444939	0.0889878	0	0.266963	0	0
Otu0187	0	0	0	0	0	0	0	0	0	0	0	0	0	0	0	0	0.0222469	0	0	0.0444939	0	0	0.0444939	0	0.0889878	0	0	0.0667408	0	0	1.77976	0	0	0	0	0.378198	0	0.111235	0	0.111235	0	0	0	0	0.177976	0	0.0444939	0	0
Otu0188	0.0222469	0	0.0222469	0.0667408	0	0	0	0	0	0.0222469	0	0	0	0	0	0	0	0	0	0.0444939	0	0	0	0.0444939	0.0444939	0.0222469	0.0444939	0.155729	0.0889878	0.0222469	0.155729	0.222469	0.0889878	0.467186	0.200222	0.422692	0.0667408	0.222469	0.0444939	0.0222469	0.0667408	0.177976	0.0222469	0	0	0	0.0889878	0.0444939	0.111235
Otu0189	0	0	0	0	0	0	0	0	0	0	0	0.0222469	0	0	0	0	0.155729	0.311457	0	0.400445	0.200222	0.311457	0	0.0667408	0.0667408	0.51168	0	0.266963	0.111235	0.333704	0	0.0667408	0.0222469	0	0	0	0	0	0	0	0	0	0	0	0	0	0	0	0
Otu0190	0	0	0	0	0	0	0	0	0	0.0667408	0	0	0	0	0	0	0	0	0.0222469	0	0	0	0	0.200222	0	0	1.15684	0	0	0	0.867631	1.24583	0	0	0	0	0	0	0	0	0	0	0	0	0	0	0	0	0
Otu0191	0	0	0	0	0	0	0	0	0	0.0444939	0	0	0	0	0	0	0	0	0	0	0	0.0222469	0	0	0.0222469	0	0.0667408	0.155729	0.177976	0.111235	0.0667408	0.133482	0.0222469	0.155729	0.133482	0.51168	0	0.0222469	0	0.0222469	0.0889878	0.222469	0.0889878	0.155729	0.0444939	0.0889878	0.155729	0	0.133482
Otu0192	0	0	0	0	0	0	0	0	0	0.0889878	0	0	0	0	0	0	0.422692	0	0	0	0	0	0	0.0222469	2.06897	0	0.444939	0	0	0	0	0.244716	0	0	0	0	0	0	0	0	0	0	0	0	0	0	0	0	0
Otu0193	0.0222469	0	0	0	0	0	0	0	0	0.0222469	0	0	0	0	0	0	0.0222469	0.0222469	0	0.177976	0	0	0.200222	0.244716	0.0444939	0.0889878	0	0.0667408	0	0	0.400445	0.489433	0	0	0	0	0	0	0	0	0	0	0	0	0	0	0	0	0
Otu0194	0	0	0	0	0	0	0	0	0	0	0	0	0	0	0	0	0	0	0	0	0	0	0	0	0.0667408	0	0.133482	0	0.155729	0.0222469	0	0.244716	0.200222	0.0444939	0.0667408	0.0667408	0.0444939	0	0.111235	0.0444939	0	0	0.244716	0.200222	0.0667408	0.489433	0.333704	0.133482	0
Otu0195	0	0	0	0	0	0	0	0	0	0	0	0	0	0	0	0	0.111235	0.0222469	0	0	0.0667408	0.0222469	0.0222469	0	0.244716	1.29032	0.311457	0	0	1.33482	0.0889878	0	0	0	0	0	0	0	0	0	0	0	0	0	0	0	0	0	0
Otu0196	0	0	0	0	0	0	0	0	0	0	0	0	0	0	0	0	0.28921	0	0	0.0222469	0.0889878	0	0	0	0.133482	0	0.222469	0	0.266963	0	0	0	0	0	0	0	0	0	0	0	0	0	0	0	0	0	0	0	0
Otu0197	0.0667408	0.0667408	0	0.0222469	0.0222469	0	0	0	0	0	0	0	0	0.0222469	0	0	0.0222469	0	0	0	0	0	0	0	0.155729	0	0	0	0.0222469	0	0.0444939	0	0.200222	0.311457	0.177976	0.177976	0.0444939	0.0889878	0.0222469	0.133482	0.266963	0.200222	0.133482	0.28921	0.0667408	0	0.133482	0.0444939	0.155729
Otu0198	0	0	0	0	0	0	0	0	0	0	0	0	0	0	0	0.0222469	1.64627	0	0	0.956618	0.378198	0	0.28921	0	0.400445	0	0	0.0889878	0.0444939	0	0.0889878	0	0	0	0	0	0	0	0	0	0	0	0	0	0	0	0	0	0
Otu0199	0	0.0222469	0.0889878	0	0	0.0222469	0.0444939	0.0444939	0	0.0222469	0.0667408	0.0444939	0.0222469	0.0889878	0.0222469	0	0.645161	2.02447	0.0222469	0.177976	0.155729	0.133482	0	0.0444939	0.0667408	0.111235	0	0	0	0.0222469	0	0.0667408	0	0	0.0444939	0.0667408	0	0	0.0222469	0.0222469	0.0222469	0.0222469	0	0	0.0889878	0	0	0.0222469	0
Otu0200	0	0.0667408	0	0.467186	0	0	0.0222469	0	0	0	0	0	0	0	0	0	0	0	0	0	0	0.0444939	0	0	0	0.0222469	0	0	0	0.0889878	0	0	0.0222469	0.0444939	0	0	0	0	0	0	0	0.111235	0.311457	0.133482	0.155729	0.0444939	0.355951	0.266963	0.0444939
Otu0201	6.2069	0	0.0667408	0.133482	0.111235	0.0889878	0	0	0.0889878	0	0.0444939	0.0444939	0	0.0222469	0	0.0222469	0	0	0.0222469	0	0	0	0	0	0	0	0	0	0	0	0	0	0	0	0	0.0444939	0	0	0	0	0	0	0.0222469	0	0	0	0	0	0
Otu0202	0.0222469	0	0	0	0	0	0	0	0	0	0	0	0	0	0	0	0.0444939	0	0	0	0	0	0	0	0.0222469	0.0222469	0.200222	0	0	0	0	0.0222469	0	0	0	0	0.0222469	0	0.0222469	0.0222469	0	0.0222469	0	0	0	0	0	0	0
Otu0203	0	0	0	0	0	0	0	0	0	0.0222469	0	0	0	0	0	0	0	0	0.0222469	0	0	0	0	0.0222469	0.0667408	0	0.756396	0.0444939	0.0444939	0.200222	0	1.06785	0.0667408	0	0	0	0.0444939	0.0222469	0.133482	0.333704	0.0444939	0	0.0222469	0	0	0	0	0.0222469	0.0222469
Otu0204	0	0	0	0	0	0	0	0	0	0	0	0	0	0	0	0	0	0	0	0	0	0	0	0	0	1.15684	0.57842	0.0889878	0	0	0	0.133482	0.0889878	0	0	0.311457	0.177976	0	0	0	0.0222469	0	0	0	0	0	0	0.0222469	0
Otu0205	0	0	0	0	0.0222469	0	0	0	0	0	0	0	0	0	0.0444939	0	0	0	0	0	0	0	0	0	0.0222469	0	0	0	0	0	0	0	0	0	0	0.0667408	0.57842	0.956618	1.20133	0.155729	0	0	0	0	0	0	0	0	0
Otu0206	0.400445	0.28921	0.867631	0.80089	0.400445	0.311457	0.355951	0.266963	0.28921	0.311457	0.133482	0.0222469	0	0.689655	0	0.0222469	0.0667408	0	0.0667408	0	0.0444939	0.111235	0.111235	0.0444939	0	0	0	0	0	0	0	0	0	0	0	0.0222469	0	0	0	0	0	0	0	0	0	0	0	0	0
Otu0207	0	0	0	0.155729	0	0	0.0667408	0	0	0	0	0	0	0	0	0.0444939	0.0667408	0	0	0	0	0	0	0.0444939	0.177976	0	0	0	0	0	0	0	0.0222469	0	0	0.0444939	0	0	0	0.711902	0.0222469	0.0889878	0.0222469	0.133482	0.155729	0.0222469	0.467186	0.311457	0.0444939
Otu0208	0	0	0	0	0	0	0	0	0	0	0	0	0	0	0	0	0	0	0	0	0	0	0	0	0.622914	0	0	0.0444939	0.266963	0	0.244716	0	0	0	0	0	0	0	0	0	0	0	0	0	0	0	0	0	0
Otu0209	0	0	0	0	0	0	0	0	0	0	0	0	0	0	0	0	0.0889878	0	0	0	0.0222469	0	0	0.0222469	0.0667408	0	0	0	0.0222469	0	0	0.177976	0	0	0	0	0	0	0	0	0	0	0	0	0	0	0	0	0.155729
Otu0210	0	0	0	0	0	0	0	0	0	0	0	0	0	0	0	0	0	0	0	0	0	0	0	0	0	0	0	0	0	0	0	0	0	0	0	0	0	0	0	0	0	0	0	0	0	0.0222469	0	0	0
Otu0211	0	0	0	0	0	0	0	0	0	0	0	0	0.0222469	0	0	0	0.0889878	0.111235	0	0.0222469	0.0444939	0.222469	0	0	0.28921	0.667408	0.111235	0	0.0444939	1.02336	0.0667408	0.0222469	0	0	0	0	0.0222469	0	0	0	0	0.155729	0.0444939	0	0.133482	0	0.0222469	0	0
Otu0212	0.444939	0.355951	0.600667	0.489433	0.244716	0.200222	0.244716	0.222469	0.111235	0.28921	0.0444939	0.0222469	0	0.934372	0	0.0889878	0.111235	0	0.0667408	0.0222469	0	0.0889878	0.0222469	0	0	0	0	0	0	0	0	0	0	0	0	0.0222469	0	0	0	0	0	0	0	0	0	0.0222469	0	0	0
Otu0213	0.0222469	0	0	0	0	0	0	0	0	0	0	0	0	0	0	0	0	0	0	0	0	0	0	0.934372	0	0	0	0	0	0	0	2.13571	0	0	0	0	0	0	0	0	0	0	0	0	0	0	0	0	0
Otu0214	0	0.0222469	0	0	0	0	0	0	0	0	0	0	0	0	0	0	0	0	0	0.0222469	0.0222469	0	0	0	0	0.0222469	0.0667408	0.266963	0.133482	0.155729	0	0	0.0222469	0.0444939	0	0.266963	0	0.0444939	0	0	0	0.0667408	0.266963	0.0444939	0.333704	0	0.111235	0.177976	0
Otu0215	0.0222469	0	0	0	0	0	0	0	0	0	0	0	0	0	0	0	0	0	0	0	0	0	0	0	0.0444939	0.0889878	0.0889878	0.0444939	0.133482	0.0667408	0.0889878	0.0667408	0.0444939	0.0444939	0.0222469	0.0222469	0.133482	0.111235	0.0444939	0.0667408	0	0	0.0667408	0	0.0444939	0.155729	0	0.111235	0
Otu0216	0.0667408	0	0	0	0	0	0	0	0	0	0	0	0	0	0	0	0	0	0	0	0	0	0	0	0.734149	0	0	0	0	0	0	0.0222469	0	0	0.311457	0.133482	0.0667408	0.0222469	0	0	0.155729	0.0222469	0.467186	0.244716	0.133482	0.0222469	0.133482	0.0444939	0.244716
Otu0217	0	0.0444939	0	0	0	0	0	0	0	0	0	0	0	0	0	0	0	0	0	0	0	0	0	0	0	0	0	0	0	0	0	0	0	0.0444939	0	0	0	0	0	0.0222469	0.57842	0.57842	0.355951	0	0	0.0222469	0.133482	0.28921	0.645161
Otu0218	0.133482	0.111235	0.311457	0.489433	0.0889878	0.0667408	0.155729	0.133482	0.0444939	0.111235	0.0222469	0.0222469	0	0.333704	0	0	0.0667408	0.0222469	0	0	0	0.0444939	0	0	0	0	0	0	0	0	0	0	0	0	0	0	0	0	0	0	0	0	0	0	0	0	0	0	0
Otu0219	0	0	0	0	0	0	0	0	0	0.0222469	0	0	0	0	0	0	0.244716	0.133482	0.111235	0.0889878	0.111235	0.0889878	0.244716	0	0.0889878	0	0.0222469	0.0444939	0.0222469	0.0222469	0.133482	0.0222469	0	0.0222469	0	0.0222469	0.0444939	0	0	0.0222469	0	0	0	0	0	0	0	0	0
Otu0220	0.0222469	0	0	0	0	0	0	0	0	0	0	0	0	0	0	0	0	0	0	0	0	0	0	0	0	0	0	0	0	0	0	0	0.622914	1.11235	0	0.667408	0	0	0	0.57842	0	0	0	0	0	0	0	0	0
Otu0221	0	0	0	0	0	0	0	0	0	0	0	0	0	0	0	0	0	0	0	0	0	0	0	0	0	0.0667408	0.0444939	0.0222469	0.0222469	0.0444939	0	0	0.0222469	0	0	0	0.0222469	0	0	0	0.0222469	0.0889878	0.0222469	0.0444939	0.0889878	0.0444939	0	0	0.0667408
Otu0222	0	0	0	0	0	0	0	0	0	0.0444939	0	0	0	0	0	0	0	0	0	0	0	0	0	0.0222469	0	0	0	0	0	0	0.467186	0.622914	0	0	0	0	0	0	0	0	0	0	0	0	0	0	0	0	0
Otu0223	0.0222469	0	1.00111	1.00111	0.0222469	0.200222	0.111235	0.0444939	0.0222469	0.111235	0	0.111235	0.0444939	0.0222469	0	0.0222469	0.244716	0	0.0222469	0	0	0	0	0.111235	0	0	0	0	0	0	0	0.0222469	0	0.0222469	0	0	0	0	0	0	0	0	0.0444939	0.0444939	0	0	0	0	0
Otu0224	0	0	0	0	0	0	0	0	0	0	0	0	0	0	0	0	0.155729	0.0889878	0.222469	0	0.111235	0.177976	0.222469	0.0222469	0.0667408	0.111235	0.111235	0	0.0222469	0.111235	0.133482	0.0222469	0	0	0	0	0	0	0	0	0	0	0	0	0	0	0	0	0
Otu0225	0	0	0	0.0222469	0	0	0	0	0	0	0	0	0	0	0	0	0	0	0	0	0	0	0	0	0.0444939	0.533927	0	0.0667408	0.133482	0.378198	0.489433	0	0	0	0	0	0	0	0	0	0	0.0222469	0	0.0222469	0	0	0	0.0222469	0
Otu0226	0	0.0889878	0	0.0222469	0	0	0.0222469	0	0	0.0667408	0	0	0	0.0222469	0	0	0.0222469	0	0	0.0222469	0	0	0	0.0667408	0	0	0	0.0444939	0	0	0.0222469	0.200222	0	0	0	0.0667408	0	0	0	0	0	0.222469	0	0	0.111235	0	0	0	0
Otu0227	0.0222469	0	0	0	0	0	0.0222469	0	0	0.0222469	0	0	0	0	0	0	0	0	0	0	0	0	0	0	0.0222469	0.0222469	0.0667408	0.0889878	0.0889878	0.266963	0.177976	0.467186	0	0	0.0444939	0.0444939	0.0889878	0.0222469	0	0.0222469	0	0.0444939	0.0667408	0	0.0444939	0.0667408	0.155729	0.0889878	0.0444939
Otu0228	0	0	0	0	0	0	0	0	0	0	0	0	0	0	0	0	0.266963	0	0	0	0	0	0	0	0.57842	0	0.0889878	0	0.111235	0	0.155729	0.0222469	0	0.0444939	0.0444939	0	0	0	0	0	0	0	0	0	0	0	0	0	0
Otu0229	0	0	0	0	0	0	0	0	0	0	0	0	0	0	0	0	0	0	0	0	0	0	0	0	0	0	0	0.0444939	0.0889878	0	0.266963	0.177976	0	0	0	0	0	0	0	0	0	0	0	0	0	0	0	0	0
Otu0230	0	0	0	0	0	0	0	0	0	0	0	0	0	0	0	0	0	0.0222469	0	0.244716	0.0222469	0	0	0	0.155729	0.177976	0	0.57842	0.244716	0.0222469	0	0	0	0	0.0222469	0	0	0	0	0	0	0	0	0	0	0	0	0	0
Otu0231	0	0	0.0222469	0	0	0	0	0	0	0	0	0	0	0	0	0	0	0	0	0	0	0	0	0	0	0	0	0	0	0	0	0	0.200222	0.0222469	0	0	0	0	0.0222469	0.0889878	0	0	0	0.422692	0.378198	0.266963	0.266963	0.244716	0
Otu0232	0	0	0	0.0222469	0	0	0	0	0	0	0	0	0	0	0	0	0.0222469	0	0	0	0	0	0	0	0	0	0	0	0	0	0	0	0.0667408	0	0	0.0222469	0	0.556174	0	0	0	0	0	0.489433	0	0.0222469	0.0444939	0.400445	0
Otu0233	0	0	0	0	0	0	0	0	0	0	0	0	0	0	0	0	0	0	0	0	0	0	0	0	0.0889878	0.155729	0.0222469	0.0667408	0.0889878	0.155729	0.200222	0	0.111235	0.133482	0.0667408	0.177976	0	0	0	0	0	0.0222469	0.200222	0.0667408	0.0667408	0.0222469	0.0444939	0.0667408	0
Otu0234	0	0	0.111235	0.133482	0	0	0	0	0	0	0	0.0222469	0	0	0	0	0	0	0.0222469	0	0	0	0	0	0	0	0.177976	0	0	0	0	0	0	0	0.0222469	0.111235	0	0	0	0	0	0	1.44605	0.111235	0	0	0.0222469	0.0222469	0
Otu0235	0	0	0	0	0	0	0	0	0	0.0222469	0	0	0	0	0	0.0444939	0.422692	0.0444939	0.200222	0	0.0667408	0	0	0.0444939	0.222469	0.133482	0.244716	0	0	0	0	0.111235	0	0	0	0	0.0667408	0.111235	0.333704	0.155729	0	0	0	0	0	0	0	0	0
Otu0236	0.0222469	0.0889878	0	0.0889878	0	0	0.0222469	0	0	0	0.0222469	0	0	0	0	0	0.0667408	0	0	0	0	0	0	0	0.444939	0	0	0	0	0	0	0	0.111235	0	0.400445	0	0	0	0	0	0.222469	0.177976	0.177976	0.266963	0	0.0889878	0.222469	0.0444939	0.489433
Otu0237	0	0	0.0444939	0	0	0	0	0	0	0	0	0	0	0	0	0	0	0	0	0	0	0	0	0	0	0	0	0	0	0	0	0	3.22581	0	0.956618	0	0	0	0	0	0	0	0	0	0	0	0	0	0
Otu0238	0	0	0	0.0889878	0	0	0	0	0	0	0	0	0	0	0.0222469	0	0.0667408	0	0	0.222469	0	0	0	0	0.0889878	0	0	0.311457	0	0	0	0.0444939	0.0444939	0.0667408	0	0.0222469	0.0222469	0	0	0	0	0.0222469	0.0667408	0.177976	0	0.0222469	0.0222469	0.0889878	0.0222469
Otu0239	0	0	0	0	0	0	0	0	0	0	0	0	0	0	0	0	0	0	0	0	0	0	0	0	0	0	0	0	0	0.0444939	0	0.0222469	0.0222469	0.111235	0	0.0222469	0.133482	0.0222469	0.0444939	0	0	0.0444939	0.0222469	0.0222469	0.0889878	0.0889878	0.0889878	0.0667408	0
Otu0240	0	0	0	0	0	0	0	0	0	0	0	0	0	0	0	0	0	0	0	0	0	0.0222469	0	0	0	0	0	0	0	0.0222469	0	0	0	0	0	0	0	0	0	0	0	0	0	0	0	0	0	0	0
Otu0241	0	0.0222469	0	0	0	0	0	0	0	0	0	0	0	0	0	0	0	0	0	0	0	0	0	0	0	0	0	0	0	0	0	0	0	0	0	0	0.0889878	0	0	0.0889878	0.311457	0.889878	0.444939	0	0	0.0222469	0.0222469	0.28921	0.222469
Otu0242	0	0	0	0	0	0	0.0222469	0	0	0	0	0	0	0	0	0	0	0	0	0	0	0	0	0	0	0	0.0222469	0	0	0	0.0222469	0	0.400445	0	0.28921	0.222469	0.155729	0	0	0.111235	0	0	0.0222469	0.444939	0.400445	0.200222	0.222469	0.311457	0
Otu0243	0	0	0	0.0222469	0	0	0	0	0	0	0	0	0	0	0	0	0	0	0	0	0.0222469	0	0	0	0	0.0222469	0	0	0.0444939	0	0.0222469	0	0.0222469	0.0222469	0	0.0444939	0.0222469	0	0.0444939	0	0.0222469	0	0.0667408	0.0444939	0	0.0222469	0	0	0.133482
Otu0244	0	0	0	0	0	0	0	0	0	0	0	0.422692	0	0	0.0222469	0	0	0	0	0	0	0	0	0	0	0	0	0	0	0	0	0	0	0	0	0.400445	0.0667408	0.0444939	0	0	0	0	0	0	0	0	0	0	0
Otu0245	0.0667408	0	0	0	0	0	0	0	0	0	0	0	0	0	0	0	0	0	0	0	0	0	0	0	0.177976	0.111235	0.0667408	0.155729	0.0444939	0.0222469	0.0222469	0.0667408	0	0.533927	0	0	0	0	0	0	0	0.266963	0	0	0	0	0	0	0
Otu0246	0	0	0	0	0	0	0.0444939	0	0	0	0	0	0	0	0	0	0.0222469	0	0.0222469	0	0.0222469	0.0222469	0	0	0.0222469	0.0444939	0.333704	0.0444939	0.155729	0.266963	0.0222469	0	0	0.0222469	0	0.0222469	0.0667408	0	0	0	0	0	0.177976	0.0444939	0.0889878	0.0444939	0.0667408	0	0
Otu0247	0	0	0	0	0	0	0	0	0	0	0	0	0	0	0	0	0	0	0.0444939	0.0444939	0.311457	0	0	0	0	0	0.28921	0.133482	0.222469	0.133482	0	0	0	0	0	0	0	0.0889878	0	0	0	0	0	0	0	0	0	0	0
Otu0248	0.0222469	0	0	0	0	0	0	0	0	0.0222469	0	0	0	0	0	0	0	0	0	0	0	0	0	0	0	0	0.133482	0.133482	0	0.0444939	0	0	0.177976	0.155729	0.111235	0.111235	0.0667408	0.133482	0.0444939	0.177976	0	0.0444939	0.0667408	0	0.0667408	0.0667408	0.0667408	0.0889878	0
Otu0249	0	0	0	0	0	0	0	0	0	0	0	0	0	0	0	0	0	0	0	0	0	0	0	0	0	0.467186	0	0	0	0	0	0	0	0	0	0	0	0	0	0	0	0	0	0	0	0	0	0	0
Otu0250	0	0	0	0	0	0	0	0	0	0	0	0	0	0	0	0	0	0	0	0	0	0	0	0	0	0	0	0.333704	0	0	0	0	0	0	0	0	0	0	0	0.0222469	0	0	0	0	0	0	0	0	0
Otu0251	0	0	0	0	0	0	0	0	0	0	0	0	0	0	0	0	0	0	0	0	0.0222469	0.0222469	0	0	0.0667408	0.0667408	0	0	0	1.86874	0	0	0	0	0	0	0	0	0	0	0	0	0	0	0	0	0	0	0
Otu0252	0.0667408	0.0222469	0	0	0	0	0	0	0	0.0889878	0	0	0	0	0	0	0	0	0	0	0	0	0	0.111235	0	0	0	0	0	0	0	1.15684	0	0.0222469	0	0	0	0	0	0	0.0222469	0	0	0	0	0	0	0	0
Otu0253	0.0222469	0	0	0	0	0	0	0	0	0	0.0222469	0	0	0	0	0	0	0	0	0	0	0	0	0	0	0	0	0	0.0222469	0	0.28921	0	0.0667408	0.0444939	0.0667408	0.111235	0	0.0222469	0.0222469	0	0.111235	0.0889878	0.0222469	0	0.0667408	0.0889878	0	0.0222469	0.0444939
Otu0254	0.244716	0.244716	0.600667	0.444939	0.200222	0.244716	0.400445	0.155729	0.111235	0.333704	0.0444939	0.0444939	0	0.689655	0	0.133482	0.0889878	0	0	0.0444939	0	0	0.0444939	0	0	0	0	0	0	0	0	0	0	0	0	0	0	0	0	0	0	0	0.0222469	0	0	0	0	0	0
Otu0255	0.0222469	0	0	0	0	0	0	0	0	0	0	0	0	0	0	0	0	0	0	0	0.0444939	0.0222469	0	0	0	0.222469	0.111235	0.0222469	0.0222469	0.689655	0.0444939	0.0222469	0	0	0	0	0	0	0	0.0444939	0	0	0	0	0.0222469	0	0.0444939	0	0
Otu0256	0	0	0	0	0	0	0	0	0	0.0444939	0	0	0	0	0	0	0	0	0	0.0222469	0	0	0	0.0222469	0	0	0	0.0222469	0	0	0	0.378198	0	0	0	0	0	0	0	0	0	0	0	0	0	0	0	0	0
Otu0257	0	0	0	0	0	0	0	0	0	0	0	0	0	0	0	0	0.0444939	0	0	0.0222469	0.0444939	0	0	0	0.222469	0	0.200222	0.28921	0.28921	0.355951	0	0.0444939	0	0	0	0	0	0	0	0	0	0	0	0	0	0	0	0	0
Otu0258	0	0	0	0.0222469	0	0	0	0	0	0	0	0	0	0	0	0	0	0	0	0	0	0	0	0	0	0	0	0	0	0	0	0	0.0667408	0	0.0444939	0.556174	0	1.15684	0	0	0	0	0	0.556174	0	0.177976	0	0	0
Otu0259	0	0	0	0	0	0	0	0	0	0	0	0	0	0	0	0	0	0	0	0	0	0	0	0	0	0.155729	0	0.111235	0.133482	0.533927	0.0222469	0	0.0444939	0.0222469	0.0222469	0.0222469	0	0.0222469	0	0	0	0	0.0222469	0	0	0	0	0.0222469	0
Otu0260	0.266963	0.266963	0.667408	0.422692	0.311457	0.111235	0.0444939	0.200222	0.0889878	0.222469	0.111235	0.0222469	0	0.51168	0.0222469	0.0222469	0.0444939	0	0.0222469	0.0222469	0	0.0444939	0.0222469	0	0	0	0	0	0	0	0	0	0	0	0.0222469	0	0	0	0	0	0	0	0	0.0222469	0	0	0	0	0
Otu0261	0.244716	0.222469	0.355951	0.444939	0.200222	0.155729	0.155729	0.0889878	0.133482	0.0444939	0.0222469	0	0	0.222469	0	0	0.0444939	0	0.0222469	0	0	0.0444939	0	0	0	0	0	0	0	0	0	0	0	0	0	0	0	0	0	0	0	0.0222469	0	0.0222469	0	0	0	0	0
Otu0262	0	0	0	0	0	0	0	0	0	0	0	0	0	0	0	0	0	0	0	0	0	0	0	0.0222469	0.0222469	0	0	0	0.0222469	0	0.0222469	0	0.155729	0	0	0.155729	0	0.0444939	0.0444939	0	0	0.0222469	0.0222469	0.28921	0.400445	0	0.0222469	0.489433	0
Otu0263	0	0	0	0	0	0	0	0	0	0	0	0	0	0	0	0	0.333704	0	0	0	0	0	0	0	1.91324	0	0	0	0	0	0	0	0	0	0	0	0	0	0	0	0	0	0	0	0	0	0	0	0
Otu0264	0.0222469	0	0	0	0	0	0	0	0	0	0	0	0	0	0	0	0	0	0	0	0	0	0	0	0.0222469	0.0222469	0	0.155729	0.133482	0.0222469	0.0222469	0	0.0444939	0.0667408	0.0444939	0.266963	0	0	0	0	0	0.244716	0.111235	0.355951	0.0444939	0.0222469	0	0.0222469	0.0222469
Otu0265	0	0	0	0.133482	0	0	0	0	0.0222469	0	0	0	0	0.0444939	0	0	0.244716	0	0	0	0	0	0	0	1.22358	0	0	0	0.57842	0	0	0	0.0444939	0	0	0	0	0.0222469	0	0	0	0	0	0.133482	0	0	0	0	0
Otu0266	0	0	0	0	0	0	0	0	0	0.0222469	0	0	0	0	0	0	0	0	0	0	0	0	0	0	0	0	0	0	0	0	0	0	0	0	0	0	0	0	0	0	0	0	0	0	0.0222469	0	0	0	0
Otu0267	0.28921	0.311457	0.667408	0.333704	0.222469	0.177976	0.111235	0.155729	0.111235	0.222469	0.0222469	0.0444939	0	0.57842	0	0.111235	0.0667408	0.0222469	0.0222469	0	0	0.0444939	0.0222469	0	0	0	0	0	0	0	0	0	0	0	0	0.0222469	0	0	0	0	0	0	0	0	0.0222469	0	0	0	0
Otu0268	0.266963	0	0	0	0	0	0	0	0	0	0	0	0	0	0	0	0	0	0	0	0	0	0	0	0	0	0	0	0.0222469	0	0	0	0.177976	1.51279	0	0.0667408	0.0222469	0	0.0444939	0	0	0	0	0	0	0	0	0	0
Otu0269	0.0222469	0	0	0	0	0.0222469	0	0.0222469	0	0	0	0	0	0	0	0	0	0	0	0	0	0	0	0	0	0	0	0	0	0	0	0	0	0.155729	0	0.0889878	0	0	0	0	0	0.0667408	0	0	0	0.0667408	0.111235	0.0444939	0
Otu0270	0.0222469	0	0.0222469	0.266963	0	0	0	0	0	0	0	0	0.0222469	0	0.0444939	0.155729	0	0	0	0	0	0	0	0	0	0	0	0	0	0	0	0	0	0	0	0.133482	0.111235	0	0.0444939	0.177976	0.222469	0	0.200222	0.200222	0	0	0	0	0.177976
Otu0271	0.0222469	0	0	0	0	0	0	0	0	0	0	0	0	0	0	0	0	0	0	0	0	0	0	0	0	0	0.0222469	0.111235	0.155729	0.0222469	0	0.133482	0	0.133482	0.0222469	0.222469	0	0.0444939	0	0.0222469	0.0222469	0	0	0	0.0444939	0.0444939	0.0667408	0	0.0444939
Otu0272	0.177976	0.200222	0.489433	0.378198	0.244716	0.133482	0.0889878	0.0667408	0.0889878	0.177976	0.111235	0	0	0.489433	0.0222469	0.0444939	0.0667408	0.0444939	0.0444939	0.0667408	0.0444939	0.0222469	0.0444939	0.0222469	0	0	0	0	0	0	0	0	0	0	0	0	0	0	0	0	0	0	0	0	0	0	0.0222469	0	0
Otu0273	0.0222469	0	0	0	0	0	0	0	0	0	0	0	0	0	0	0	0	0	0	0	0	0	0	0	0	0	0	0.0444939	0.0222469	0	0.0889878	0.133482	0	0.0222469	0	0	0	0	0	0	0.0444939	0.0667408	0	0	0	0.0889878	0	0.0222469	0.0222469
Otu0274	0.0222469	0	0	0	0	0	0	0	0	0	0	0	0	0	0	0	0	0	0.0222469	0	0.0222469	0	0	0	0.155729	0.0222469	0.177976	0.177976	0.0444939	0.378198	0.200222	0.0222469	0	0	0	0	0	0	0	0	0	0	0	0	0	0	0	0	0
Otu0275	0	0	0	0	0	0	0	0	0	0.0222469	0	0	0	0	0	0	0	0	0	0	0	0	0	0.0889878	0	0	0	0	0	0	0	0.556174	0	0	0	0	0	0	0	0	0	0	0	0	0	0	0	0	0
Otu0276	0	0	0	0	0	0	0	0	0	0.0444939	0	0	0	0	0	0	0	0	0.0222469	0	0	0	0	0.0444939	0	0	0.200222	0.133482	0.311457	0.0222469	0	0.244716	0	0	0	0	0	0	0.0444939	0	0	0	0	0	0	0	0	0	0
Otu0277	0.28921	0.244716	0.533927	0.355951	0.177976	0.0889878	0.155729	0.133482	0.244716	0.244716	0.0444939	0	0.0444939	0.467186	0	0.0444939	0.0222469	0	0.0667408	0.0222469	0	0.0444939	0	0	0	0	0	0	0	0	0	0	0	0	0	0	0	0	0	0	0	0	0	0	0	0	0	0	0
Otu0278	0.0222469	0	0	0	0	0	0	0	0	0	0	0	0	0	0	0	0	0	0	0	0	0.0222469	0	0	0.0889878	0.133482	0.111235	0.133482	0.0667408	0.600667	0	0.155729	0	0	0	0	0	0	0	0	0	0	0	0	0	0	0	0	0.0222469
Otu0279	0.111235	0.0889878	0.400445	0.311457	0.0222469	0.133482	0.0667408	0.111235	0.111235	0.133482	0.0444939	0	0	0.444939	0	0	0	0	0.0222469	0	0	0	0.0222469	0	0	0	0	0	0	0	0	0	0	0	0	0	0	0	0	0	0	0	0	0	0	0	0	0	0
Otu0280	0	0	0	0	0	0	0	0	0	0.0667408	0	0	0	0	0	0	0	0	0	0	0	0	0	0	0.0667408	0	0	0.0667408	0	0	0	0.244716	0.0889878	0.0444939	0.0222469	0.0667408	0.0667408	0.0444939	0.0444939	0.0222469	0	0	0	0.244716	0.200222	0.0444939	0	0.0889878	0
Otu0281	0	0	0	0.0444939	0	0.0222469	0	0	0	0	0	0	0	0	0	0	0.0444939	0	0	0	0	0	0	0	0.111235	0	0	0	0.0222469	0	0	0	0	0	0.0222469	0.0889878	0.0889878	0.0667408	0.111235	0.222469	0	0.0667408	0.0889878	0.155729	0.177976	0.177976	0.0889878	0.111235	0
Otu0282	0.0889878	0.0444939	0.244716	0.0889878	0.111235	0.0667408	0.0667408	0.0444939	0.0222469	0.111235	0.0444939	0	0	0.222469	0	0.0444939	0	0	0	0	0	0	0	0	0	0	0	0	0	0	0	0	0	0	0	0	0	0	0	0	0	0	0	0	0	0	0.0222469	0	0
Otu0283	0.422692	0.177976	0.556174	0.533927	0.133482	0.200222	0.155729	0.0889878	0.0667408	0.200222	0.0222469	0	0.0222469	0.51168	0	0.0222469	0.0222469	0	0.0444939	0.0222469	0.0222469	0.0667408	0.0222469	0	0	0	0	0	0	0	0	0	0	0	0	0	0	0	0	0	0	0	0	0.0222469	0	0.0222469	0	0	0
Otu0284	0.311457	0.200222	0.556174	0.600667	0.200222	0.155729	0.177976	0.0222469	0.111235	0.111235	0.0889878	0.0222469	0.0222469	0.333704	0	0.0444939	0	0	0.0444939	0.0222469	0.0222469	0.133482	0	0	0	0	0	0	0	0	0	0	0	0	0	0	0	0	0	0	0	0	0	0	0	0	0	0	0
Otu0285	0	0	0	0.0222469	0	0	0	0	0	0	0	0	0	0	0	0	0	0	0	0	0	0	0	0	0.422692	0	0	0	0	0	0	0	0	0.244716	0	0.133482	0	0	0	0.0222469	0	0	0.0889878	0.111235	0.111235	0.0889878	0.0222469	0.0222469	0
Otu0286	0	0	0	0	0	0	0	0	0	0	0	0	0	0	0	0	0.400445	0	0	0	0	0	0	0	2.29143	0	0	0	0	0	0.111235	0	0	0	0	0	0	0	0	0	0	0	0	0	0	0	0	0	0
Otu0287	0.155729	0.200222	0.57842	0.222469	0.155729	0.133482	0.177976	0.222469	0.111235	0.133482	0.0444939	0	0	0.333704	0	0.0222469	0.0222469	0	0	0	0	0	0.0222469	0	0	0	0	0	0	0	0	0	0.0222469	0	0	0	0	0	0	0	0	0	0	0	0	0	0.0222469	0	0
Otu0288	0	0	0	0	0	0	0	0	0	0	0	0	0	0	0	0	0	0	0	0	0	0	0	0	0	0	0	0	0.0222469	0.266963	0	0.355951	0	0	0	0	0	0	0	0	0	0	0	0	0	0	0	0	0
Otu0289	0	0	0	0	0	0.0222469	0	0	0	0	0	0	0	0	0	0.0222469	0.222469	0.111235	0.0889878	0.177976	0.155729	0.0222469	0	0	0	0.0222469	0.111235	0.0444939	0	0	0	0	0	0	0	0	0	0	0	0	0	0	0	0	0	0	0	0	0
Otu0290	0	0	0	0	0	0	0	0	0	0	0	0	0	0	0	0	0	0	0	0	0	0	0	0	0.0667408	0	0.0444939	0.133482	0.111235	0.0222469	0.0444939	0.0222469	0	0	0.0222469	0.266963	0.0667408	0	0.0444939	0.0222469	0	0	0	0	0.0444939	0	0	0.0222469	0
Otu0291	0.0444939	0.0667408	0.200222	0.0667408	0.0667408	0.0222469	0	0.0222469	0.0444939	0.0889878	0.0222469	0	0	0.0889878	0	0	0	0	0	0	0	0	0.0444939	0	0	0	0	0	0	0	0	0	0	0	0	0	0	0	0	0	0	0	0	0.0222469	0	0	0	0	0
Otu0292	0	0	0	0	0	0	0	0	0	0	0	0	0	0	0	0	0	0	0	0	0	0	0	0	0.0222469	0	0.0222469	0	0	0.0444939	0	0.0222469	0.467186	0.111235	0.28921	0.177976	0.155729	0.0889878	0.0444939	0.0444939	0	0	0	0.0222469	0.0889878	0.0222469	0.0444939	0	0
Otu0293	0	0	0	0	0	0	0.0222469	0	0	0	0	0	0	0	0	0	0	0	0	0	0	0	0	0	0	0	0	0	0	0	0	0	0.222469	0	0	0	0	0.0667408	0	0.111235	0	0	0	0	0	0.0222469	0.111235	0	0
Otu0294	0	0	0	0	0	0	0	0	0	0	0	0	0	0	0	0	0	0	0	0	0	0	0	0	0	0	0	0	0	0	0	0	0	0	0	0	0	0	0	0	0	0	0	0	0	0	0	0	0
Otu0295	0	0	0	0	0	0	0	0	0	0	0	0	0	0	0	0	0	0	0	0	0	0	0	0	0	0	0	0	0	0	0	0	0	0.0222469	0	0.0222469	0.133482	0	0	0.0444939	0	0	0.311457	0	0	0	0	0	0
Otu0296	0	0	0	0.0222469	0	0.0222469	0.0222469	0.0222469	0	0	0	0	0	0	0	0.0222469	0	0	0.111235	0.0667408	0.0889878	0.133482	0.489433	0.0444939	0	0	0.0222469	0.0222469	0	0.0667408	0.111235	0	0	0	0	0	0.0222469	0.0444939	0	0	0	0.0222469	0	0.0222469	0	0	0.0222469	0	0
Otu0297	0.155729	0.155729	0.51168	0.266963	0.177976	0.0889878	0.200222	0.0667408	0.111235	0.111235	0.0222469	0.0222469	0	0.333704	0	0	0	0.0222469	0	0	0	0.0222469	0	0	0	0	0	0	0	0	0	0	0	0	0	0	0	0	0	0	0	0	0	0	0	0	0	0	0
Otu0298	0	0	0	0	0.0222469	0	0	0	0	0	0	0	0	0	0	0	0	0	0	0	0	0	0	0	0	0	0	0	0	0	0	0	0	0	0	0	0	0	0	0	0	0	0	0	0	0	0	0	0
Otu0299	0.266963	0.111235	0.422692	0.333704	0.155729	0.0889878	0	0.133482	0.0444939	0.177976	0.0222469	0	0	0.311457	0	0	0	0.0222469	0.0444939	0	0	0	0	0	0	0	0	0	0	0	0	0	0	0	0	0	0	0	0	0	0	0	0.0222469	0.0222469	0	0	0.0222469	0	0
Otu0300	0	0	0	0	0	0	0	0	0	0	0	0	0	0	0	0.0222469	0	0.0222469	0	0.155729	0	0	0.0222469	0	0	0.0667408	0.0667408	0.266963	0	0	0.0444939	0	0	0	0	0	0	0	0	0	0	0.0222469	0	0	0	0	0	0	0
Otu0301	0	0	0	0	0	0	0	0	0	0	0	0	0	0	0	0	0	0	0	0.0222469	0	0	0	0	0	0	0	0.0444939	0	0	0	0.0444939	0	0	0	0	0	0	0	0	0	0	0	0	0	0	0	0	0
Otu0302	0.0444939	0.0444939	0.133482	0.133482	0	0.0444939	0.0667408	0.0222469	0.0222469	0.0222469	0.111235	0	0	0.0667408	0	0	0.0222469	0	0.0222469	0	0	0	0	0	0	0	0	0	0	0	0	0	0	0	0	0	0	0	0	0	0	0	0	0	0	0	0	0	0
Otu0303	0	0	0	0	0	0	0	0	0	0	0	0	0	0	0	0	0.0222469	0	0	0	0	0	0	0	0.177976	0	0.0444939	0	0.155729	0	0	0	0	0	0	0	0	0	0	0	0	0	0	0	0	0	0	0	0
Otu0304	0	0	0	0	0	0	0	0	0	0	0	0	0	0	0	0	0	0	0	0	0	0	0	0	0.0222469	0	0	0	0	0	0	0	0	0	0	0	0	0	0	0	0	0	0	0	0	0	0	0	0
Otu0305	0	0	0	0.0444939	0	0	0	0	0	0	0	0	0	0	0	0	0	0	0	0.0667408	0	0.0222469	0	0.0222469	0	0	0.0222469	0.0222469	0	0	0.0444939	0.0222469	0	0	0.0444939	0.0667408	0.0222469	0.0889878	0.0222469	0.111235	0	0	0.0444939	0	0.0222469	0	0	0.0444939	0
Otu0306	0.111235	0.0222469	0.155729	0.0889878	0.0222469	0.111235	0.0222469	0	0	0	0.0222469	0	0	0.0667408	0	0	0	0	0	0	0	0	0	0	0	0	0	0	0	0	0	0	0	0	0	0	0	0	0	0	0.133482	0	0	0	0	0.0222469	0	0	0.28921
Otu0307	0	0.0444939	0	0.0222469	0	0	0.0444939	0	0.0222469	0	0.0667408	0.0222469	0.0222469	0.0222469	0.0667408	0.0222469	0.0667408	0.133482	0	0.311457	0.111235	0	0.244716	0	0	0.0222469	0	0.0667408	0	0	0	0.0222469	0	0	0.0222469	0.0222469	0.0222469	0	0.0444939	0	0	0	0	0	0.0222469	0	0	0	0
Otu0308	0	0	0	0	0	0	0	0	0	0	0	0	0	0	0	0	0.0222469	0	0	0	0	0	0	0	0	0	0.0222469	0	0	0.0222469	0	0	0.0222469	0.0889878	0	0	0.0444939	0	0.0667408	0.0889878	0	0.0222469	0	0	0.0444939	0.0667408	0	0.0667408	0.0222469
Otu0309	0	0	0.0222469	0	0	0	0	0	0	0	0	0	0	0	0	0	0.422692	0	0	0	0	0	0	0	0.111235	0	0	0	0	0	0	0	0.0222469	0	0.0222469	0	0	0	0	0.0444939	0	0	0.0222469	0	0.0667408	0	0	0	0
Otu0310	0.0444939	0	0	0	0	0	0	0	0	0	0	0	0	0	0	0.0444939	0.200222	0	0	0	0	0	0	0	0.333704	0	0	0	0	0	0	0	0	0.400445	0	0	0	0.0444939	0.244716	0.422692	0	0	0	0	0	0	0	0	0
Otu0311	0	0	0	0	0	0	0	0.0222469	0	0	0	0	0	0	0	0	0	0	0	0	0	0	0	0	0	0	0	0	0	0	0	0	0	0	0	0	0	0	0.200222	0.0444939	0	0	0	0	0.0222469	0	0	0	0
Otu0312	0	0	0	0	0	0	0	0	0	0	0	0	0	0	0	0	0	0	0	0	0	0	0	0	0	0	0.0444939	0	0	0	0.0667408	0	0	0	0	0.133482	0	0	0	0	0	0	0.28921	0	0.0444939	0	0.378198	0	0
Otu0313	0	0	0	0	0	0	0	0	0	0	0	0	0	0	0	0	0	0	0	0	0.0222469	0	0	0	0	0.400445	0	0.133482	0.0222469	0.177976	0.244716	0	0	0	0	0	0	0	0	0	0	0	0	0	0	0	0	0	0
Otu0314	0.0222469	0	0	0	0	0	0	0	0	0.0667408	0	0	0	0	0	0	0	0	0	0	0	0	0	0	0	0	0.0444939	0	0.0444939	0	0	0.600667	0	0	0	0	0	0	0	0	0	0	0	0	0	0	0	0	0
Otu0315	0	0	0	0	0	0	0	0	0	0	0	0	0	0	0	0	0	0	0	0	0	0	0.0222469	0	0	0.266963	0	0.133482	0.155729	0	0.222469	0	0	0	0	0	0	0	0	0	0	0	0	0	0	0	0	0	0
Otu0316	0	0	0	0	0	0	0.0444939	0	0	0	0	0	0	0	0	0	0	0	0	0	1.00111	0	0	0	0	0	0	0	0.355951	0	0	0	0	0	0	0	0	0	0	0	0	0	0	0	0	0	0	0	0
Otu0317	0	0	0	0	0	0	0	0	0	0	0	0	0	0	0	0	0.0222469	0	0	0	0	0	0	0	0.111235	0	0.0444939	0.0444939	0.0222469	0.0667408	0.0222469	0	0	0	0	0.0222469	0	0	0	0	0	0.0444939	0.0222469	0.0222469	0.0444939	0	0.0444939	0	0
Otu0318	0	0	0.0222469	0.111235	0	0	0.0222469	0	0	0	0.0222469	0	0	0	0	0	0	0	0	0	0	0.0222469	0	0	0	0	0	0	0	0.0222469	0.0222469	0	0	0	0	0.0222469	0	0	0	0	0	0	0.0444939	0.0222469	0	0	0	0.0222469	0
Otu0319	0	0	0	0	0	0	0	0	0	0	0	0	0	0	0	0	0	0	0	0	0	0	0	0	0	0.0222469	0	0.0222469	0	0.111235	0	0	0	0	0	0	0	0	0	0	0	0	0	0	0	0	0	0	0
Otu0320	0.111235	0.177976	0.28921	0.244716	0.200222	0.0222469	0.111235	0.0444939	0.0444939	0.111235	0.0667408	0	0	0.444939	0	0	0	0	0	0.0222469	0.0222469	0.0222469	0.0222469	0.0222469	0	0	0	0	0	0	0	0	0	0	0	0	0	0	0	0	0	0	0	0	0	0	0	0	0
Otu0321	0	0	0	0	0	0	0	0	0	0	0	0	0	0	0	0	0	0	0	0	0.0667408	0	0	0	0	0.0222469	0	0	0.0222469	0	0	0	0	0	0	0	0	0	0	0	0	0	0	0	0	0	0	0	0
Otu0322	0	0	0	0	0	0	0	0	0	0	0	0	0	0	0	0	0	0	0.0222469	0	0	0	0	0	0	0	0.533927	0	0	0	0	0	0	0	0	0	0	0	0	0	0	0	0	0	0	0	0	0	0
Otu0323	0	0	0	0	0	0	0.0222469	0	0	0	0	0	0	0	0	0	0	0.0667408	0	0	0	0	0	0	0	0	0.0222469	0.0667408	0	0.0444939	0.0222469	0	0	0	0	0	0	0	0	0	0	0	0	0	0	0	0	0	0
Otu0324	0	0	0	0.0444939	0	0.0222469	0.0444939	0	0	0	0.0222469	0	0	0	0	0	0.111235	0.177976	0.0667408	0.0222469	0.0889878	0	0.200222	0	0.0444939	0	0.0444939	0	0	0	0	0	0	0	0	0.0222469	0	0	0	0	0.0222469	0.0444939	0	0	0.0444939	0	0	0	0
Otu0325	0	0	0	0	0	0	0	0	0	0	0	0	0	0	0	0	0	0	0	0	0.0222469	0	0	0	0.0667408	0.0222469	0.0444939	0	0	0.0222469	0.0222469	0	0.0444939	0	0.0889878	0.0444939	0.0222469	0	0.0222469	0.0444939	0.222469	0.133482	0.0222469	0.0222469	0.0222469	0	0	0.0444939	0.244716
Otu0326	0	0	0	0	0	0	0	0	0	0	0	0	0	0	0	0	0.0889878	0	0	0	0	0	0	0	0.622914	0	0	0.0667408	0	0	0	0	0.0222469	0.0444939	0	0	0.0444939	0.0222469	0.0222469	0	0	0	0	0	0	0	0	0	0
Otu0327	0.133482	0.0444939	0.222469	0.111235	0.111235	0.0444939	0.0444939	0.0667408	0.0889878	0.0889878	0.0222469	0	0	0.111235	0	0.0222469	0.0444939	0.0222469	0	0.0222469	0	0.0222469	0	0	0	0	0	0	0	0	0	0	0	0	0	0	0	0	0	0	0	0	0	0	0	0.0222469	0	0	0
Otu0328	0	0	0	0	0	0	0	0	0	0	0	0	0	0	0	0	0	0	0	0	0	0	0	0	0	0	0	0.0222469	0	0	0	0	0.378198	0	0.667408	0	0.200222	0.0444939	0.0444939	0	0	0	0	0	0	0	0	0	0
Otu0329	0.111235	0.0889878	0.355951	0.467186	0.177976	0.177976	0.0667408	0.111235	0.0222469	0.111235	0.0667408	0.0222469	0	0.444939	0	0	0	0	0.0222469	0	0	0.0222469	0	0	0	0	0	0	0	0	0	0	0	0	0.0222469	0	0	0	0	0	0	0	0	0	0	0	0	0	0
Otu0330	0.0444939	0	0	0	0	0	0	0	0	0	0	0	0	0	0	0	0	0	0	0	0	0	0	0	0	0	0	0	0	0	0	0	0	0	0	0	0	0	0	0	0	0	0	0	0	0	0	0	0
Otu0331	0	0	0	0	0	0	0	0	0	0	0	0	0	0	0	0	0	0	0	0	0	0	0	0	0	0	0	0	0	0	0	0	0	0	0	0	0	0	0	0	0	0	0	0	0	0	0	0	0
Otu0332	0	0	0	0	0	0	0	0	0	0	0	0	0	0	0	0	0.0222469	0	0	0.0222469	0	0	0	0	0.222469	0	0.0667408	0.0222469	0.0889878	0	0.0444939	0	0	0.0222469	0	0	0	0	0	0	0	0	0	0	0	0	0	0	0
Otu0333	0	0	0	0	0	0	0	0	0.0222469	0	0	0	0	0	0	0	0	0	0	0	0	0	0	0	0	0	0	0	0	0	0	0	0	0	0	0	0	0	0	0	0	0	0	0	0	0	0	0	0
Otu0334	0	0	0	0	0	0	0	0	0	0	0	0	0	0	0	0	0.0222469	0	0	0	0	0	0	0	0.0444939	0.0222469	0	0.0444939	0	0.0222469	0.244716	0.0667408	0.0222469	0.0222469	0.0222469	0.0667408	0.0667408	0	0	0.0222469	0.0222469	0	0	0.0444939	0.0222469	0	0.0444939	0.0222469	0
Otu0335	0	0	0	0	0	0	0	0	0	0	0	0	0	0	0	0	0.0222469	0	0	0	0	0	0	0	0.111235	0.0444939	0.177976	0.0222469	0.0889878	0.0889878	0	0	0	0.0222469	0.0222469	0.0222469	0	0	0	0	0.0222469	0.0222469	0.0222469	0	0.0444939	0	0	0.0667408	0
Otu0336	0	0	0	0	0	0	0	0	0	0	0	0	0	0	0	0	0	0	0	0	0	0	0	0	0.0222469	0	0	0.0222469	0	0.111235	0.133482	0	0	0	0	0.0222469	0	0.0444939	0.0444939	0.0222469	0.200222	0.0889878	0.0667408	0	0	0	0	0.133482	0.0889878
Otu0337	0	0	0	0	0	0	0	0	0	0	0	0	0	0	0	0	0	0	0	0	0	0	0	0	0	0	0	0	0	0	0	0	0	0	0	0	0	0	0	0	0	0	0	0	0	0	0	0	0
Otu0338	0	0	0	0	0	0	0	0	0	0	0	0	0	0	0.0444939	0	0.0444939	0	0	0	0.0222469	0.0222469	0	0	0	0.0222469	0.0222469	0	0	0.0222469	0.0222469	0.111235	0	0	0	0.0222469	0	0.0222469	0.0444939	0.0444939	0	0	0.0444939	0	0	0	0	0	0
Otu0339	0.0222469	0.0222469	0.0889878	0.0222469	0	0.0222469	0.0222469	0.0222469	0.0889878	0	0	0.0444939	0	0	0.0222469	0	0	0	0	0	0.0222469	0	0	0	0	0	0	0	0	0	0	0	0	0	0	0	0	0	0	0	0	0	0	0	0	0	0	0	0
Otu0340	0.133482	0.111235	0.155729	0.266963	0.155729	0.0889878	0.0889878	0	0	0.0667408	0.0444939	0	0	0.222469	0	0	0	0.0222469	0	0.0222469	0.0222469	0	0	0	0	0	0	0	0	0	0	0	0	0	0	0	0	0	0	0	0	0	0	0	0	0	0	0	0
Otu0341	0	0	0	0	0	0	0	0	0	0	0	0	0	0	0	0	0	0	0	0	0	0	0	0	0	0	0	0	0.0444939	0	0	0	0	0.155729	0	0.0667408	0.0667408	0.0222469	0.111235	0.0222469	0	0	0.0889878	0.0444939	0	0.0222469	0	0.0889878	0
Otu0342	0	0	0	0	0	0	0	0	0	0.0222469	0	0	0	0	0	0	0.0444939	0	0	0	0	0	0	0	0.155729	0.0667408	0.111235	0.0444939	0.0667408	0	0.0222469	0	0	0	0.0222469	0	0	0	0	0	0	0	0	0	0	0	0	0	0
Otu0343	0	0	0	0	0	0	0	0	0	0.0222469	0.0222469	0.0222469	0.0889878	0	0	0	0	0	0	0	0	0	0	0	0	0	0	0	0.0222469	0	0	0	0	0.0889878	0	0.133482	0.422692	0	0	0	0	0	0	0	0	0	0	0	0
Otu0344	0	0	0	0	0	0	0	0	0	0	0	0	0	0	0	0	0	0	0	0	0	0	0	0	0.600667	0	0	0	0	0	0	0	0	0	0	0	0	0	0	0	0	0	0	0	0	0	0	0	0
Otu0345	0	0	0	0	0	0	0	0	0	0	0	0	0	0	0	0	0	0	0	0	0	0	0	0	0	0	0.734149	0	0	0	0	0	0	0	0	0	0	0	0	0	0	0	0	0	0	0	0	0	0
Otu0346	0	0.0222469	0	0.0444939	0	0	0	0	0	0	0	0	0	0	0	0	0.0222469	0.0222469	0	0	0	0	0	0	0	0.0222469	0	0	0	0	0.0667408	0	0	0.0889878	0.0444939	0	0	0	0.0222469	0	0.111235	0.0889878	0.0667408	0.0444939	0.0889878	0	0	0	0.0222469
Otu0347	0	0	0	0.0222469	0	0	0.0222469	0	0	0	0	0	0	0	0	0	0	0	0	0	0	0	0	0	0.0889878	0	0	0	0	0	0	0	0.0222469	0	0	0.0222469	0	0	0	0.133482	0	0	0	0.0667408	0.0222469	0.0222469	0.133482	0.155729	0
Otu0348	0.0222469	0	0	0	0	0	0	0	0	0.0222469	0	0	0	0	0	0	0	0	0	0	0	0	0	0.0444939	0	0	0	0	0	0	0	1.40156	0	0	0	0	0	0	0	0	0.0222469	0	0	0	0	0	0	0	0
Otu0349	0.200222	0.0889878	0.378198	0.28921	0.0667408	0.0222469	0.133482	0.0667408	0.111235	0.0667408	0.111235	0.0222469	0	0.244716	0.0444939	0.0444939	0.0444939	0	0	0.0222469	0	0.0222469	0.0444939	0.0222469	0	0	0	0	0	0	0	0	0	0	0	0	0	0	0	0	0	0	0	0	0	0	0	0	0
Otu0350	0	0	0	0	0	0	0	0	0	0	0	0	0	0	0	0	0.0444939	0	0	0	0	0	0	0	0.956618	0	0	0	0	0	0	0	0.0222469	0	0	0.0222469	0	0	0	0	0.0222469	0.0222469	0	0	0	0	0	0	0.0222469
Otu0351	0	0	0	0	0	0	0	0	0	0	0	0	0	0	0	0	0	0	0	0	0	0	0	0	0.0444939	0	0.0222469	0	0	0	0	0	0	0	0	0	0.0667408	0.0667408	0.0667408	0.28921	0.0222469	0.0222469	0.0222469	0	0	0.0222469	0	0.0222469	0.0444939
Otu0352	0	0	0	0	0	0	0	0	0	0	0	0	0	0	0	0	0	0	0	0	0	0	0	0	0	0	0	0.0889878	0	0	0.0667408	0	0	0	0	0.0667408	0	0	0	0	0.0222469	0	0	0	0.133482	0	0	0.0444939	0
Otu0353	0.0444939	0.155729	0.378198	0.200222	0.155729	0.0889878	0.0889878	0.0667408	0	0.0667408	0.0444939	0	0	0.378198	0	0	0.0222469	0	0.0222469	0	0.0222469	0	0	0	0	0	0	0	0	0	0	0	0	0	0	0	0	0	0	0	0	0	0	0	0	0	0.0222469	0	0
Otu0354	0.0444939	0.0444939	0.0667408	0.0444939	0	0.0222469	0	0.0222469	0	0.0222469	0.0222469	0.0222469	0	0.0444939	0	0	0	0	0	0	0	0	0	0	0	0	0	0	0	0	0	0	0	0	0	0	0	0	0	0	0	0	0	0	0	0	0	0	0
Otu0355	0.0444939	0	0.155729	0.0444939	0.0889878	0.0222469	0.0667408	0	0.0444939	0	0.0222469	0	0	0.133482	0	0	0.0222469	0	0	0	0	0	0.0222469	0	0	0	0	0	0	0	0	0	0	0	0	0	0	0	0	0	0	0	0	0	0	0	0	0	0
Otu0356	0	0	0	0.0222469	0	0	0	0	0	0	0	0	0	0	0	0	0	0	0	0.0444939	0	0	0	0	0	0	0	0.155729	0.266963	0	0	0	0	0	0	0.0667408	0	0	0	0	0	0	0	0	0	0	0	0	0
Otu0357	0.0667408	0.155729	0.266963	0.311457	0.0889878	0.0444939	0.0667408	0.133482	0.0667408	0.177976	0.0222469	0	0	0.200222	0	0	0	0	0.0444939	0	0	0	0.0444939	0	0	0	0	0	0	0	0	0	0	0	0	0	0	0	0	0	0.0222469	0	0	0	0	0	0	0	0
Otu0358	0.133482	0.155729	0.200222	0.111235	0.111235	0.0444939	0.0889878	0.0444939	0.0222469	0.0222469	0	0	0	0.244716	0	0.0444939	0	0	0	0	0	0.0222469	0.0222469	0	0	0	0	0	0	0	0	0	0	0	0	0	0	0	0	0	0	0.0444939	0	0	0	0	0	0	0
Otu0359	0	0	0	0	0	0	0	0	0	0	0	0	0	0	0	0	0	0	0	0	0	0	0	0	0.0889878	0.0667408	0.0444939	0.0667408	0	0.177976	0.0667408	0.0222469	0	0	0	0.0444939	0.0222469	0	0.0444939	0	0	0	0	0	0	0	0	0	0
Otu0360	0	0	0	0	0	0	0	0	0	0	0	0	0	0	0	0	0	0	0	0	0	0	0	0	0	0	0	0	0	0	0	0	0	0.133482	0	0	0	0	0	0	0	0.0222469	0	0.0222469	0.0444939	0.0667408	0.111235	0.155729	0
Otu0361	0.133482	0.0667408	0.311457	0.177976	0.0444939	0.0444939	0.0444939	0	0.0889878	0.0667408	0.0222469	0.0222469	0	0.400445	0	0.0222469	0	0	0	0	0	0.0889878	0	0	0	0	0	0	0	0	0	0	0	0	0	0	0	0	0	0	0	0	0	0	0	0	0	0	0
Otu0362	0	0	0.0222469	0	0	0.0444939	0	0	0	0	0	0	0	0	0	0	0	0	0	0	0	0	0	0	0	0	0	0	0	0	0	0	0	0	0.0222469	0.111235	0.0889878	0.0222469	0	0	0	0	0	0	0.0222469	0.0222469	0.0444939	0	0
Otu0363	0	0	0	0	0	0	0	0	0	0.0222469	0	0	0	0	0	0	0	0	0	0	0	0	0	0	0.0222469	0	0.244716	0.177976	0.0222469	0	0.0667408	0.0222469	0	0	0	0	0	0	0	0	0	0.0889878	0	0	0.0222469	0.0222469	0	0	0
Otu0364	0	0	0	0	0	0	0	0	0	0.0444939	0	0	0	0	0	0	0	0	0	0	0	0	0	0	0	0	0	0	0	0.0889878	0	0.556174	0	0	0	0	0	0	0	0	0	0	0	0	0	0	0	0	0
Otu0365	0.0222469	0.0222469	0.0222469	0.0222469	0	0	0.0222469	0.0222469	0.0222469	0.0444939	0.0222469	0.0667408	0	0	0	0	0	0	0	0	0	0.0222469	0	0	0	0	0	0	0	0	0	0	0	0	0	0	0	0	0	0	0	0	0	0	0	0.0222469	0.0222469	0	0
Otu0366	0	0	0	0	0	0	0	0	0	0	0	0	0	0	0	0	0	0	0	0	0	0	0	0	0	0.0667408	0.0667408	0	0.155729	0	0	0	0	0	0	0.0444939	0.155729	0	0	0	0	0	0	0	0	0	0	0	0
Otu0367	0	0	0	0	0	0	0	0	0	0.0444939	0	0	0	0	0	0	0.0889878	0	0	0	0	0	0	0	0.111235	0	0.0222469	0.0222469	0.0444939	0.0444939	0.0444939	0.111235	0	0	0	0	0	0	0	0	0	0	0	0	0	0	0	0	0
Otu0368	0	0	0	0	0	0	0	0	0	0	0	0	0	0	0	0	0	0	0	0	0	0	0	0	0	0	0.0444939	0	0.0222469	0	0.0444939	0	0.0222469	0.0222469	0	0.0222469	0	0	0	0	0.0667408	0.0667408	0.0222469	0.0444939	0	0	0	0	0
Otu0369	0.0444939	0.0889878	0.28921	0.177976	0.0667408	0.111235	0.0222469	0.133482	0.0444939	0.133482	0.0222469	0	0.0222469	0.133482	0	0	0	0.0222469	0	0	0	0	0	0	0	0	0	0	0	0	0	0	0	0	0	0	0	0	0.0222469	0	0	0	0	0	0	0	0	0	0
Otu0370	0	0	0	0	0	0	0	0	0	0	0	0	0	0	0	0	0	0	0	0	0	0	0	0	0	0	0.823137	0	0	0	0.0444939	0	0	0	0	0	0	0	0	0	0	0	0	0	0	0	0	0	0
Otu0371	0	0	0	0	0	0	0	0	0	0	0	0	0	0	0	0	0.0444939	0.0667408	0	0.0667408	0.0444939	0.0667408	0	0	0.0444939	0.133482	0	0.0222469	0	0.0889878	0	0.0444939	0	0	0	0	0	0	0	0	0	0	0	0	0	0	0	0	0
Otu0372	0	0	0	0	0	0	0	0.0222469	0	0	0	0	0	0	0	0	0	0	0	0	0	0	0	0	0	0	0	0	0	0	0	0	0	0	0	0.0222469	0	0	0	0	0	0	0	0	0	0.0667408	0	0.200222	0
Otu0373	0	0	0	0	0	0	0	0	0	0	0	0	0	0	0	0	0	0	0	0	0	0	0	0	0	0	0.0889878	0	0	0.0889878	0.0222469	0	0	0	0	0.244716	0	0	0	0.0222469	0	0	0	0	0	0	0	0	0
Otu0374	0.0444939	0	0	0	0	0	0	0	0	0	0	0	0	0	0	0	0	0	0	0	0	0	0	0	0	0	0.0444939	0	0	0	0	0	0	0.756396	0	0.0889878	0	0	0	0	0	0	0	0	0	0	0	0	0
Otu0375	0.0222469	0.0667408	0.133482	0.222469	0.0889878	0.0222469	0.133482	0.0889878	0	0.155729	0.0444939	0.0222469	0	0.111235	0	0	0.0222469	0	0	0	0	0	0	0	0	0	0	0	0	0	0	0	0	0	0	0	0	0	0	0	0	0	0	0	0	0	0	0	0
Otu0376	0.0222469	0	0	0	0	0	0	0	0	0.0222469	0	0	0	0	0	0	0	0	0	0	0	0	0	0	0.0222469	0.0222469	0	0.0222469	0.0222469	0	0.0222469	0.0444939	0.0222469	0.0889878	0.0444939	0.0667408	0	0.0444939	0.0222469	0.0222469	0	0	0.0222469	0	0	0	0	0	0.0444939
Otu0377	0	0	0	0	0	0	0	0	0	0	0	0	0	0	0	0	0.0444939	0	0	0	0	0	0	0	0.0444939	0	0.0444939	0	0	0	0	0	0	0	0.177976	0.266963	0.0222469	0	0	0	0	0.0889878	0	0	0	0	0	0	0
Otu0378	0	0	0	0	0	0	0	0	0	0	0	0	0	0	0	0	0	0	0	0	0.0222469	0.0222469	0	0	0.0667408	0.0222469	0.0444939	0.0889878	0	0.0667408	0	0	0	0	0.0444939	0.0444939	0	0	0	0	0	0.0889878	0	0	0.0667408	0.0444939	0.0667408	0.0222469	0.0444939
Otu0379	0	0	0	0	0	0	0	0	0	0	0	0	0	0	0	0	0	0	0	0	0.0222469	0	0	0	0	0	0	0	0	0.355951	0	0	0	0	0.0222469	0.0222469	0	0	0	0.266963	0	0	0	0	0	0.0667408	0	0	0
Otu0380	0	0	0	0	0	0	0	0	0	0.0222469	0	0	0	0	0	0	0	0	0	0	0	0	0	0	0	0	0	0	0	0	0.0667408	0.177976	0	0	0	0.155729	0.0667408	0	0.0889878	0.0889878	0	0	0	0	0.0222469	0.0222469	0	0	0
Otu0381	0	0	0	0	0	0	0	0	0	0	0	0	0	0	0	0	0	0	0	0	0	0	0	0.0222469	0.0889878	0.0444939	0.155729	0.155729	0	0.0444939	0.0222469	0.0889878	0	0	0	0	0	0	0	0	0	0	0	0	0	0	0	0	0
Otu0382	0	0	0	0	0	0	0	0	0	0	0	0	0	0	0	0	0	0	0	0	0.0889878	0	0	0.0889878	0	0	0	0	0.0222469	0	0	0.0667408	0	0	0	0	0	0	0	0	0	0	0	0	0	0	0	0	0
Otu0383	0	0	0	0	0	0	0	0	0	0	0	0	0	0.0444939	0	0	0	0	0	0	0	0	0	0	0	0	0	0	0	0	0	0	0	0	0	0.0444939	0	0.155729	0	0.177976	0	0	0	0	0	0.0222469	0	0	0
Otu0384	0	0	0	0	0	0	0	0	0	0	0	0	0	0	0	0	0	0	0	0	0	0	0	0	0	0	0	0	0	0	0	0	0	0	0	0	0	0	0	0	0	0	0	0	0	0	0	0	0
Otu0385	0	0	0	0	0	0	0	0	0	0	0	0	0	0	0	0	0	0	0	0	0	0	0	0	0	0	0	0.0444939	0.0444939	0.28921	0.111235	0	0	0	0	0	0	0	0	0	0	0	0	0.0222469	0	0	0	0	0
Otu0386	0.0889878	0.0222469	0.0667408	0.0222469	0.0222469	0.0222469	0.0222469	0	0.0222469	0.0222469	0	0	0	0.0889878	0	0.0222469	0	0	0	0	0	0.0222469	0	0	0	0	0	0	0	0	0	0	0.0444939	0.0222469	0	0	0	0	0	0	0	0	0	0	0	0	0	0	0
Otu0387	0.0444939	0	0	0	0	0	0	0	0	0.0667408	0	0	0	0	0	0	0	0	0	0	0	0	0	0	0	0	0	0	0	0	0	0.133482	0.0444939	0	0	0	0	0	0	0	0	0	0	0	0	0	0	0	0
Otu0388	0	0	0	0	0	0	0	0	0	0	0	0	0	0	0	0	0	0	0	0	0	0	0	0	0	0	0	0	0	0.0222469	0.0222469	0	0	0.0222469	0	0.0222469	0.0222469	0	0	0	0.0222469	0	0.0444939	0	0.0889878	0.0667408	0	0.0222469	0
Otu0389	0	0	0	0	0	0	0	0	0	0	0	0	0	0	0	0	0	0	0	0	0	0	0	0	0	0	0	0.0222469	0	0.311457	0	0	0	0	0	0	0	0	0	0	0.0222469	0.0889878	0.0444939	0	0	0	0	0	0
Otu0390	0	0	0	0	0	0	0	0	0	0	0	0	0	0	0	0	0	0	0	0	0	0	0	0	0	0	0	0	0	0	0	0	0	0	0	0	0	0	0	0	0	0	0	0	0	0.0222469	0	0	0
Otu0391	0.111235	0.0889878	0.266963	0.177976	0.0444939	0.0889878	0.0444939	0	0.0444939	0.133482	0.0444939	0	0	0.0889878	0	0.0222469	0.0222469	0.0222469	0.0222469	0.0222469	0	0	0.0222469	0	0	0	0	0	0	0	0	0	0	0	0	0	0	0	0	0	0	0	0	0	0	0	0	0	0
Otu0392	0	0	0	0	0	0	0	0	0	0	0	0	0	0	0	0	0	0	0	0	0	0	0	0	0	0	0.0444939	0	0.0444939	0	0.0222469	0	0	0	0.0222469	0.0222469	0	0	0.0222469	0	0	0	0	0	0	0	0	0	0
Otu0393	0	0	0	0	0	0	0	0	0	0	0	0	0	0	0	0	0.111235	0	0	0	0	0.0222469	0	0	0.0889878	0	0	0	0	0	0.0444939	0	0	0	0	0	0	0	0	0	0	0	0	0	0	0	0	0	0
Otu0394	0.133482	0.0444939	0.222469	0.244716	0.0667408	0	0.0889878	0.133482	0.0222469	0.0444939	0.111235	0	0.0222469	0.200222	0	0.0444939	0	0	0	0.0222469	0	0.0222469	0	0	0	0	0	0	0	0	0	0	0	0	0	0	0	0	0	0	0	0	0	0	0	0	0	0	0
Otu0395	0.0667408	0.0444939	0.177976	0.333704	0.0444939	0.0889878	0.0444939	0.0667408	0.0222469	0.0444939	0.0667408	0	0	0.111235	0	0.0222469	0.0222469	0	0	0	0.0222469	0	0	0	0	0	0	0	0	0	0	0	0	0	0	0	0	0	0	0	0	0	0	0	0	0	0	0	0
Otu0396	0	0	0	0	0	0	0	0	0	0	0	0	0	0	0	0	0	0	0	0	0	0	0	0	0	0	0	0	0	0	0	0	0	0	0	0	0	0	0	0	0	0	0	0	0	0	0	0	0
Otu0397	0	0	0	0	0	0	0	0	0	0	0	0	0	0	0	0	0.0667408	0	0	0	0	0	0	0	0.244716	0	0	0	0	0	0	0.222469	0	0	0	0	0	0	0	0	0	0	0	0	0	0	0	0	0
Otu0398	0	0	0	0	0	0	0	0	0	0	0	0	0	0	0	0	0	0	0	0	0	0	0	0	0	0	0	0	0	0	0	0	0	0	0	0	0	0	0	0	0	0	0	0	0	0.0222469	0	0	0
Otu0399	0	0	0	0	0	0	0	0	0	0	0	0	0	0	0	0	0	0.0222469	0	0	0	0	0	0	0.0444939	0.177976	0	0.177976	0.0222469	0.133482	0	0.0222469	0.0222469	0.0222469	0	0	0	0	0	0	0	0	0	0	0	0	0	0	0
Otu0400	0	0.0222469	0	0	0	0	0	0	0	0	0	0	0	0	0	0	0	0	0	0	0	0	0.0222469	0	0	0.0222469	0.0222469	0	0	0.0222469	0.0889878	0.0444939	0	0.0444939	0	0.0667408	0	0.0222469	0.0222469	0.0222469	0	0	0.0444939	0.0222469	0	0	0	0	0
Otu0401	0.111235	0.111235	0.311457	0.222469	0.0889878	0.0222469	0.0889878	0.111235	0.0222469	0.0667408	0.0222469	0	0	0.111235	0	0.0222469	0.0667408	0	0.0222469	0	0	0.0889878	0	0	0	0	0	0	0	0	0	0	0	0	0	0	0	0	0	0	0	0	0	0	0	0	0	0	0
Otu0402	0	0.0444939	0.0667408	0.0444939	0.0222469	0.0222469	0	0	0	0.0667408	0	0	0	0.0222469	0	0.0222469	0	0	0.0222469	0	0	0	0	0	0	0	0	0	0	0	0	0	0	0	0	0	0	0	0	0	0	0	0	0	0	0	0	0	0
Otu0403	0	0	0	0	0	0	0	0	0	0	0	0	0	0	0	0	0	0	0	0.0444939	0.0889878	0	0	0	0	0	0	0.0889878	0.222469	0	0	0	0	0	0	0	0	0	0	0	0	0	0	0	0	0	0	0	0
Otu0404	0.0667408	0.0444939	0.155729	0.133482	0.0444939	0	0.0444939	0.0889878	0.0222469	0.0444939	0.0222469	0	0	0.111235	0	0.0222469	0	0	0.0222469	0	0	0	0	0	0	0	0	0	0	0	0	0	0	0	0	0	0	0	0	0	0	0	0	0	0	0	0	0	0
Otu0405	0	0.0222469	0	0	0	0	0	0	0	0	0	0	0	0	0	0	0	0	0	0	0	0	0	0	0	0	0	0	0	0	0	0	0.133482	0	0.200222	0	0	0	0	0	0.0444939	0.0444939	0.0667408	0	0.0222469	0	0.0444939	0.0222469	0.0444939
Otu0406	0	0	0	0	0	0	0	0	0	0	0	0	0	0	0	0	0	0	0	0	0	0	0	0	0	0	0	0	0	0	0	0	0	0	0	0	0	0	0	0	0	0	0	0	0	0	0	0	0
Otu0407	0	0	0	0	0	0	0	0	0	0	0	0	0	0	0	0	0	0	0	0	0	0	0	0	0	0	0	0	0	0	0.378198	0	0	0	0	0	0	0	0	0	0	0	0	0	0.0222469	0	0	0	0
Otu0408	0	0	0	0	0	0	0.0222469	0	0	0	0	0	0	0	0	0	0	0	0	0	0	0	0	0	0	0	0.244716	0.0444939	0.0444939	0.133482	0.0222469	0	0	0	0	0	0	0	0	0	0	0	0	0	0	0	0	0	0
Otu0409	0	0	0	0	0	0	0	0	0	0	0	0	0	0	0	0	0	0	0	0	0	0	0	0	0	0	0	0	0	0	0	0	0	0	0	0.200222	0	0.0222469	0	0	0	0	0	0	0	0	0	0	0
Otu0410	0	0	0	0	0	0	0	0	0	0	0	0	0	0	0	0	0	0	0	0	0	0	0	0	0	0.0667408	0.0667408	0	0	0.0444939	0	0	0	0.0667408	0	0	0	0.0667408	0.0889878	0	0	0	0	0	0	0	0	0	0
Otu0411	0	0	0	0	0	0	0	0	0	0	0	0	0	0	0	0	0	0.0222469	0	0	0	0	0	0	0	0	0	0	0	0	0	0	0	0	0	0	0	0	0	0	0	0	0	0	0	0	0	0	0
Otu0412	0	0	0	0	0	0	0	0	0	0	0	0	0	0	0	0	0	0	0	0.0222469	0	0	0	0	0	0	0.0444939	0.0889878	0.0444939	0	0.0444939	0	0	0	0	0	0	0	0	0	0	0	0	0	0	0	0	0	0
Otu0413	0.133482	0.0889878	0.155729	0.177976	0.0444939	0	0.0667408	0.0889878	0.0444939	0.0889878	0.0222469	0	0	0.355951	0	0	0.0222469	0	0	0	0.0222469	0	0	0	0	0	0	0	0	0	0	0	0	0	0	0	0	0	0	0	0	0	0	0	0	0	0	0	0
Otu0414	0	0	0	0.0222469	0	0	0	0	0	0	0	0	0	0	0	0	0	0	0	0	0	0	0	0	0	0	0	0	0.0667408	0	0.0222469	0.0444939	0	0.0222469	0.0889878	0.0444939	0.0444939	0.0222469	0	0	0	0	0	0.111235	0.0222469	0	0.0444939	0	0
Otu0415	0	0	0	0	0	0	0	0	0	0	0	0.0667408	0.0222469	0.0667408	0	0	0	0	0	0	0.0444939	0	0	0	0	0	0	0	0.0222469	0	0	0	0	0	0	0.0222469	0.0222469	0.0444939	0	0	0	0	0	0	0	0	0	0	0
Otu0416	0	0.0222469	0	0.0222469	0	0.0222469	0	0.0444939	0	0	0	0.0222469	0	0	0	0	0.0222469	0	0	0	0	0	0	0	0	0	0	0	0	0	0	0	0	0	0	0	0	0	0	0	0	0	0	0	0	0	0	0	0
Otu0417	0	0	0	0	0	0	0	0	0	0	0	0	0	0	0	0	0	0	0	0	0	0	0	0	0	0	0	0	0	0	0	0	0.0222469	0	0	0	0	0.0889878	0.0444939	0.0444939	0	0	0	0	0	0.155729	0	0	0
Otu0418	0	0	0	0	0	0	0	0	0	0	0	0	0	0	0	0	0	0	0	0	0	0	0	0	0.0222469	0.0667408	0.133482	0.0444939	0	0.0889878	0.0222469	0	0	0	0	0	0	0	0.0222469	0.0222469	0	0	0	0	0	0	0	0	0
Otu0419	0	0	0	0	0	0	0	0	0	0	0	0	0	0	0	0	0	0	0	0	0	0	0	0	0.0889878	0	0	0	0.0222469	0.0444939	0	0.0222469	0	0.0444939	0	0.0222469	0	0.0444939	0	0.0444939	0	0.0222469	0.0444939	0	0	0.0667408	0.0444939	0.0222469	0
Otu0420	0	0	0	0.0889878	0	0	0	0.0222469	0	0	0	0	0	0	0	0	0.0222469	0.0444939	0	0	0	0	0	0.0222469	0	0.0222469	0.0222469	0	0	0.0222469	0	0	0	0.0444939	0	0	0	0	0	0	0	0	0.0444939	0	0	0	0	0	0
Otu0421	0	0	0	0	0	0	0	0	0	0	0	0	0	0	0	0	0	0	0	0	0	0	0	0	0	0	0.533927	0	0	0	0	0	0.200222	0	0	0	0	0	0	0	0	0.0222469	0	0	0	0	0	0	0
Otu0422	0	0	0	0	0	0	0	0	0	0	0	0	0	0	0	0	0	0	0	0	0	0	0	0.0222469	0	0	0	0	0	0	0	0	0	0	0	0	0.0222469	0	0.0667408	0.0667408	0	0.0889878	0	0	0	0	0	0.133482	0
Otu0423	0	0	0	0	0	0	0	0	0	0	0	0	0	0	0	0	0	0	0	0	0	0	0	0	0	0	0	0	0	0	0	0	0	0	0	0	0	0	0	0	0.0222469	0	0	0	0	0	0	0	0.0444939
Otu0424	0	0	0	0	0	0	0	0	0	0	0	0	0	0	0	0	0	0	0	0	0	0	0	0	0.0222469	0.0222469	0.0444939	0.0667408	0	0.0444939	0.0667408	0	0	0	0	0	0	0	0	0	0	0	0	0	0	0	0	0	0
Otu0425	0	0	0	0	0	0	0	0	0	0	0	0	0	0	0	0	0	0	0	0	0	0	0	0	0	0	0.0222469	0.0444939	0	0	0	0	0.0444939	0.0222469	0	0.0222469	0.0222469	0.0222469	0.0222469	0.0667408	0.0222469	0.0889878	0	0	0.0222469	0.0444939	0.0222469	0.0889878	0.0222469
Otu0426	0	0	0	0	0	0	0	0	0	0	0	0	0	0	0	0	0	0	0	0	0	0	0	0	0	0.0222469	0.200222	0	0	0	0	0.0889878	0	0	0	0	0	0	0	0	0	0	0	0	0	0	0	0	0
Otu0427	0.0222469	0.111235	0.266963	0.155729	0.0444939	0.0444939	0.0889878	0	0.0667408	0.111235	0.0222469	0	0	0.200222	0	0	0	0	0.0444939	0	0	0	0	0	0	0	0	0	0	0	0	0	0	0	0	0	0	0	0	0	0	0	0	0	0	0	0	0	0
Otu0428	0	0	0	0	0	0	0	0	0	0	0	0	0	0	0	0	0	0	0	0	0	0	0	0	0	0	0	0	0	0	0	0	0	0	0	0	0	0	0	0.0444939	0	0	0	0	0	0	0	0	0
Otu0429	0	0	0	0	0	0	0	0	0	0	0	0	0	0	0	0	0	0	0	0	0	0	0	0	0	0	0	0	0.0222469	0	0	0	0	0	0	0	0	0.0444939	0.0889878	0	0	0	0	0	0	0	0	0.133482	0
Otu0430	0.0667408	0.111235	0.133482	0.244716	0.0444939	0.0889878	0.0222469	0.0667408	0.0444939	0.111235	0.0444939	0	0	0.177976	0.0222469	0.0222469	0	0	0	0	0	0.0222469	0.0222469	0	0	0	0	0	0	0	0	0	0	0	0	0	0	0	0	0	0	0	0	0	0	0	0	0	0
Otu0431	0.0222469	0	0	0	0	0	0	0	0	0	0	0	0	0	0	0	0	0	0	0	0	0	0	0	0	0	0	0	0	0	0	0.0667408	0	0	0	0	0	0	0	0	0	0.0222469	0	0	0	0	0	0	0
Otu0432	0	0	0	0	0	0	0	0	0	0	0	0	0	0	0	0	0	0	0	0	0	0	0	0	0.0222469	0	0	0	0	0	0	0	0	0	0	0	0	0	0	0	0	0	0	0	0	0	0	0	0
Otu0433	0	0	0	0	0	0	0	0	0	0	0	0	0	0	0	0	0	0	0	0	0	0	0	0	0	0	0.0222469	0.0222469	0.111235	0.111235	0	0	0	0	0	0	0	0	0	0	0	0	0	0	0	0	0	0	0
Otu0434	0	0	0	0	0	0	0	0	0	0	0	0	0	0	0	0	0.0222469	0	0	0	0	0	0	0	0.0222469	0	0	0	0	0	0	0	0	0	0	0.0222469	0.0222469	0.0222469	0	0.0889878	0	0	0	0	0	0	0	0	0
Otu0435	0	0	0	0	0	0	0	0	0	0	0	0	0.0222469	0	0	0	0	0	0	0	0	0	0	0	0	0	0	0	0	0	0	0	0	0	0	0.244716	0.177976	0	0.0222469	0.28921	0	0	0	0	0	0	0	0	0
Otu0436	0	0	0	0	0	0	0	0	0	0	0	0	0	0	0	0	0	0	0	0	0	0	0	0	0	0	0	0	0	0	0	0	0	0	0	0	0	0	0	0	0	0	0	0	0	0	0	0	0
Otu0437	0	0.0667408	0	0.0222469	0	0	0	0	0	0	0.0222469	0	0	0	0	0	0.0222469	0.0444939	0	0.133482	0.0444939	0.0444939	0.0444939	0	0	0	0	0.0444939	0.0222469	0	0	0	0	0	0	0.0222469	0	0	0	0	0	0	0	0	0.0222469	0.0222469	0	0	0
Otu0438	0	0	0	0	0	0	0	0	0	0	0	0	0	0	0	0	0	0	0	0	0.0222469	0	0	0	0	0	0.0667408	0.0667408	0.177976	0.111235	0	0	0	0	0	0	0	0	0	0	0	0	0	0	0	0	0	0	0
Otu0439	0	0	0	0	0	0	0	0	0	0	0	0	0	0	0	0	0	0	0	0	0	0	0	0	0	0	0	0	0	0	0	0	0	0	0	0	0	0	0	0	0	0	0	0	0	0	0	0	0
Otu0440	0.0222469	0.155729	0.0667408	0.0889878	0.0444939	0	0	0	0	0.0222469	0	0	0.0222469	0.0889878	0	0	0	0	0	0	0	0	0	0	0	0	0	0	0	0	0	0	0	0	0	0	0	0	0	0	0	0	0	0	0	0	0	0	0
Otu0441	0	0	0	0	0	0	0	0	0	0.0222469	0	0	0	0	0	0	0	0	0	0	0	0	0	0.0222469	0	0	0	0	0	0	0	0.556174	0	0	0	0	0	0	0	0	0	0	0	0	0	0	0	0	0
Otu0442	0.0222469	0.0222469	0.177976	0.0889878	0.0667408	0	0.0667408	0.0222469	0	0.0444939	0.0222469	0	0	0.133482	0	0.0222469	0	0	0.0222469	0.0222469	0	0	0.0222469	0	0	0	0	0	0	0	0	0	0	0	0	0	0	0	0	0	0	0	0	0	0	0	0	0	0
Otu0443	0	0	0	0.0667408	0	0.0222469	0	0	0	0	0	0	0	0	0	0	0	0	0	0	0	0	0	0	0	0	0	0	0	0	0.0222469	0.0222469	0	0	0	0	0.0222469	0	0.0222469	0	0.0444939	0	0	0	0	0	0	0	0
Otu0444	0	0	0	0	0	0	0	0	0	0	0	0	0	0	0	0	0	0	0	0	0	0.0889878	0	0	0	0	0.0667408	0	0	0.133482	0	0	0	0	0	0	0	0	0	0	0	0	0	0	0	0	0	0	0
Otu0445	0	0.111235	0.222469	0.133482	0.0889878	0	0.0667408	0.0667408	0	0.0889878	0.0444939	0	0	0.155729	0	0.0222469	0	0	0	0.0222469	0	0	0	0	0	0	0	0	0	0	0	0	0	0	0	0	0	0	0	0	0	0	0	0	0	0	0	0	0
Otu0446	0.0667408	0.155729	0.155729	0.200222	0.0889878	0.0667408	0.0444939	0.0444939	0	0.0889878	0	0	0	0.111235	0	0.0444939	0	0	0.0222469	0	0	0	0	0	0	0	0	0	0	0	0	0	0	0	0	0	0	0	0	0	0	0	0	0.0222469	0	0	0	0	0
Otu0447	0.0222469	0	0.0222469	0.0444939	0.0222469	0	0.0222469	0.0222469	0	0	0	0	0	0.0667408	0	0	0	0	0	0	0	0.0222469	0	0	0	0	0	0	0	0	0	0	0	0	0	0	0	0	0	0	0	0	0	0	0	0	0	0	0
Otu0448	0	0	0	0	0	0	0	0	0	0	0	0	0	0	0	0	0	0	0	0	0	0	0	0	0	0	0	0	0	0	0	0	0	0	0	0	0	0	0	0	0	0	0	0	0	0	0	0	0
Otu0449	0	0	0	0	0	0	0	0	0	0	0	0	0	0	0	0	0.155729	0	0	0.0222469	0	0	0	0	0.111235	0	0	0	0	0.0444939	0	0	0	0	0	0	0	0	0	0	0	0	0	0	0	0	0	0	0
Otu0450	0.0667408	0.0222469	0.111235	0.111235	0.0667408	0.0222469	0.0444939	0.0889878	0	0.0667408	0	0	0	0.200222	0	0.0444939	0	0.0222469	0.0444939	0	0	0.0444939	0	0	0	0	0	0	0	0	0	0	0	0	0	0	0	0	0	0	0	0	0	0	0	0	0	0	0
Otu0451	0	0	0	0	0	0	0	0	0	0	0	0	0	0	0	0	0	0	0	0	0	0	0	0	0	0	0	0	0	0	0	0	0	0	0	0	0	0	0	0	0	0	0	0	0	0.0444939	0	0	0
Otu0452	0	0	0	0	0	0	0	0	0	0	0	0	0	0	0	0	0	0	0	0	0	0	0	0	0	0.177976	0.0222469	0.0222469	0	0.0667408	0	0	0	0	0	0.0222469	0	0	0	0.0222469	0	0	0	0.0222469	0	0	0	0	0
Otu0453	0	0	0	0	0	0	0	0	0	0	0	0	0	0	0	0	0	0	0	0	0	0	0	0	0	0	0	0	0	0	0	0	0.0444939	0.0222469	0.0222469	0.0222469	0	0	0	0	0	0.0222469	0.0222469	0.0667408	0.0444939	0	0.0444939	0.0222469	0.0222469
Otu0454	0.0444939	0.0667408	0.0667408	0.0444939	0.0444939	0.200222	0.111235	0	0	0.0444939	0	0	0	0.0222469	0	0.0222469	0	0	0.0222469	0	0	0	0	0	0	0	0	0	0	0	0	0	0	0	0	0	0	0	0	0	0	0	0	0	0	0	0	0	0
Otu0455	0	0	0	0	0	0	0	0	0	0	0	0	0	0	0	0	0	0	0	0	0	0	0	0	0	0	0	0.0222469	0	0.0444939	0	0	0.0222469	0.0222469	0	0.0222469	0	0	0.0889878	0	0	0.0667408	0	0	0.0444939	0.0222469	0.0222469	0.0222469	0.0222469
Otu0456	0	0	0	0	0	0	0	0	0	0	0	0	0	0	0	0	0	0	0	0	0	0	0	0	0	0	0	0	0	0	0	0	0	0	0	0	0	0	0	0	0	0	0	0	0	0	0	0	0
Otu0457	0	0	0	0	0	0	0	0	0	0	0	0	0	0	0	0	0	0	0	0	0	0	0	0	0	0	0	0	0	0	0	0	0	0	0	0.0444939	0	0	0.0444939	0	0	0	0.111235	0	0	0.155729	0	0	0
Otu0458	0	0	0	0	0	0	0	0	0	0	0	0	0	0	0	0	0.0444939	0	0	0.0222469	0.0667408	0	0.0222469	0	0.0667408	0	0.0667408	0	0.0222469	0	0.0444939	0	0	0	0	0	0	0	0	0	0	0	0	0	0	0	0	0	0
Otu0459	0	0	0	0	0	0	0	0	0	0	0	0	0	0	0	0	0	0	0	0	0	0	0	0	0	0	0	0	0	0	0	0	0	0.133482	0	0.111235	0	0.0222469	0.111235	0	0	0	0	0	0.0222469	0	0	0	0.0222469
Otu0460	0	0	0	0	0	0	0	0	0	0	0	0	0	0	0	0	0	0	0	0	0	0	0	0	0	0	0.0222469	0	0	0	0	0	0.0444939	0	0.0222469	0.0667408	0.0222469	0.0222469	0	0	0.0667408	0.0222469	0.0222469	0	0.0222469	0.0444939	0.0222469	0.0667408	0.0889878
Otu0461	0	0	0	0	0	0	0	0	0	0	0	0	0	0	0	0	0.0222469	0	0	0	0	0	0	0	0.0222469	0	0	0.0222469	0	0.0222469	0.0444939	0.0222469	0	0.0444939	0	0.0444939	0	0.0222469	0	0	0	0	0	0	0	0	0	0	0
Otu0462	0	0	0	0	0	0	0	0	0	0	0	0	0	0	0	0	0	0	0.0222469	0	0	0	0	0	0.0222469	0	0.0444939	0.0222469	0	0	0	0.0889878	0	0	0	0	0	0	0	0	0	0	0	0	0	0	0	0	0
Otu0463	0	0	0	0	0	0	0	0	0	0	0	0	0	0	0	0	0	0	0	0	0	0	0	0	0	0.0222469	0.0889878	0.0889878	0	0.0444939	0	0	0.200222	0	0	0.0889878	0.0222469	0	0	0	0	0	0	0	0	0	0.0222469	0	0
Otu0464	0.0444939	0.0444939	0.177976	0.133482	0.0667408	0	0	0.0444939	0.0444939	0.111235	0	0	0	0.0222469	0	0.0444939	0	0	0	0	0	0.0222469	0	0	0	0	0	0	0	0	0	0	0	0	0	0	0	0	0	0	0	0	0	0	0	0	0	0	0
Otu0465	0	0	0	0	0	0	0	0	0	0	0	0	0	0	0	0	0	0	0	0	0	0	0	0	0	0	0	0	0	0	0	0	0	0	0	0	0	0	0	0	0	0	0	0	0	0	0	0	0
Otu0466	0	0	0	0	0	0	0	0	0	0	0	0	0	0	0	0	0	0.0889878	0	0.0444939	0.0889878	0.0222469	0	0	0	0.0222469	0.0889878	0.0222469	0.0222469	0.0222469	0	0	0	0	0	0	0	0	0	0	0	0	0	0	0	0	0	0	0
Otu0467	0	0	0	0	0	0	0	0	0	0	0	0	0	0	0	0	0.0667408	0	0	0	0	0	0	0	0.0667408	0	0	0	0	0	0	0	0	0	0.0667408	0	0	0	0.0222469	0.0222469	0	0	0	0	0	0.0667408	0	0	0
Otu0468	0	0	0	0	0	0	0	0	0	0	0	0	0	0	0	0	0.0222469	0	0	0	0	0	0	0	0.0222469	0.0222469	0.0222469	0	0.0222469	0.0222469	0.0889878	0	0	0	0	0	0	0.155729	0	0	0	0	0	0	0	0	0	0	0
Otu0469	0	0	0	0	0	0	0	0	0	0	0	0	0	0	0	0	0	0	0	0	0	0	0	0	0.0667408	0	0.155729	0.0667408	0	0.0222469	0	0	0	0	0	0	0	0	0	0	0	0	0	0	0	0	0	0.0222469	0
Otu0470	0.0667408	0.0667408	0.133482	0.0444939	0.0444939	0.0222469	0	0.0889878	0.0444939	0.111235	0.0444939	0.0222469	0	0.0889878	0	0	0	0.0222469	0	0	0	0	0	0	0	0	0	0	0	0	0	0	0	0	0	0	0	0	0	0	0	0	0	0	0	0	0	0	0
Otu0471	0	0	0	0	0	0	0	0	0	0	0	0	0	0	0	0	0	0	0	0.0222469	0	0	0	0	0	0	0	0	0	0.111235	0	0	0	0	0	0.0222469	0	0	0	0	0	0	0	0	0	0	0	0	0
Otu0472	0	0	0	0	0	0	0	0	0	0	0	0	0	0	0	0	0	0	0	0	0	0	0	0	0	0	0.155729	0.0222469	0	0	0.0667408	0	0	0.0222469	0	0	0	0.0222469	0	0	0	0	0	0	0	0	0	0	0
Otu0473	0	0	0	0	0	0	0	0	0	0.0667408	0	0	0	0	0	0	0.0444939	0	0	0	0	0	0	0	0	0	0	0	0	0	0	0.222469	0	0.0667408	0	0	0	0	0	0	0	0	0	0	0	0	0	0	0
Otu0474	0	0.0222469	0	0.0222469	0	0	0	0	0.0222469	0.0222469	0	0	0	0	0	0	0	0	0	0	0	0	0	0	0.0222469	0	0	0	0	0	0	0	0	0	0.0667408	0	0.0222469	0	0	0.0222469	0.0667408	0.0222469	0.0222469	0.0444939	0	0	0.0444939	0.0222469	0
Otu0475	0.0667408	0.0889878	0.0889878	0.133482	0	0.0222469	0.0444939	0.0667408	0	0.0667408	0	0	0	0.0444939	0	0	0	0	0	0	0	0	0	0	0	0	0	0	0	0	0	0	0	0	0	0	0	0	0	0	0	0	0	0	0	0	0	0	0
Otu0476	0.0667408	0.0444939	0.155729	0.0222469	0.0222469	0.0444939	0.0667408	0	0.0222469	0.177976	0.0444939	0	0	0.177976	0	0	0	0	0	0	0	0	0.0222469	0	0	0	0	0	0	0	0	0	0	0	0	0	0	0	0	0	0	0	0	0	0	0	0	0	0
Otu0477	0	0	0	0	0	0	0	0	0	0	0	0	0	0	0	0	0	0	0	0	0	0	0	0	0	0	0.244716	0	0	0	0	0.0444939	0	0	0	0	0	0	0	0	0	0	0	0	0	0	0	0	0
Otu0478	0	0	0	0	0	0	0	0	0	0.0444939	0	0	0	0	0	0	0	0	0	0.0444939	0.0222469	0	0.0444939	0.0444939	0	0	0	0.0444939	0	0	0	0.0444939	0	0	0	0	0	0	0	0	0	0	0	0	0	0	0	0	0
Otu0479	0	0	0	0	0	0	0	0	0	0	0	0	0	0	0	0	0	0	0	0	0	0	0	0	0	0	0	0	0	0	0	0	0	0	0	0	0	0	0	0	0	0	0	0	0	0	0	0	0
Otu0480	0	0	0	0	0	0	0	0	0	0	0	0.0667408	0	0	0	0	0	0	0	0.0667408	0	0	0	0	0	0	0	0.133482	0	0.0444939	0	0	0	0	0	0.133482	0	0	0	0	0	0	0	0	0	0	0	0	0
Otu0481	0	0	0	0	0	0	0	0	0	0	0	0	0	0	0	0	0	0	0	0	0	0	0	0	0	0	0	0	0	0	0	0	0	0	0	0	0.0444939	0.155729	0.133482	0.0889878	0.0222469	0	0	0	0	0	0	0	0.0444939
Otu0482	0	0	0	0	0	0	0	0	0	0	0	0	0	0	0	0	0	0	0	0	0.0222469	0.28921	0	0	0	0	0	0	0	0.266963	0	0	0	0	0	0	0	0	0	0	0	0	0	0	0	0	0	0	0
Otu0483	0	0	0	0	0	0	0	0	0	0	0	0	0	0	0	0	0	0	0	0	0	0	0	0	0.0222469	0	0	0.0222469	0	0	0	0	0	0.0222469	0.0222469	0	0	0	0	0	0	0.0444939	0.0222469	0	0.0222469	0.0222469	0	0.0444939	0
Otu0484	0.0222469	0	0	0	0	0	0	0	0	0	0	0	0	0	0	0	0.0222469	0	0.0444939	0	0.0222469	0	0	0	0	0	0	0	0	0	0	0	0	0	0	0	0	0	0	0	0	0	0	0	0	0	0	0	0
Otu0485	0	0	0	0	0	0	0	0	0	0	0	0	0	0	0	0	0	0	0	0	0	0	0	0	0	0	0	0	0	0	0	0	0	0	0	0	0	0	0	0	0	0	0	0	0	0	0	0	0
Otu0486	0	0	0	0	0	0	0	0	0	0	0	0	0	0	0	0	0	0	0	0	0	0.0444939	0	0	0	0	0	0	0	0.0667408	0	0	0	0	0	0	0	0	0	0	0	0	0	0	0	0	0	0	0
Otu0487	0	0.0222469	0.0222469	0.0444939	0.0222469	0	0.0222469	0.0222469	0	0	0	0	0	0.0222469	0	0	0	0	0	0	0	0	0	0	0	0	0	0	0	0	0	0	0	0	0	0	0	0	0	0	0	0	0	0	0	0	0	0	0
Otu0488	0	0	0	0	0	0	0	0	0	0	0	0	0	0	0	0	0	0	0	0	0	0	0	0	0.200222	0	0	0	0	0	0	0	0	0	0	0	0	0	0	0	0	0	0	0	0	0	0	0	0
Otu0489	0	0	0	0	0	0	0	0	0	0	0	0	0	0	0	0	0	0	0	0	0	0	0	0	0	0	0	0	0	0	0	0	0	0	0	0	0	0	0	0	0	0	0	0	0	0	0	0	0
Otu0490	0	0	0	0	0	0	0	0	0	0	0	0	0	0	0	0	0	0	0	0	0	0	0	0	0	0	0	0	0	0	0	0	0	0	0	0	0	0	0	0	0	0	0	0.0444939	0	0	0	0	0
Otu0491	0.0222469	0	0.0222469	0.0222469	0	0	0	0	0	0.0222469	0.0222469	0.0222469	0	0	0	0	0	0	0.0222469	0	0	0	0	0	0.0667408	0	0	0	0	0	0	0	0	0	0	0	0	0	0	0	0	0	0	0	0	0	0	0	0
Otu0492	0	0.0889878	0.133482	0.111235	0.0222469	0.0222469	0.0667408	0.0444939	0.0444939	0.111235	0	0	0	0.155729	0	0	0.0222469	0	0	0.0222469	0	0	0	0	0	0	0	0	0	0	0	0	0	0	0	0	0	0	0	0	0	0	0	0	0	0	0	0	0
Otu0493	0	0.0889878	0.133482	0.0222469	0.0889878	0	0.0444939	0.0222469	0.0222469	0.0444939	0	0	0	0.0222469	0	0	0	0	0	0	0	0	0	0.0222469	0	0	0	0	0	0	0	0	0	0	0	0	0	0	0	0	0	0	0	0	0	0	0	0	0
Otu0494	0	0	0	0	0.0222469	0	0	0	0	0	0	0	0	0	0	0	0	0	0	0	0	0	0	0	0	0	0	0	0	0	0	0	0	0	0	0	0	0	0	0	0	0	0	0	0	0	0	0	0
Otu0495	0	0	0	0	0	0	0	0	0	0	0	0	0	0	0	0	0	0	0	0	0	0	0	0	0	0	0	0	0	0	0	0.133482	0	0	0	0	0	0	0	0	0	0	0	0	0	0	0	0	0
Otu0496	0	0	0	0	0	0	0	0	0	0	0	0	0	0	0	0	0	0	0	0	0	0	0	0	0	0	0	0	0	0	0	0	0	0	0	0	0	0	0	0	0	0	0	0	0	0	0	0	0
Otu0497	0.0444939	0	0.177976	0.0444939	0.0444939	0.0222469	0.0222469	0.0667408	0	0.0889878	0.0222469	0.0222469	0.0222469	0.155729	0	0	0	0.0222469	0.0222469	0	0	0	0.0222469	0	0	0	0	0	0	0	0	0	0	0	0	0	0	0	0	0	0	0	0	0	0	0	0	0	0
Otu0498	0	0	0	0	0	0	0	0	0	0	0	0	0	0	0	0	0	0	0	0	0	0	0	0	0	0	0	0	0	0	0	0	0	0.0222469	0	0	0	0	0	0.0222469	0	0	0	0	0	0	0	0	0.0222469
Otu0499	0	0	0	0	0	0	0	0	0	0	0	0	0	0	0	0	0	0	0	0	0	0	0	0	0.0222469	0.0222469	0	0.0222469	0	0	0	0	0	0	0	0.0667408	0	0	0	0	0	0	0	0	0	0	0	0	0
Otu0500	0	0	0	0	0	0	0	0	0	0	0	0	0	0	0	0	0	0	0	0	0	0	0.0444939	0	0	0	0	0	0	0	0.155729	0	0	0	0	0	0	0	0	0	0	0	0	0	0	0	0	0	0
Otu0501	0	0	0	0	0	0	0	0	0	0	0	0	0	0	0	0	0	0	0	0	0	0	0	0	0	0	0	0	0	0	0	0	0	0	0	0	0	0	0	0	0	0	0	0	0	0	0	0	0
Otu0502	0.0222469	0.0222469	0	0	0	0	0	0	0	0	0	0	0	0	0	0	0	0	0	0	0	0	0	0	0	0	0	0	0	0	0	0	0	0	0	0	0	0	0	0	0.155729	0.0667408	0.0222469	0	0	0	0	0	0.111235
Otu0503	0	0	0	0	0	0	0	0	0	0	0	0	0	0	0	0.0222469	0	0	0	0	0	0	0	0	0	0	0	0	0	0.0222469	0	0	0	0.0444939	0	0.0222469	0.0222469	0.0222469	0	0	0	0	0	0	0	0	0	0	0
Otu0504	0	0	0	0	0	0	0	0	0	0	0	0	0	0	0	0.0222469	0	0	0	0	0	0	0	0	0	0	0	0	0	0	0	0	0	0.133482	0	0.0444939	0	0	0.0222469	0	0	0	0	0	0.0444939	0	0.0222469	0	0.0222469
Otu0505	0.0889878	0.0889878	0.0889878	0.0667408	0.0667408	0	0.0222469	0.0444939	0	0.0667408	0.0222469	0	0	0.0444939	0	0.0222469	0	0	0	0	0	0	0	0.0222469	0	0	0	0	0	0	0	0	0	0	0	0	0	0	0	0	0	0	0	0	0	0	0	0	0
Otu0506	0	0	0	0	0	0	0	0	0	0	0	0	0	0	0	0	0	0	0	0	0	0	0	0	0	0	0	0.0667408	0	0	0	0	0	0	0	0	0	0	0.0444939	0	0	0	0	0	0	0	0	0	0
Otu0507	0	0	0.444939	0	0	0.111235	0	0	0	0	0	0	0	0	0	0	0	0	0	0	0	0	0	0	0	0	0	0	0	0	0	0	0	0	0	0	0	0	0	0	0	0	0	0	0	0.0222469	0	0	0
Otu0508	0.0889878	0.0444939	0.177976	0.0667408	0.0222469	0.0444939	0.111235	0.0889878	0	0.0222469	0.0222469	0	0	0.0444939	0	0	0	0	0	0	0	0	0	0	0	0	0	0	0	0	0	0	0	0	0	0	0	0	0	0	0	0	0	0	0	0	0	0	0
Otu0509	0	0	0	0	0	0	0	0	0	0	0	0	0	0	0	0	0	0	0	0.0222469	0	0	0	0	0	0	0	0	0	0	0	0.0444939	0	0.0222469	0.0667408	0.0222469	0	0	0	0	0	0	0	0	0.0667408	0	0.0444939	0	0
Otu0510	0.0444939	0.0222469	0.0889878	0.0667408	0.0667408	0	0.0444939	0.0222469	0.0222469	0.0222469	0	0	0	0.0889878	0	0.0222469	0	0	0	0	0	0.0222469	0	0	0	0	0	0	0	0	0	0	0	0	0	0	0	0	0	0	0	0	0	0	0	0	0	0	0
Otu0511	0	0	0	0	0	0	0	0	0	0	0	0	0	0	0	0	0	0	0	0	0	0	0	0	0	0	0	0	0	0.0667408	0.0667408	0	0	0	0	0	0	0	0	0	0	0	0	0	0	0	0	0	0
Otu0512	0	0	0	0	0	0	0	0	0	0	0	0	0	0	0	0	0	0	0	0	0	0	0	0	0	0	0	0	0	0	0	0	0	0	0	0	0	0	0	0	0	0	0	0	0	0	0	0	0
Otu0513	0	0	0	0	0	0	0	0	0	0	0	0	0	0	0	0	0	0	0	0	0	0	0	0	0	0	0.0667408	0	0	0	0.0667408	0	0	0	0	0	0	0	0.0222469	0	0	0	0.0222469	0.0222469	0.0444939	0	0.0222469	0.0222469	0
Otu0514	0	0	0	0	0	0	0	0	0	0	0	0	0	0	0	0	0	0	0.0444939	0	0	0	0	0	0	0	0	0	0	0	0	0	0	0	0	0	0	0	0	0	0	0	0	0	0	0	0	0	0
Otu0515	0	0	0	0	0	0	0	0	0	0	0	0	0	0	0	0	0	0	0	0	0	0	0	0	0	0	0	0	0	0	0	0	0	0	0	0	0.0667408	0	0.0667408	0.111235	0	0	0	0	0	0	0	0	0
Otu0516	0	0	0.0222469	0	0	0.0222469	0	0	0	0	0	0	0	0	0	0	0	0	0	0	0	0	0	0	0	0	0	0	0	0	0	0	0	0	0	0	0	0	0	0	0	0	0	0	0	0	0	0	0
Otu0517	0	0	0	0	0	0	0	0	0	0	0	0	0	0	0	0	0	0	0	0	0	0	0	0	0	0.0222469	0	0	0	0	0	0	0	0	0.0222469	0	0	0.0222469	0.0222469	0	0	0	0	0	0	0	0	0	0
Otu0518	0	0	0	0	0	0	0	0	0	0	0	0	0	0	0	0	0	0	0	0	0	0	0	0	0	0	0	0	0	0	0	0	0	0	0	0.0444939	0	0.0444939	0	0	0	0	0	0	0	0	0	0	0
Otu0519	0.0444939	0.0222469	0.111235	0.111235	0.0667408	0.0444939	0.0444939	0	0.0444939	0.0444939	0.0222469	0.0222469	0.0222469	0.0889878	0	0	0	0	0	0	0.0222469	0	0	0	0	0	0	0	0	0	0	0	0	0	0	0	0	0	0	0	0	0	0	0	0	0	0	0	0
Otu0520	0	0	0	0	0	0	0	0	0	0	0	0	0	0	0	0	0	0	0	0	0	0	0	0	0	0	0	0	0	0	0	0	0	0	0	0	0	0	0	0	0	0	0	0	0	0	0	0	0
Otu0521	0	0	0	0	0	0	0	0	0	0	0	0	0	0	0	0	0.0222469	0	0	0	0	0	0	0	0	0	0.0667408	0	0	0	0	0	0	0	0	0.0222469	0	0	0	0	0	0	0	0	0	0	0	0	0
Otu0522	0.0222469	0.0444939	0.0667408	0.0222469	0.0222469	0.0222469	0.0222469	0.0222469	0	0.0444939	0.0444939	0	0	0	0	0	0.0222469	0	0	0	0	0	0	0	0	0	0	0	0	0	0	0	0	0	0	0	0	0	0	0	0	0	0	0	0	0	0	0	0
Otu0523	0	0	0	0	0	0	0	0.0222469	0	0	0	0.0444939	0	0	0	0	0	0	0	0	0	0	0	0	0	0	0	0	0	0	0	0	0	0	0	0.177976	0	0	0	0	0	0	0	0	0	0	0	0	0
Otu0524	0	0	0	0	0	0	0	0	0	0	0	0	0	0	0	0	0	0	0	0	0.0222469	0	0	0	0	0	0	0.0222469	0	0.111235	0.111235	0	0	0	0	0	0	0	0	0	0	0	0	0	0	0	0	0	0.0222469
Otu0525	0	0	0	0	0	0	0	0	0	0	0	0	0	0	0	0	0	0	0	0.0222469	0	0	0	0	0	0	0	0.200222	0.0444939	0	0	0.0444939	0	0	0.0222469	0	0.0222469	0	0	0	0.0444939	0	0	0	0	0	0	0	0
Otu0526	0	0	0	0	0	0	0	0	0	0	0	0	0	0	0	0	0	0	0	0	0	0	0	0	0	0	0	0	0	0	0.0222469	0	0	0.0222469	0	0.111235	0.0222469	0	0	0.0222469	0	0	0	0	0	0	0	0	0.0222469
Otu0527	0	0	0	0	0	0	0	0	0	0	0	0	0	0	0	0	0	0	0	0	0	0	0	0	0	0	0.0222469	0	0	0.0222469	0	0.0667408	0	0	0	0	0	0	0	0	0	0	0	0	0	0	0	0	0
Otu0528	0	0	0	0	0	0.0222469	0.0222469	0	0.0222469	0	0.0222469	0.0222469	0	0	0	0	0	0	0	0	0	0	0	0	0	0	0	0	0	0	0	0	0	0	0	0	0	0	0	0	0	0	0	0	0	0	0	0	0
Otu0529	0.0444939	0.0222469	0.0667408	0.0667408	0.0667408	0.0222469	0.0444939	0.111235	0	0.0222469	0	0.0222469	0	0.155729	0	0	0	0	0.0222469	0	0	0	0	0	0	0	0	0	0	0	0	0	0	0	0	0	0	0	0	0	0	0	0	0	0	0	0	0	0
Otu0530	0.0444939	0.0444939	0.0444939	0.133482	0.0444939	0.0222469	0.0444939	0.0222469	0.0444939	0.0444939	0.0222469	0	0	0.0667408	0	0	0	0	0.0444939	0	0	0	0.0222469	0	0	0	0	0	0	0	0	0	0	0	0	0	0	0	0	0	0	0	0	0	0	0	0	0	0
Otu0531	0	0	0	0	0	0	0	0	0	0	0	0	0	0	0	0	0	0	0	0	0	0	0	0	0	0	0	0.0222469	0	0	0	0.0222469	0	0.0222469	0.0444939	0	0	0	0.0222469	0.0444939	0	0	0	0	0	0	0.0222469	0	0
Otu0532	0	0	0	0	0	0	0.0222469	0	0	0	0	0	0	0	0	0	0	0	0	0	0	0	0	0	0	0	0	0	0	0	0	0	0	0	0	0	0.0667408	0	0	0	0	0	0	0	0.0222469	0	0.0222469	0	0
Otu0533	0.0222469	0.0222469	0.0222469	0.0222469	0.0667408	0	0	0	0	0.0222469	0	0	0	0.0889878	0	0	0.0222469	0	0	0	0	0	0	0	0	0	0	0	0	0	0	0	0	0	0	0	0	0	0	0	0	0	0	0	0	0	0	0	0
Otu0534	0	0	0	0	0	0	0	0	0	0	0	0	0	0	0	0	0	0	0	0	0	0	0	0	0	0	0.0889878	0.222469	0	0	0	0	0	0	0	0	0	0	0	0	0	0	0	0	0	0	0	0	0
Otu0535	0	0	0	0	0	0	0	0	0	0	0	0	0	0	0	0	0	0	0	0	0	0	0	0	0	0	0	0.0667408	0.0444939	0.0222469	0.0444939	0	0	0.0222469	0	0	0	0	0	0.0222469	0	0	0	0.0222469	0	0.0222469	0	0	0
Otu0536	0	0	0	0	0	0	0	0	0	0	0	0	0	0	0	0	0	0	0	0	0	0	0	0	0	0	0	0	0.0222469	0	0	0	0	0	0	0.0222469	0	0.0222469	0	0	0	0	0	0	0	0.0222469	0.0222469	0	0
Otu0537	0	0	0	0	0	0	0	0	0	0	0	0	0	0	0	0	0	0	0	0	0	0	0.0222469	0	0	0	0	0.0444939	0	0	0.0667408	0	0	0	0.0222469	0	0	0	0	0	0	0	0	0	0	0	0	0	0
Otu0538	0	0	0	0	0	0	0	0	0	0	0	0	0	0	0	0	0	0	0	0	0	0	0	0	0.0222469	0.0444939	0	0	0	0	0	0	0	0	0	0.0444939	0.0444939	0	0	0.0222469	0	0	0	0	0	0	0	0	0
Otu0539	0	0	0	0	0	0.0222469	0	0	0.0222469	0	0.0222469	0	0	0	0	0	0	0	0	0	0	0	0	0	0	0	0	0	0	0	0	0	0	0	0	0	0	0	0	0	0	0	0	0	0	0	0	0	0
Otu0540	0	0	0	0	0	0	0	0	0	0	0	0	0	0	0	0	0	0	0	0	0	0	0	0	0	0	0	0	0	0	0	0	0	0	0	0	0	0	0	0	0	0	0	0	0	0	0	0	0
Otu0541	0	0	0	0	0	0	0	0	0	0	0	0	0	0	0	0	0	0	0	0	0.0222469	0	0	0	0	0	0	0.0444939	0.0667408	0	0	0	0	0	0	0	0	0	0	0	0	0	0	0	0	0	0	0	0
Otu0542	0	0	0	0	0	0	0	0	0	0.0222469	0	0	0	0	0	0	0	0	0	0	0	0	0	0	0	0	0	0	0	0	0.155729	0.0222469	0	0	0	0	0	0	0	0	0	0	0	0	0.0222469	0	0	0	0
Otu0543	0	0	0	0	0	0	0	0	0	0	0	0	0	0	0	0	0	0	0	0	0	0	0	0	0	0	0	0	0	0.0667408	0	0	0	0	0	0.0222469	0	0	0.0667408	0	0	0	0	0	0	0	0	0	0
Otu0544	0	0.0222469	0.0444939	0.0444939	0.0444939	0	0.0222469	0.0444939	0	0.0889878	0.0222469	0	0	0.0222469	0	0	0	0	0	0	0	0	0	0	0	0	0	0	0	0	0	0	0	0	0	0.0222469	0	0	0	0	0	0	0	0	0	0	0	0	0
Otu0545	0	0	0	0	0	0	0	0	0	0	0	0	0	0	0	0	0	0	0	0	0	0	0	0	0	0.0222469	0.0444939	0	0.0222469	0.0444939	0	0.0444939	0	0	0	0	0	0	0	0	0	0	0	0	0	0	0	0	0
Otu0546	0	0	0	0	0	0	0	0	0.0222469	0.0222469	0	0	0	0	0	0	0	0	0	0	0	0	0	0	0	0	0	0	0	0	0	0	0	0	0	0	0	0	0	0	0	0	0	0	0	0	0	0	0
Otu0547	0	0	0	0	0	0	0	0	0	0	0	0	0	0	0	0	0	0	0	0	0	0	0	0	0	0	0	0.0222469	0.0222469	0	0	0.155729	0	0	0	0.0222469	0	0	0.0222469	0	0	0	0.0222469	0	0	0.0222469	0	0	0
Otu0548	0	0	0	0	0	0	0	0	0	0	0	0	0	0	0	0	0	0	0	0	0	0	0	0	0	0	0	0	0	0	0	0	0	0.0667408	0	0	0	0	0	0.0444939	0	0	0.0222469	0	0	0	0	0	0
Otu0549	0	0	0	0	0	0	0	0	0	0	0	0	0	0	0	0	0	0	0	0	0	0	0	0	0	0	0	0	0	0	0.0222469	0	0	0	0	0	0	0	0	0	0	0	0	0	0	0	0	0	0
Otu0550	0	0	0	0	0	0	0	0	0	0	0	0	0	0	0	0	0	0	0	0	0	0	0	0	0	0	0	0	0	0	0	0	0	0	0	0	0.0444939	0.0667408	0.111235	0.0222469	0	0	0	0	0	0	0	0	0
Otu0551	0	0	0	0.0222469	0.0222469	0.0222469	0	0	0.0444939	0	0.0222469	0	0	0	0	0	0	0	0	0	0	0	0	0	0	0	0	0	0	0	0	0	0	0	0	0	0	0	0	0	0	0	0	0	0	0	0	0	0
Otu0552	0	0	0	0	0	0	0	0	0	0	0	0	0	0	0	0	0	0	0	0.0222469	0	0	0	0	0	0.0222469	0	0	0	0	0	0	0	0	0	0	0	0	0	0	0	0	0	0	0	0	0	0	0
Otu0553	0	0	0	0	0	0	0	0	0	0	0	0	0	0	0	0	0.111235	0	0	0	0	0	0	0	0.0444939	0	0	0	0	0.0222469	0	0.0444939	0	0	0	0	0	0	0	0	0	0	0	0	0	0	0	0	0
Otu0554	0	0	0	0	0	0	0	0	0	0	0	0	0	0	0	0	0.0222469	0	0	0	0	0	0	0.0222469	0	0	0	0	0	0	0	0	0	0	0	0	0	0	0	0	0	0	0	0	0	0	0	0	0
Otu0555	0	0	0	0	0	0	0	0	0	0	0	0	0	0	0	0	0	0	0	0	0	0	0	0	0	0	0	0	0	0	0	0	0	0	0	0	0	0	0	0	0	0	0	0	0	0	0	0	0
Otu0556	0.0222469	0	0	0	0	0	0	0	0	0	0	0	0	0	0	0	0	0	0	0	0	0	0	0	0	0	0	0	0	0	0	0	0	0	0	0	0	0	0	0.0222469	0	0	0	0	0	0	0.200222	0	0
Otu0557	0	0	0	0	0	0	0	0	0	0	0	0	0	0	0	0	0	0	0	0	0	0	0	0	0	0	0.0222469	0	0	0	0	0	0	0	0	0.0667408	0	0.0222469	0.0222469	0.0222469	0	0	0	0	0	0	0	0	0
Otu0558	0	0	0	0	0	0	0	0	0	0	0	0	0	0	0	0	0	0	0	0	0	0	0	0	0	0	0	0	0	0	0	0	0	0	0	0	0	0	0	0	0	0	0	0	0	0	0	0	0
Otu0559	0	0	0	0	0	0	0	0	0	0	0	0	0	0	0	0	0	0	0	0	0	0	0	0	0	0	0	0	0	0	0	0	0	0	0	0	0	0	0	0	0	0	0	0	0	0	0	0	0
Otu0560	0	0	0	0	0	0	0	0	0	0	0	0	0	0	0	0	0	0	0	0	0	0	0	0	0	0	0	0	0	0	0	0	0	0	0	0	0	0	0	0	0	0	0	0	0	0	0	0	0
Otu0561	0	0	0	0	0	0	0	0	0	0	0	0	0	0	0	0	0	0	0	0	0	0	0	0	0.0222469	0	0	0.0222469	0	0	0	0	0	0	0	0	0	0	0	0	0	0	0	0	0	0	0	0	0
Otu0562	0	0	0	0	0	0	0	0	0	0	0	0	0	0	0	0	0.0222469	0	0	0	0	0	0	0	0.0222469	0	0	0	0	0	0	0	0	0	0	0.0222469	0.0222469	0	0	0	0	0	0	0	0.0222469	0	0	0	0
Otu0563	0	0	0	0	0	0	0	0	0	0	0	0	0	0	0	0	0	0	0	0	0	0	0	0	0	0	0	0	0	0	0	0	0	0	0	0	0	0	0	0	0	0	0	0	0	0	0	0	0
Otu0564	0.0444939	0.0222469	0	0.0222469	0	0.0222469	0	0.0222469	0	0	0	0	0	0.0444939	0	0	0	0	0	0	0	0	0	0	0	0	0	0	0	0	0	0	0	0	0	0	0	0	0	0	0	0	0	0	0	0	0	0	0
Otu0565	0	0	0	0	0	0	0	0	0	0	0	0	0	0	0	0	0	0	0	0	0	0	0	0	0	0	0	0	0	0	0	0	0	0	0	0	0	0	0	0	0	0	0	0	0	0	0	0	0
Otu0566	0.0222469	0	0.0444939	0.0667408	0.0222469	0.0444939	0.0444939	0	0.0222469	0.0222469	0	0	0	0.0222469	0	0	0	0	0	0	0	0	0	0	0	0	0	0	0	0	0	0	0.0222469	0	0	0	0	0	0	0	0	0	0	0	0	0	0	0	0
Otu0567	0	0	0	0	0	0	0	0	0	0	0	0	0	0	0	0	0	0	0	0	0	0	0	0	0	0	0	0	0	0	0	0	0	0	0	0	0.0222469	0	0.0667408	0	0	0.111235	0	0	0	0.0444939	0	0	0
Otu0568	0	0	0	0	0	0	0	0	0	0	0	0	0	0	0	0	0	0	0	0	0	0	0	0	0	0	0	0	0	0	0	0	0	0	0	0	0	0	0	0	0	0	0	0	0	0	0	0	0
Otu0569	0	0	0	0	0	0	0	0	0	0	0	0	0	0	0	0	0	0	0	0	0	0	0	0	0	0.0222469	0	0	0	0	0	0	0	0	0	0.0222469	0	0	0	0	0.0222469	0.0222469	0	0.0222469	0	0	0	0.0222469	0
Otu0570	0	0	0	0	0	0	0	0	0	0	0	0	0	0	0	0	0	0	0	0	0	0	0	0	0	0	0	0	0	0	0	0	0	0	0	0	0	0.0222469	0	0	0	0	0.0444939	0	0	0.0222469	0	0.0889878	0
Otu0571	0	0	0	0	0	0	0	0	0	0	0	0	0	0	0	0	0	0	0	0	0	0	0	0	0	0	0	0	0.244716	0	0	0	0	0	0	0	0	0	0	0	0	0	0	0	0	0	0	0	0
Otu0572	0	0	0	0	0	0	0	0	0	0	0	0	0	0	0	0	0	0	0	0	0	0	0	0	0	0	0	0	0	0	0	0.0222469	0	0.0444939	0	0.0222469	0.0444939	0.0222469	0	0.0222469	0	0	0.0444939	0	0	0	0	0	0
Otu0573	0	0	0	0	0	0	0	0	0	0	0	0	0	0	0	0	0	0	0	0	0	0	0	0	0	0	0	0	0	0	0	0	0	0	0	0.28921	0	0	0	0	0	0	0	0	0	0	0	0	0
Otu0574	0.0444939	0.0444939	0.0222469	0.0667408	0	0.0222469	0.0444939	0	0.0222469	0	0	0	0	0.0444939	0	0	0	0	0.0222469	0	0	0	0	0	0	0	0	0	0	0	0	0	0	0	0	0	0	0	0	0	0	0	0	0	0	0	0	0	0
Otu0575	0.0444939	0	0.0667408	0.155729	0	0.0444939	0.0222469	0.0444939	0.0444939	0	0.0222469	0	0	0.0667408	0	0	0	0	0	0	0	0	0.0222469	0	0	0	0	0	0	0	0	0	0	0	0	0	0	0	0	0	0	0	0	0	0	0	0	0	0
Otu0576	0	0	0	0	0	0	0	0	0	0	0	0	0	0	0	0	0	0	0.0222469	0.0222469	0	0	0	0	0	0	0	0	0	0	0	0.0222469	0	0	0	0	0	0	0	0	0	0	0	0	0	0	0	0	0
Otu0577	0	0	0	0	0	0	0	0	0	0	0	0	0	0	0	0	0	0	0	0	0	0	0	0	0	0	0	0	0	0	0	0	0	0	0	0.0667408	0	0	0	0	0	0	0	0	0	0	0.0222469	0	0
Otu0578	0.0444939	0.0222469	0.111235	0.0222469	0.0222469	0	0.0222469	0.0444939	0.0222469	0.0222469	0	0	0	0.0444939	0	0	0	0	0.0222469	0	0	0	0	0	0	0	0	0	0	0	0	0	0	0	0	0	0	0	0	0	0	0	0	0	0	0	0	0	0
Otu0579	0.0444939	0.0444939	0.0667408	0.0222469	0.0667408	0.0444939	0	0.0222469	0.0222469	0	0	0	0	0.0667408	0	0	0.0222469	0	0	0	0	0	0	0	0	0	0	0	0	0	0	0	0	0	0	0	0	0	0	0	0	0	0	0	0	0	0	0	0
Otu0580	0	0	0	0	0	0	0	0	0	0	0	0	0	0	0	0	0	0	0	0	0	0	0	0	0	0.133482	0	0	0	0	0	0	0	0	0	0	0	0	0	0	0	0	0	0	0	0	0	0	0
Otu0581	0	0	0	0	0	0	0	0	0	0	0	0	0	0	0	0	0	0	0	0	0	0	0	0	0	0	0.111235	0	0.0444939	0.0667408	0	0	0	0	0.0222469	0.0222469	0	0	0	0	0	0	0	0	0	0	0	0	0
Otu0582	0.0444939	0	0.0444939	0.0222469	0.0222469	0.0444939	0.0222469	0.0667408	0.0222469	0.0222469	0.0444939	0	0	0.0222469	0	0	0	0	0	0	0	0	0	0	0	0	0	0	0	0	0	0	0	0	0	0	0	0	0	0	0	0	0	0	0	0	0	0	0
Otu0583	0.0444939	0.0222469	0.0667408	0	0.0444939	0.0444939	0.0444939	0	0.0222469	0	0	0	0	0.133482	0	0	0	0.0222469	0	0	0	0	0	0	0	0	0	0	0	0	0	0	0	0	0	0	0	0	0	0	0	0	0	0	0	0	0	0	0
Otu0584	0	0	0	0	0	0	0	0	0	0	0	0	0	0	0	0	0	0	0	0	0	0	0	0	0	0	0	0	0	0	0	0	0	0	0	0	0	0	0	0	0	0	0	0	0	0	0	0	0
Otu0585	0	0	0	0	0	0	0	0	0	0	0	0	0	0	0	0	0	0	0	0	0	0	0	0	0	0	0	0	0	0.0444939	0	0	0	0	0	0	0	0	0	0	0	0	0	0	0	0	0	0	0
Otu0586	0.0444939	0	0	0	0	0	0	0	0	0	0	0	0	0	0	0	0	0	0	0	0	0	0	0	0	0	0	0	0	0	0	0.111235	0	0	0	0	0	0	0	0	0	0	0	0	0	0	0	0	0
Otu0587	0	0	0	0	0	0	0	0	0	0	0	0	0	0	0	0	0	0	0	0	0	0	0	0	0	0	0	0	0	0	0	0	0	0	0	0	0	0	0	0	0	0	0	0	0	0	0	0	0
Otu0588	0	0	0	0	0	0	0	0	0	0	0	0	0	0	0	0	0	0	0	0	0	0	0	0	0	0	0	0	0	0	0	0	0	0	0	0	0	0	0	0	0	0	0	0	0	0	0	0	0
Otu0589	0	0	0	0	0	0	0	0	0	0	0	0	0	0	0	0	0	0	0	0	0	0	0	0	0	0	0	0	0	0.0222469	0	0	0	0	0	0	0	0	0	0	0	0	0	0	0	0	0	0	0
Otu0590	0	0	0	0	0	0	0	0	0	0	0	0	0	0	0	0	0	0	0	0	0	0	0	0	0	0	0	0	0	0	0	0	0	0	0	0	0	0	0	0	0	0	0.28921	0	0	0	0	0	0
Otu0591	0	0.0222469	0.0889878	0.0444939	0.0667408	0	0.0222469	0.0222469	0	0.0222469	0.0222469	0	0	0.0889878	0	0.0444939	0	0	0	0	0	0	0	0	0	0	0	0	0	0	0	0	0	0	0	0	0	0	0	0	0	0	0	0	0	0	0	0	0
Otu0592	0.0444939	0.0444939	0.0222469	0.0222469	0.0667408	0	0.0222469	0	0.0222469	0.0222469	0.0222469	0.0222469	0	0.0444939	0	0	0	0	0	0	0	0	0	0	0	0	0	0	0	0	0	0	0	0	0	0	0	0	0	0	0	0	0	0	0	0	0	0	0
Otu0593	0	0	0	0	0	0	0	0	0	0	0	0	0	0	0	0	0	0	0	0	0	0	0	0	0	0	0	0	0	0	0	0	0	0	0	0	0	0	0	0	0	0	0	0	0	0	0	0	0
Otu0594	0	0	0	0	0	0	0	0	0	0.0222469	0	0	0	0	0	0	0	0	0	0	0	0	0.0222469	0.111235	0	0	0	0	0	0	0.0222469	0.177976	0	0	0	0	0	0	0	0	0	0	0	0	0.0222469	0	0	0	0
Otu0595	0	0.0222469	0.0444939	0.0889878	0.0222469	0	0.0222469	0	0.0222469	0.0222469	0	0	0	0.0444939	0	0.0444939	0	0	0	0	0	0	0	0	0	0	0	0	0	0	0	0	0	0	0	0	0	0	0	0	0	0	0	0	0	0	0	0	0
Otu0596	0.0889878	0.0889878	0	0.0667408	0	0.0222469	0.0444939	0	0	0.0222469	0.0222469	0	0.0222469	0.0889878	0	0	0	0	0	0.0222469	0	0	0	0	0	0	0	0	0	0	0	0	0	0	0	0	0	0	0	0	0	0	0	0	0	0	0	0	0
Otu0597	0	0	0	0	0	0	0	0	0	0	0	0	0	0	0	0	0	0	0	0	0	0	0	0	0	0	0.0222469	0	0.0889878	0	0.0667408	0	0	0.0222469	0	0	0	0	0	0	0	0	0	0	0	0	0	0	0
Otu0598	0	0	0	0	0	0	0	0	0	0	0	0	0	0	0	0	0	0	0	0	0	0	0	0	0	0	0	0	0	0	0	0	0	0	0	0	0	0	0	0	0	0	0	0	0	0	0	0	0
Otu0599	0	0	0	0	0	0	0	0	0	0	0	0	0	0	0	0	0	0	0	0	0	0	0	0.0222469	0	0	0.0222469	0	0	0.0222469	0	0	0	0	0	0	0	0	0	0	0	0.0222469	0	0	0	0	0.0222469	0	0.0222469
Otu0600	0	0	0	0	0	0	0	0	0	0	0	0	0	0	0	0	0	0	0	0	0	0	0	0	0	0	0	0	0	0	0	0	0	0	0	0	0	0	0	0	0	0	0	0	0	0	0	0	0
Otu0601	0	0	0	0	0	0	0	0	0	0	0	0	0	0	0	0	0	0	0	0	0	0	0	0	0	0	0	0	0	0	0	0	0	0	0	0	0	0	0	0	0	0	0	0	0	0	0	0	0
Otu0602	0	0	0	0	0	0	0	0	0	0	0	0	0	0	0	0	0	0	0	0	0	0	0	0	0.0889878	0	0	0	0	0	0	0.0222469	0	0	0	0	0	0	0	0	0	0	0	0	0	0	0	0	0
Otu0603	0	0	0	0	0	0	0	0	0	0	0	0	0	0	0	0	0	0	0	0	0	0	0	0	0.177976	0	0	0	0	0	0	0	0	0	0	0	0	0	0	0	0	0	0	0	0	0	0	0	0
Otu0604	0	0	0	0	0	0	0	0	0	0	0	0	0.0222469	0	0	0	0	0	0	0	0	0	0	0	0	0	0	0	0	0	0	0	0	0	0	0	0.0222469	0	0	0.0222469	0	0	0	0	0	0	0	0	0
Otu0605	0	0	0	0.0889878	0	0	0	0.0222469	0	0	0	0	0	0	0	0	0	0	0	0	0	0	0	0	0	0	0	0	0	0	0	0	0	0	0	0	0	0	0	0	0	0	0	0.0222469	0.0222469	0.0222469	0.0444939	0.0444939	0
Otu0606	0	0	0	0	0	0	0	0	0	0	0	0	0	0	0	0	0	0	0	0	0	0	0	0	0	0	0	0	0.0444939	0	0.111235	0	0	0	0	0	0	0	0	0	0	0	0	0	0	0	0	0	0
Otu0607	0	0	0	0	0	0	0	0	0	0	0	0	0	0	0	0	0	0	0	0	0	0	0	0	0	0	0	0	0	0	0	0	0	0	0	0	0	0	0	0	0	0	0	0	0	0	0	0	0
Otu0608	0.0222469	0	0.155729	0.111235	0.0222469	0	0	0	0	0.0444939	0	0	0	0.0889878	0	0	0	0	0	0	0	0	0	0	0	0	0	0	0	0	0	0	0	0	0	0	0	0	0	0	0	0	0	0	0	0	0	0	0
Otu0609	0	0	0	0	0	0	0	0	0	0	0	0	0	0	0	0	0	0	0	0	0	0	0	0	0.0444939	0.0222469	0	0	0	0.0222469	0	0.0222469	0	0.0222469	0	0	0	0.0222469	0	0	0	0	0	0	0	0	0	0	0
Otu0610	0	0	0	0	0	0	0	0	0	0	0	0	0	0	0	0	0	0	0	0	0	0	0	0	0.0444939	0	0.0222469	0	0	0	0	0	0	0	0	0	0	0	0	0	0	0	0	0	0	0	0	0	0
Otu0611	0	0	0	0	0	0	0	0	0	0	0	0	0	0	0	0	0	0	0	0	0	0	0	0	0	0	0	0	0	0	0	0	0	0	0	0	0	0.0444939	0	0	0	0	0	0	0	0	0	0	0
Otu0612	0	0	0	0	0	0	0	0	0	0	0	0	0	0	0	0	0	0	0	0.0222469	0	0	0	0	0	0	0	0	0.0667408	0	0.0667408	0	0	0	0	0	0	0	0	0	0	0	0	0	0	0	0	0	0
Otu0613	0	0	0.0222469	0	0.0222469	0	0.0222469	0	0	0	0	0	0	0.0444939	0	0	0	0	0	0	0	0	0	0	0	0	0	0	0	0	0	0	0	0	0	0	0	0	0	0	0	0	0	0	0	0	0	0	0
Otu0614	0	0	0	0	0	0	0	0	0	0	0	0	0	0	0	0	0	0	0	0	0	0	0	0	0	0	0	0	0	0	0	0	0	0	0	0	0	0	0	0	0.0222469	0.0222469	0	0	0	0	0.0222469	0	0
Otu0615	0.0222469	0.0222469	0	0.0222469	0	0	0	0	0	0	0	0	0	0.0222469	0	0	0	0	0	0	0	0	0	0	0	0	0	0	0	0	0	0	0	0	0	0	0	0	0	0	0	0	0	0	0	0	0	0	0
Otu0616	0	0.0222469	0	0	0	0.0222469	0.0222469	0.0222469	0	0	0	0.155729	0	0	0	0	0	0	0	0	0	0	0	0	0	0	0	0	0	0	0	0	0	0	0	0	0	0	0	0	0	0	0	0	0	0	0	0	0.0222469
Otu0617	0.0222469	0	0	0	0	0	0	0	0	0.0222469	0	0	0	0	0	0	0	0	0	0	0	0	0	0	0.0222469	0	0	0	0	0	0	0	0	0	0	0	0	0	0	0	0	0	0	0	0	0	0	0	0
Otu0618	0.0222469	0.0444939	0	0.111235	0.0444939	0	0	0	0	0	0	0	0	0.0667408	0	0.0222469	0.0222469	0	0	0	0	0.0222469	0	0	0	0	0	0	0	0	0	0	0	0	0	0	0	0	0	0	0	0	0	0	0	0	0	0	0
Otu0619	0	0	0	0	0	0	0	0	0	0	0	0	0	0	0	0	0	0	0	0	0	0	0	0	0	0	0	0	0	0	0	0	0	0	0	0.177976	0	0.0889878	0	0	0	0	0	0	0	0	0	0	0
Otu0620	0	0	0	0	0	0	0	0	0	0	0	0	0	0	0	0	0	0	0	0	0.0222469	0.0222469	0	0	0	0	0	0	0	0	0	0	0	0	0	0	0	0	0	0	0	0	0	0	0	0	0	0	0
Otu0621	0.0222469	0	0	0	0	0	0	0	0	0	0	0	0	0	0	0	0	0	0	0	0	0	0	0.0444939	0	0	0	0	0.0222469	0	0	0.244716	0	0	0	0	0	0	0	0	0	0	0	0	0	0	0	0	0
Otu0622	0	0	0	0	0	0	0	0	0	0	0	0	0	0	0	0	0	0	0	0	0	0	0	0	0	0	0	0	0	0	0	0	0	0	0	0	0	0	0	0	0	0	0	0	0	0	0	0	0
Otu0623	0	0	0	0	0	0	0	0	0	0	0	0	0	0	0	0	0.0222469	0	0	0	0	0	0	0	0	0	0	0.0222469	0	0.0444939	0.0667408	0.0444939	0	0	0	0	0	0	0	0	0	0	0	0	0	0	0	0	0
Otu0624	0.0222469	0.0444939	0.0222469	0.0444939	0	0	0.0222469	0.0667408	0.0222469	0	0.0222469	0	0	0.0667408	0	0	0	0	0	0	0	0	0	0	0	0	0	0	0	0	0	0	0	0	0	0	0	0	0	0	0	0	0	0	0	0	0	0	0
Otu0625	0	0.0444939	0.0444939	0.0889878	0.0667408	0	0	0	0.0222469	0.0889878	0	0	0	0	0	0.0222469	0	0	0	0	0	0.0222469	0	0	0	0	0	0	0	0	0	0	0	0	0	0	0	0	0	0	0	0	0	0	0	0	0	0	0
Otu0626	0	0	0	0	0	0	0	0	0	0	0	0	0	0	0	0	0	0	0	0	0	0	0	0	0	0	0	0	0	0	0	0	0	0	0	0	0	0	0	0	0	0	0	0	0	0.0222469	0	0	0
Otu0627	0	0	0	0	0	0	0	0	0	0	0	0	0	0	0	0	0	0	0	0	0	0	0	0	0	0	0	0	0	0	0	0	0	0	0	0.0889878	0	0	0	0	0	0	0.0222469	0	0	0	0	0	0
Otu0628	0	0	0	0	0	0	0	0	0	0	0	0	0	0	0	0	0	0	0	0	0	0	0	0	0	0	0	0	0	0	0.155729	0	0	0	0	0	0	0	0	0	0	0	0	0	0	0	0	0	0
Otu0629	0	0	0	0	0	0	0	0	0	0	0	0	0	0	0	0	0	0	0	0	0	0	0	0	0.0222469	0.0222469	0	0	0	0	0.0444939	0	0	0	0	0	0	0	0	0	0	0	0	0	0	0	0	0	0
Otu0630	0	0	0	0.0222469	0	0	0.0667408	0	0	0	0	0	0	0	0	0	0	0	0	0	0	0	0	0	0	0	0	0	0	0	0	0	0	0	0	0	0	0	0	0	0	0	0	0	0	0	0	0	0
Otu0631	0	0	0	0	0	0	0	0	0	0	0	0	0	0	0	0	0	0	0	0	0	0	0	0	0	0	0	0	0	0	0	0	0.111235	0	0	0	0	0	0	0	0	0	0	0	0	0	0	0	0
Otu0632	0.0444939	0.0667408	0.0444939	0.0222469	0	0.0222469	0	0.0222469	0.0222469	0	0	0	0	0.0667408	0	0	0.0222469	0	0	0	0	0.0444939	0	0	0	0	0	0	0	0	0	0	0	0	0	0	0	0	0	0	0	0	0	0	0	0	0	0	0
Otu0633	0	0	0	0	0	0	0	0	0	0	0	0	0	0	0	0	0	0	0	0	0	0	0	0	0	0	0	0	0	0	0	0	0	0	0	0	0	0	0	0	0	0	0	0	0	0	0	0	0
Otu0634	0	0	0	0	0	0	0	0	0	0	0	0	0	0	0	0	0	0	0	0	0	0	0	0	0	0	0	0	0	0	0	0	0	0	0	0	0	0	0	0	0	0	0	0	0	0	0	0	0
Otu0635	0.0222469	0	0	0	0	0	0	0	0	0	0	0	0	0	0	0	0	0	0	0	0	0	0	0	0	0	0	0	0	0	0	0	0	0	0	0	0	0	0	0	0	0	0	0	0	0	0	0	0
Otu0636	0	0	0.0222469	0.0667408	0	0.0222469	0	0.0222469	0	0	0	0	0	0.0222469	0	0	0	0	0	0	0	0	0	0	0	0	0	0	0	0	0	0	0	0	0	0	0	0	0	0	0	0	0	0	0	0	0	0	0
Otu0637	0	0	0	0	0	0	0	0	0	0	0	0	0	0	0	0	0	0	0	0	0	0	0	0	0	0	0	0	0	0	0	0	0	0	0.200222	0	0	0	0	0	0	0	0	0	0	0	0	0	0
Otu0638	0	0	0	0	0	0	0	0	0	0	0	0	0	0	0	0	0	0	0	0	0	0	0	0	0	0	0	0	0	0	0	0	0	0	0	0	0	0	0	0	0	0	0	0	0	0	0	0	0
Otu0639	0	0	0	0	0	0	0	0	0	0	0	0	0	0	0	0	0	0	0	0	0	0	0	0	0	0	0	0	0	0.0222469	0	0	0	0	0	0	0	0	0	0	0	0	0	0	0	0	0	0	0
Otu0640	0	0	0	0	0	0	0	0	0	0	0	0	0	0	0	0	0	0	0	0	0	0	0	0	0	0	0.0667408	0	0	0	0	0	0	0.0222469	0	0	0	0	0	0	0	0	0	0	0	0	0	0	0
Otu0641	0	0	0	0	0	0	0	0	0	0	0	0	0	0	0	0	0	0	0	0	0	0	0	0	0	0	0	0	0	0	0	0	0	0	0	0	0	0	0	0	0	0	0	0	0	0	0	0	0
Otu0642	0.0222469	0	0	0.0667408	0.0222469	0.0222469	0	0	0	0	0	0	0	0.0222469	0	0	0	0	0	0.0222469	0	0	0	0	0	0	0	0	0	0	0	0	0	0	0	0	0	0	0	0	0	0	0	0	0	0	0	0	0
Otu0643	0	0	0	0	0	0	0	0	0	0	0	0	0	0	0	0	0.0222469	0	0	0	0	0	0	0	0.0667408	0	0	0	0	0	0	0	0	0	0	0	0	0	0	0	0	0	0	0	0	0	0	0	0
Otu0644	0	0	0	0	0	0	0	0	0	0	0	0	0	0	0	0	0	0	0	0	0	0	0	0	0	0	0	0	0	0	0	0	0	0	0	0	0	0	0	0	0	0	0	0	0	0	0	0	0
Otu0645	0	0	0	0	0	0	0	0	0	0	0	0	0	0	0	0	0	0	0	0	0	0	0	0	0	0	0	0	0	0	0	0	0	0	0	0	0	0	0	0	0	0	0	0	0	0	0	0	0
Otu0646	0	0	0	0	0	0	0	0	0	0	0	0	0	0	0	0	0	0	0	0	0	0	0	0	0	0	0	0	0	0	0	0	0	0	0	0	0.0222469	0	0	0.0222469	0	0	0	0	0	0	0	0	0
Otu0647	0	0	0	0	0	0	0	0	0	0	0	0	0	0	0	0	0	0	0	0	0	0	0	0	0	0	0.0222469	0	0	0	0	0.0222469	0	0	0	0.0222469	0	0	0	0	0	0	0	0	0	0	0	0	0
Otu0648	0	0	0	0	0	0	0	0	0	0	0	0	0	0	0	0	0	0	0	0	0	0	0	0	0	0	0	0	0	0	0.0222469	0	0	0	0	0	0	0	0	0	0	0	0	0	0	0	0	0	0
Otu0649	0.0444939	0	0.0222469	0.0222469	0.0222469	0	0	0	0.0222469	0.0222469	0	0	0	0.0222469	0	0	0	0	0	0	0	0	0	0	0	0	0	0	0	0	0	0	0	0	0	0	0	0	0	0	0	0	0	0	0	0	0	0	0
Otu0650	0	0	0	0	0	0	0	0	0	0	0	0	0	0	0	0	0	0	0	0	0	0	0	0	0	0	0	0	0	0	0	0	0	0	0	0	0	0	0	0	0	0	0	0	0	0	0	0	0.0444939
Otu0651	0	0	0	0	0	0	0	0	0	0	0	0	0	0	0	0	0	0	0	0	0	0	0	0	0	0	0	0	0	0	0	0	0	0	0	0	0	0	0	0	0	0	0.0222469	0	0.0444939	0	0	0.0222469	0
Otu0652	0	0	0	0.0222469	0	0	0.0444939	0	0	0	0	0	0	0	0	0	0	0	0	0	0	0	0	0	0	0	0	0	0	0	0	0	0	0	0	0	0	0	0	0	0	0	0	0	0	0	0	0	0
Otu0653	0	0	0	0	0	0	0	0	0	0	0	0	0	0	0	0	0	0	0	0	0	0	0	0	0	0.0222469	0	0	0.0444939	0	0.0222469	0	0	0	0	0	0	0	0	0	0	0	0	0	0	0	0	0	0
Otu0654	0	0.0444939	0	0.0889878	0.0222469	0.0222469	0	0.0222469	0	0.0222469	0.0444939	0	0	0.0444939	0	0	0	0	0	0	0	0	0.0222469	0	0	0	0	0	0	0	0	0	0	0	0	0	0	0	0	0	0	0	0	0	0	0	0	0	0
Otu0655	0	0	0	0	0	0	0	0	0	0	0	0	0	0	0	0	0	0	0	0	0.0444939	0	0	0.0222469	0	0	0	0	0.0222469	0	0	0	0	0	0	0	0	0	0	0	0	0	0	0	0	0	0	0	0
Otu0656	0	0	0.0667408	0.0667408	0.0222469	0.0222469	0	0.0222469	0	0.0222469	0	0	0	0.0222469	0	0	0	0	0	0	0	0	0.0222469	0	0	0	0	0	0	0	0	0	0	0	0	0	0	0	0	0	0	0	0	0	0	0	0	0	0
Otu0657	0	0	0	0	0	0	0	0	0	0	0	0	0	0	0	0	0	0	0	0	0	0	0	0	0	0	0	0	0	0	0	0.0222469	0	0	0	0	0	0	0	0	0	0	0	0	0	0	0	0	0
Otu0658	0	0	0	0	0	0	0	0	0	0	0	0	0	0	0	0	0	0	0	0.0889878	0	0	0	0	0	0	0	0.0667408	0	0	0	0	0	0	0	0	0	0	0	0	0	0	0	0	0	0	0	0	0
Otu0659	0	0	0	0	0	0	0	0	0	0	0	0	0	0	0	0	0	0	0	0	0	0	0	0	0.0222469	0	0.0222469	0.0444939	0.0222469	0	0	0	0	0	0	0	0	0	0	0	0	0	0	0	0	0	0	0	0
Otu0660	0	0	0	0	0	0	0	0	0	0	0.0222469	0	0	0	0	0	0	0	0	0	0	0	0	0	0	0	0	0	0	0	0	0	0	0	0	0	0	0	0	0	0	0	0	0	0	0	0	0	0
Otu0661	0	0	0	0	0	0	0	0	0	0	0	0	0	0	0	0	0	0	0	0	0	0	0	0	0	0	0	0	0	0	0	0	0	0	0	0	0	0	0	0	0	0	0	0	0	0	0	0	0
Otu0662	0	0	0	0	0	0	0	0	0	0	0	0	0	0	0	0	0	0	0	0	0	0	0	0	0	0	0	0.0444939	0.0222469	0.0222469	0	0	0	0	0	0	0	0	0	0	0	0	0	0	0	0	0	0	0
Otu0663	0	0	0	0	0	0	0	0	0	0	0	0	0	0	0	0	0	0	0	0	0	0	0	0	0	0	0	0	0	0	0	0	0	0	0	0.0889878	0	0	0	0	0	0	0	0	0	0	0	0	0
Otu0664	0.0667408	0.0222469	0.111235	0.0222469	0.0222469	0	0	0.0222469	0.0222469	0	0	0.0222469	0	0	0	0	0	0	0	0	0	0.0222469	0	0	0	0	0	0	0	0	0	0	0	0	0	0	0	0	0	0	0	0	0	0	0	0	0	0	0
Otu0665	0.0222469	0	0.0222469	0	0	0	0.0444939	0	0	0	0	0	0	0.0222469	0	0	0	0	0	0	0	0	0	0	0	0	0	0	0	0	0	0	0	0	0	0	0	0	0	0	0	0	0	0	0	0	0	0	0
Otu0666	0	0	0	0	0	0	0	0	0	0	0	0	0	0	0	0	0	0	0	0	0	0	0	0	0	0	0	0	0	0	0	0	0	0	0	0	0	0	0	0	0	0	0	0	0	0	0	0	0
Otu0667	0	0	0	0	0	0	0	0	0	0	0	0	0	0	0	0	0	0	0	0	0	0	0	0	0	0	0	0	0	0	0	0	0.0222469	0	0.0444939	0	0	0	0.0444939	0.0444939	0	0	0	0	0	0	0	0	0
Otu0668	0	0	0.0444939	0.0222469	0.0222469	0.0444939	0	0.0667408	0.0222469	0.0222469	0	0.0222469	0.0222469	0.0222469	0	0	0	0	0	0	0	0	0	0	0	0	0	0	0	0	0	0	0	0	0	0	0	0	0	0	0	0	0	0	0	0	0	0	0
Otu0669	0.0222469	0.0222469	0.0889878	0.0444939	0.0222469	0.0222469	0.0222469	0	0	0	0	0	0	0.0444939	0	0	0	0	0	0	0	0	0.0222469	0	0	0	0	0	0	0	0	0	0	0	0	0	0	0	0	0	0	0	0	0	0	0	0	0	0
Otu0670	0	0	0	0	0	0	0	0	0	0	0	0	0	0	0	0	0	0	0	0	0	0	0	0	0	0	0	0	0	0	0	0	0	0	0	0.0222469	0	0	0	0	0	0	0.0222469	0	0	0.0222469	0.0222469	0	0
Otu0671	0	0	0	0	0	0	0	0	0	0	0	0	0	0	0	0	0	0	0	0	0	0.133482	0	0.0222469	0	0	0	0	0	0	0	0	0	0	0	0	0	0	0	0	0	0	0	0	0	0	0	0	0
Otu0672	0	0.0667408	0.0889878	0.0222469	0	0.0222469	0.0222469	0	0	0	0.0444939	0	0	0	0	0	0	0	0	0	0	0	0	0	0	0	0	0	0	0	0	0	0	0	0	0	0	0	0	0	0	0	0	0	0	0	0	0	0
Otu0673	0	0	0	0	0	0	0	0	0	0	0	0	0	0	0	0	0	0	0	0	0	0	0	0	0.0889878	0	0	0	0	0	0	0.0222469	0	0	0	0	0	0	0	0	0	0	0	0	0	0	0	0	0
Otu0674	0	0	0	0	0	0	0	0	0	0	0	0	0	0	0	0	0	0	0	0	0	0	0	0	0	0	0	0	0	0.0222469	0	0	0	0	0	0	0	0	0	0	0	0.133482	0	0	0	0	0	0	0
Otu0675	0	0	0	0	0	0	0	0	0	0	0	0	0	0	0	0	0	0	0	0	0	0	0	0.0444939	0	0	0	0	0	0	0	0	0	0	0	0.0222469	0	0	0	0	0	0	0	0	0	0	0	0	0
Otu0676	0	0	0	0	0	0	0	0	0	0	0	0	0	0	0	0	0.0222469	0	0	0	0	0	0	0	0	0	0	0	0	0	0	0	0	0.0222469	0	0	0	0	0.0444939	0	0	0	0	0	0	0.0222469	0	0	0
Otu0677	0	0	0	0	0	0	0	0	0	0	0	0	0	0	0	0	0	0	0	0	0	0	0	0	0	0	0	0.0222469	0.0444939	0	0	0	0	0	0	0	0	0	0	0	0	0	0	0	0	0	0	0	0
Otu0678	0	0	0	0	0	0	0	0	0	0	0	0	0	0	0	0	0	0	0	0	0	0	0	0	0	0	0	0	0	0	0	0	0	0	0	0	0	0	0	0	0	0	0	0	0	0	0	0	0
Otu0679	0	0	0	0	0	0	0	0	0	0	0	0	0	0	0	0	0	0	0	0	0	0	0	0	0	0	0	0	0	0	0	0	0	0	0	0	0	0	0	0	0	0	0	0	0	0	0	0	0
Otu0680	0	0	0	0	0	0	0	0	0	0	0	0	0	0	0	0	0	0	0	0	0	0	0	0	0	0	0	0.0889878	0.111235	0	0	0	0	0	0	0	0	0	0	0	0	0	0	0	0	0	0	0	0
Otu0681	0	0	0	0	0	0	0	0	0	0	0	0	0	0	0	0	0	0	0	0	0	0	0	0	0	0.0222469	0	0	0	0	0	0	0	0.0222469	0	0	0	0.0667408	0	0	0	0	0	0	0	0	0	0	0
Otu0682	0	0	0	0	0	0	0	0	0	0.0222469	0	0	0	0	0	0	0	0	0	0	0	0	0	0	0	0	0.0222469	0.0222469	0	0	0	0.0222469	0	0	0	0	0	0	0	0	0	0	0	0	0	0	0	0	0
Otu0683	0	0	0	0	0	0	0	0	0.0222469	0	0	0	0	0	0	0	0	0	0	0	0	0	0	0	0	0	0	0	0	0	0	0	0	0	0	0	0	0	0	0	0	0	0	0	0	0	0	0	0
Otu0684	0	0.0222469	0.0667408	0.0222469	0.0222469	0	0	0.0444939	0.0222469	0	0	0	0	0.0667408	0	0.0222469	0	0	0	0	0	0	0	0	0	0	0	0	0	0	0	0	0	0	0	0	0	0	0	0	0	0	0	0	0	0	0	0	0
Otu0685	0	0	0	0	0	0	0	0	0	0	0	0	0	0	0	0	0	0	0	0	0	0	0	0	0	0	0	0	0	0	0	0.133482	0	0	0	0	0	0	0	0	0	0	0	0	0	0	0	0	0
Otu0686	0	0	0	0.0222469	0	0	0	0	0	0	0	0	0	0	0	0	0	0	0	0	0	0	0	0	0	0	0	0	0	0	0	0	0	0	0	0	0	0	0	0	0	0	0	0	0	0	0	0	0
Otu0687	0	0	0	0	0	0	0	0	0	0	0	0	0	0	0	0	0	0	0	0	0	0	0	0	0	0	0	0	0	0	0	0	0	0	0	0.0444939	0	0	0	0	0	0	0.0444939	0	0.0889878	0	0	0	0
Otu0688	0	0	0.0222469	0	0	0	0	0	0	0	0	0	0	0	0	0	0	0	0	0	0	0	0	0	0	0	0	0	0	0	0	0	0	0	0	0	0	0	0	0	0	0	0	0	0	0	0	0	0
Otu0689	0	0	0	0	0	0	0	0	0	0	0	0	0	0	0	0	0	0	0	0	0	0	0	0	0	0	0	0	0	0	0	0	0	0	0	0	0	0	0	0	0	0	0	0	0	0	0	0	0
Otu0690	0	0	0	0	0	0	0	0	0	0	0	0	0	0	0	0	0	0	0	0	0	0	0	0	0	0	0	0	0	0	0	0	0	0	0	0	0	0	0	0.0667408	0	0	0	0	0	0	0	0	0
Otu0691	0.0444939	0.0222469	0.0222469	0.0222469	0	0.0444939	0	0	0	0	0	0	0	0.0444939	0	0	0.0222469	0	0	0	0	0.0222469	0.0222469	0	0	0	0	0	0	0	0	0	0	0	0	0	0	0	0	0	0	0	0	0	0	0	0	0	0
Otu0692	0	0	0.0444939	0	0	0	0.0222469	0.0222469	0.0222469	0	0	0	0	0.0667408	0	0	0	0	0	0	0	0	0	0	0	0	0	0	0	0	0	0	0	0	0	0	0	0	0	0	0	0	0	0	0	0	0	0	0
Otu0693	0	0	0	0	0	0	0	0	0	0	0	0	0	0	0	0	0	0	0	0	0	0	0	0	0	0	0	0	0	0	0	0	0	0	0	0	0	0	0	0	0	0	0	0	0	0	0	0	0
Otu0694	0	0	0	0.0222469	0	0	0.0222469	0	0	0	0.0222469	0	0	0.0222469	0	0.0444939	0	0	0	0	0	0	0	0	0	0	0	0	0	0	0	0	0	0	0	0	0	0	0	0	0	0	0	0	0	0	0	0	0
Otu0695	0	0	0	0	0	0	0	0	0	0	0	0	0	0	0	0	0	0	0	0	0	0	0	0	0	0	0	0	0	0	0	0.0222469	0	0	0	0	0	0	0	0	0	0	0	0	0	0	0	0	0
Otu0696	0	0	0	0	0	0	0	0	0	0	0	0	0	0	0	0	0	0	0	0	0	0	0	0	0	0	0	0	0	0	0	0	0	0	0	0	0	0	0	0	0	0	0	0	0	0	0	0	0
Otu0697	0	0	0	0	0	0	0	0	0	0	0	0	0	0	0	0	0	0	0	0	0	0	0	0	0	0.0222469	0	0	0	0.0222469	0	0	0	0	0	0	0	0	0	0	0	0	0	0	0	0	0	0	0
Otu0698	0	0	0	0.0222469	0	0	0	0	0	0	0	0	0.0222469	0	0	0	0	0	0	0	0	0	0	0	0	0	0	0	0	0	0	0	0	0	0	0	0	0	0	0	0	0	0.0222469	0	0	0	0	0	0
Otu0699	0.0222469	0.0222469	0	0	0	0	0	0	0	0	0	0	0	0	0	0	0	0	0	0	0	0	0	0	0	0	0	0	0	0	0	0	0	0	0	0	0	0	0	0	0.0222469	0.0222469	0	0	0	0	0	0	0
Otu0700	0	0	0	0	0	0	0	0	0	0	0	0	0	0	0	0	0	0	0	0	0	0	0	0	0	0	0	0	0	0	0	0.0667408	0	0	0	0	0	0	0	0	0	0	0	0	0	0	0	0	0
Otu0701	0	0	0	0	0	0	0	0	0	0	0	0	0.0444939	0	0.111235	0	0	0	0	0	0	0	0	0	0	0	0	0	0	0	0	0	0	0	0	0	0.0444939	0	0	0	0	0	0	0	0	0	0	0	0
Otu0702	0	0	0	0.0222469	0	0	0	0	0	0	0	0	0	0.0667408	0	0	0	0	0	0	0	0	0	0	0	0	0	0	0	0	0	0	0	0	0	0	0	0	0	0	0	0	0	0	0	0	0	0	0
Otu0703	0	0	0	0	0	0	0	0	0	0	0	0	0	0	0	0	0	0	0	0	0	0	0	0	0	0	0	0	0	0	0	0	0	0	0	0	0	0	0	0	0	0	0	0	0	0	0	0	0
Otu0704	0.0444939	0.0222469	0.0444939	0.0667408	0	0	0	0	0	0.0222469	0	0	0	0.0222469	0	0	0	0	0	0	0	0	0	0	0	0	0	0	0	0	0	0	0	0	0	0	0	0	0	0	0	0	0	0	0	0	0	0	0
Otu0705	0	0	0	0	0	0	0	0	0	0	0	0	0	0	0	0	0	0	0	0	0	0	0.0222469	0.0222469	0	0	0	0	0	0	0	0	0	0	0	0	0	0	0	0	0	0	0	0	0	0	0	0	0
Otu0706	0.0222469	0.0222469	0.0889878	0.0222469	0	0	0.0222469	0	0.0444939	0	0	0	0	0	0	0	0	0	0	0	0	0	0.0222469	0	0	0	0	0	0	0	0	0	0	0	0	0	0	0	0	0	0	0	0	0	0	0	0	0	0
Otu0707	0	0	0	0	0	0	0	0	0	0	0	0	0	0	0	0	0	0	0	0	0	0	0	0	0	0	0	0	0	0	0	0	0	0	0	0	0	0	0	0	0	0	0	0	0	0	0	0	0
Otu0708	0	0	0	0.0222469	0	0	0	0	0	0	0	0	0	0	0	0	0	0	0	0	0	0	0	0	0	0	0	0	0	0	0	0	0	0	0	0	0	0	0	0	0	0	0	0	0	0	0	0	0
Otu0709	0	0	0	0	0	0	0	0	0	0	0	0	0	0	0	0	0	0	0	0	0	0	0	0	0	0	0	0	0	0	0	0	0	0	0	0	0	0	0	0	0	0	0	0	0	0	0	0	0
Otu0710	0	0	0	0	0	0	0	0	0	0	0	0	0	0	0	0	0	0	0	0	0	0	0	0	0	0	0	0	0	0	0	0	0	0	0	0	0	0	0	0	0	0	0	0.0667408	0	0	0	0	0
Otu0711	0	0	0	0	0	0	0	0	0	0	0	0	0	0	0	0	0	0	0	0	0	0	0	0	0	0	0	0	0	0	0	0	0	0	0	0	0	0	0	0	0	0	0	0	0	0	0	0.0444939	0
Otu0712	0	0	0	0	0	0	0	0	0	0	0	0	0	0	0	0	0	0	0	0	0	0	0	0	0	0	0	0	0	0	0	0	0	0	0	0	0	0	0	0	0	0	0	0	0	0	0	0	0
Otu0713	0	0	0	0	0	0	0	0	0	0.0444939	0	0	0	0	0	0	0	0	0	0	0	0	0	0	0	0	0	0	0	0	0	0.0444939	0	0	0	0	0	0	0	0	0.0222469	0	0.0222469	0	0	0	0.0222469	0	0.0222469
Otu0714	0	0	0	0	0	0	0	0	0	0	0	0	0	0	0	0	0	0	0	0	0	0	0	0	0	0	0	0.0222469	0.0222469	0	0.0667408	0	0	0	0	0	0	0	0	0	0	0	0	0	0	0	0	0	0
Otu0715	0	0	0	0	0	0	0	0	0	0	0	0	0	0	0	0	0	0	0	0	0	0	0	0	0	0	0	0	0	0	0	0	0	0	0	0	0	0	0	0	0	0	0	0	0	0	0	0	0
Otu0716	0	0.0222469	0.0222469	0.0444939	0	0	0	0.0222469	0.0222469	0	0	0	0	0	0	0	0	0	0	0	0	0	0.0222469	0	0	0	0	0	0	0	0	0	0	0	0	0	0	0	0	0	0	0	0	0	0	0	0	0	0
Otu0717	0	0	0	0	0	0	0	0	0	0	0	0	0	0	0	0	0	0	0	0	0	0	0	0	0	0	0	0	0	0	0.0222469	0	0	0	0	0	0	0	0	0	0	0	0	0	0	0	0	0	0
Otu0718	0	0.0222469	0	0	0	0	0	0	0	0	0	0	0	0	0	0	0	0	0	0	0	0	0	0	0	0	0	0	0	0	0	0	0	0	0.0222469	0	0	0	0	0.0222469	0	0.0222469	0	0	0	0	0	0	0
Otu0719	0	0	0	0	0	0	0	0	0	0	0	0	0	0	0	0	0	0	0	0	0	0	0	0	0	0	0	0	0	0	0	0	0	0	0	0	0	0	0	0	0	0	0	0	0	0	0	0	0
Otu0720	0	0	0	0	0	0.0222469	0	0	0	0	0	0	0	0	0	0	0	0	0	0	0	0	0	0	0	0	0	0	0	0	0	0	0	0	0	0	0	0	0	0	0	0	0	0	0	0	0	0	0
Otu0721	0	0	0	0	0	0	0	0	0	0	0	0	0	0	0	0	0	0	0	0	0	0	0	0	0	0	0	0	0	0	0	0	0	0	0	0	0	0	0	0	0	0	0	0	0	0	0	0	0
Otu0722	0	0	0.0444939	0	0.0222469	0.0222469	0.0667408	0	0	0	0	0	0	0.0444939	0	0	0	0	0.0222469	0	0	0	0	0	0	0	0	0	0	0	0	0	0	0	0	0	0	0	0	0	0	0	0	0	0	0	0	0	0
Otu0723	0	0	0	0	0	0	0	0	0	0	0	0	0	0	0	0	0	0	0	0	0	0	0	0	0	0	0	0	0	0	0	0	0.0222469	0	0	0	0	0	0	0	0.0222469	0.0222469	0.0222469	0	0	0	0	0	0
Otu0724	0.0444939	0.0222469	0.0444939	0	0.0222469	0	0	0.0444939	0	0	0	0	0	0.0444939	0	0	0	0	0	0	0.0222469	0	0	0	0	0	0	0	0	0	0	0	0	0	0	0	0	0	0	0	0	0	0	0	0	0	0	0	0
Otu0725	0	0	0	0	0	0	0	0	0	0	0	0	0	0	0	0	0	0	0	0	0	0	0	0	0	0	0	0	0	0	0	0	0	0	0	0	0	0	0	0	0	0	0	0	0	0	0	0	0
Otu0726	0	0	0	0	0	0	0	0	0	0	0	0	0	0	0	0	0	0	0	0	0	0	0	0	0	0	0	0	0	0.0222469	0	0	0	0	0	0.0889878	0	0	0	0	0	0	0	0	0	0	0	0	0
Otu0727	0	0	0.0222469	0.0444939	0.0222469	0.0222469	0	0	0	0.0222469	0	0	0	0.0222469	0	0	0	0.0222469	0	0	0	0	0	0	0	0	0	0	0	0	0	0	0	0	0	0	0	0	0	0	0	0	0	0	0	0	0	0	0
Otu0728	0.0222469	0	0.0667408	0.0667408	0	0	0	0	0	0.0222469	0	0	0	0.0444939	0	0	0	0	0	0	0	0	0	0	0	0	0	0	0	0	0	0	0	0	0	0	0	0	0	0	0	0	0	0	0	0	0	0	0
Otu0729	0.0222469	0	0.0222469	0.0667408	0	0	0	0.0222469	0	0	0.0222469	0	0	0.0444939	0	0	0	0	0	0	0	0	0	0	0	0	0	0	0	0	0	0	0	0	0	0	0	0	0	0	0	0	0	0	0	0	0	0	0
Otu0730	0	0	0	0	0	0	0	0	0	0	0	0	0	0	0	0	0	0	0	0	0	0	0	0	0.0444939	0	0	0	0	0	0	0	0	0	0	0	0	0	0	0	0	0	0	0	0	0	0	0	0
Otu0731	0	0	0.0444939	0	0	0	0.0222469	0	0	0.0222469	0	0	0	0	0	0.0222469	0	0	0	0	0	0	0	0	0	0	0	0	0	0	0	0	0	0	0	0	0	0	0	0	0	0	0	0	0	0	0	0	0
Otu0732	0.0222469	0	0	0.0444939	0.0444939	0	0	0	0	0	0	0	0	0	0	0	0.0222469	0	0	0	0	0.0222469	0	0	0	0	0	0	0	0	0	0	0.0222469	0	0	0	0	0	0	0	0	0	0	0	0	0	0	0	0
Otu0733	0.0222469	0	0.0222469	0.0667408	0	0	0.0222469	0.0222469	0.0222469	0	0	0.0222469	0	0.0222469	0	0	0	0	0	0	0	0	0	0	0	0	0	0	0	0	0	0	0	0	0	0	0	0	0	0	0	0	0	0	0	0	0	0	0
Otu0734	0	0	0	0	0	0	0	0	0	0	0	0	0	0	0	0	0	0	0	0	0	0	0	0	0	0	0	0	0	0	0	0	0	0	0	0	0	0	0	0	0	0	0	0	0	0	0	0	0.0222469
Otu0735	0	0	0	0	0	0.0222469	0	0	0	0	0	0	0	0	0	0	0	0	0	0	0	0	0	0	0	0	0	0	0	0	0	0	0	0	0	0	0	0	0	0	0	0	0	0	0	0	0	0	0
Otu0736	0	0	0.0444939	0.0222469	0	0	0	0	0	0	0	0	0	0	0	0.0222469	0	0	0	0	0	0	0	0	0	0	0	0	0	0	0	0	0	0	0	0	0	0	0	0	0	0	0	0	0	0	0.0222469	0	0
Otu0737	0	0	0	0	0	0	0	0	0	0	0	0	0	0	0	0	0	0	0	0	0	0	0	0	0	0	0	0	0	0	0	0	0	0	0	0.155729	0	0	0	0	0	0	0	0	0	0	0	0	0
Otu0738	0	0	0	0	0	0	0	0	0	0	0	0	0	0	0	0	0	0	0	0	0	0	0	0	0	0	0	0	0	0	0	0.0222469	0	0	0	0.0222469	0	0	0	0	0	0	0	0	0	0	0	0	0
Otu0739	0	0	0	0	0	0	0	0	0	0	0	0	0	0	0	0	0	0	0	0	0	0	0	0	0	0	0	0	0	0	0	0	0	0	0	0	0	0	0	0	0	0	0	0	0	0	0	0	0
Otu0740	0	0	0	0	0	0	0	0	0	0	0	0	0	0	0	0	0	0	0	0	0	0	0	0.0222469	0	0	0	0	0	0	0	0.0222469	0	0	0	0	0	0	0	0	0	0	0	0	0	0	0	0	0
Otu0741	0	0	0	0	0	0	0	0	0	0	0	0	0	0	0	0	0	0	0	0	0	0	0	0	0	0	0	0	0	0	0	0	0	0	0	0	0	0	0	0	0.133482	0	0	0	0	0	0	0	0
Otu0742	0	0	0	0	0	0	0	0	0	0	0	0	0	0	0	0	0	0	0	0	0	0	0	0	0	0	0	0	0	0	0	0	0	0	0	0	0	0	0	0	0	0	0	0	0	0	0	0	0
Otu0743	0.0222469	0.0222469	0.0444939	0.0444939	0	0	0.0222469	0	0.0222469	0	0	0	0	0.0222469	0	0	0.0222469	0	0	0	0	0	0	0	0	0	0	0	0	0	0	0	0	0	0	0	0	0	0	0	0	0	0	0	0	0	0	0	0
Otu0744	0.0222469	0	0.0222469	0.0444939	0.0222469	0.0222469	0	0	0	0.0222469	0	0	0	0.0444939	0	0	0	0	0.0222469	0	0	0	0	0	0	0	0	0	0	0	0	0	0	0	0	0	0	0	0	0	0	0	0	0	0	0	0	0	0
Otu0745	0	0	0	0	0	0	0	0	0	0	0	0	0	0	0	0	0	0	0	0	0	0	0	0	0	0	0	0	0	0	0	0	0	0	0	0.0889878	0	0	0	0	0	0	0	0	0	0	0	0	0
Otu0746	0	0	0	0	0	0	0	0	0	0	0	0	0	0	0	0	0	0	0	0	0	0	0	0	0	0	0	0	0.0889878	0	0	0	0	0	0	0	0	0	0	0	0	0	0	0	0	0	0	0	0
Otu0747	0	0	0	0	0	0	0	0	0	0	0	0	0	0	0	0	0	0	0	0	0	0	0	0	0	0	0	0	0	0	0	0	0	0	0	0	0	0	0	0	0	0	0	0.0222469	0	0	0.0444939	0.0222469	0
Otu0748	0	0	0	0	0	0	0	0	0	0	0	0	0	0	0	0	0	0	0	0	0	0	0	0	0	0	0	0	0	0	0	0	0	0	0	0	0	0	0	0	0	0	0	0	0	0	0	0.0444939	0
Otu0749	0	0	0.0444939	0.0222469	0	0	0	0	0	0	0	0	0	0.0667408	0	0	0	0	0	0	0	0	0	0	0	0	0	0	0	0	0	0	0	0	0	0	0	0	0	0	0	0	0	0	0	0	0	0	0
Otu0750	0	0	0	0	0	0	0	0	0	0	0	0	0	0	0	0	0	0	0	0	0	0	0	0	0	0	0	0	0	0	0	0	0	0	0	0	0	0	0	0	0	0	0	0	0	0	0	0	0
Otu0751	0	0	0	0	0	0	0	0	0	0	0	0	0	0	0	0	0.0667408	0	0	0	0	0	0	0	0.0444939	0	0	0	0	0	0	0	0	0	0	0	0	0	0	0	0	0	0	0	0	0	0	0	0
Otu0752	0	0	0	0	0	0	0	0	0	0	0	0	0	0	0	0	0	0	0	0	0	0	0	0	0	0	0	0	0	0	0	0	0	0	0	0	0	0	0	0	0	0	0	0	0	0	0	0	0
Otu0753	0	0	0	0	0	0	0	0	0	0	0	0	0	0	0	0	0	0	0	0	0	0	0	0	0	0	0	0	0	0	0	0	0	0	0	0	0	0	0	0	0	0	0	0	0.0222469	0	0	0	0
Otu0754	0.0222469	0	0.0222469	0	0.0222469	0	0	0.0444939	0.0222469	0	0.0444939	0	0	0	0	0	0	0	0	0	0	0	0.0222469	0	0	0	0	0	0	0	0	0	0	0	0	0	0	0	0	0	0	0	0	0	0	0	0	0	0
Otu0755	0	0.0222469	0	0.0222469	0	0	0.0222469	0	0	0	0	0	0	0	0	0	0	0	0	0	0	0	0	0	0	0	0	0	0	0	0	0	0	0	0	0	0	0	0	0	0	0	0	0	0	0	0	0	0
Otu0756	0	0	0	0	0	0	0	0	0	0	0	0	0	0	0	0	0	0	0	0	0	0	0	0	0	0	0	0	0	0	0	0	0	0	0	0	0	0	0	0	0	0	0	0	0	0	0	0	0
Otu0757	0	0	0	0	0	0	0	0	0	0	0	0	0	0	0	0	0	0	0	0	0	0	0	0	0	0	0	0	0	0	0	0	0	0	0	0	0	0	0	0	0	0	0	0	0	0	0	0	0
Otu0758	0	0	0	0	0	0	0	0	0	0	0	0	0	0	0	0	0	0	0	0	0	0	0	0	0	0	0	0	0	0	0	0	0	0	0	0	0	0	0	0	0	0	0	0	0	0	0	0	0
Otu0759	0.0444939	0.0222469	0.0222469	0.0444939	0	0	0	0	0.0222469	0	0	0	0	0	0	0	0	0	0	0	0	0	0	0	0	0	0	0	0	0	0	0	0	0	0	0	0	0	0	0	0	0	0	0	0	0	0	0	0
Otu0760	0	0	0	0	0	0	0	0	0	0	0	0	0	0	0	0	0	0	0	0	0	0	0	0	0	0	0	0	0	0	0	0	0	0	0.0222469	0.0222469	0.0444939	0	0	0	0	0	0	0	0	0	0	0	0
Otu0761	0	0	0	0	0	0.0222469	0	0	0	0	0	0	0	0	0	0	0	0	0	0	0	0	0	0	0	0	0	0	0	0	0	0	0	0	0	0	0	0	0	0	0	0	0	0	0	0	0	0	0
Otu0762	0	0	0	0	0	0	0	0	0	0	0	0	0	0	0	0	0	0	0	0	0	0	0	0	0	0	0	0	0	0	0	0	0	0	0	0.0444939	0	0	0	0	0	0	0	0	0	0	0	0	0
Otu0763	0.0444939	0	0.0444939	0.0444939	0	0	0	0	0	0	0.0222469	0	0	0.0222469	0	0	0	0	0	0	0	0	0	0	0	0	0	0	0	0	0	0	0	0	0	0	0	0	0	0	0	0	0	0	0	0	0	0	0
Otu0764	0	0	0	0	0	0	0	0	0	0	0	0	0	0	0	0	0	0	0	0	0	0	0	0	0	0	0	0	0	0	0	0	0	0	0	0.0667408	0	0	0	0	0	0	0	0	0	0	0	0	0
Otu0765	0	0	0	0	0	0	0	0	0	0	0	0	0	0	0	0	0	0	0	0	0	0	0	0	0	0	0	0	0	0	0	0	0	0	0	0	0	0	0	0	0	0	0	0	0	0	0	0	0
Otu0766	0	0	0	0	0	0	0	0	0	0	0	0	0	0	0	0	0	0	0	0	0	0	0	0	0	0	0	0	0	0	0	0	0	0	0	0	0	0	0	0	0	0	0	0.0222469	0	0	0.0444939	0	0
Otu0767	0	0	0	0	0	0	0	0	0	0	0	0	0	0	0	0	0	0	0	0	0	0	0	0	0	0	0	0	0	0	0	0	0	0	0	0	0	0	0	0	0	0	0	0	0	0	0	0	0
Otu0768	0.0222469	0	0	0	0	0.0222469	0.0222469	0	0.0222469	0.0222469	0.0222469	0	0	0.0222469	0	0	0	0	0	0	0	0	0	0	0	0	0	0	0	0	0	0	0	0	0	0	0	0	0	0	0	0	0	0	0	0	0	0	0
Otu0769	0	0	0	0.0222469	0	0	0	0	0	0	0	0	0	0	0	0	0	0	0	0	0	0	0	0	0	0	0	0	0	0	0	0	0	0	0	0	0	0	0	0	0	0	0	0	0	0	0	0	0
Otu0770	0.0222469	0.0667408	0	0	0	0	0.0222469	0	0	0	0	0	0	0.0222469	0	0	0	0	0	0	0	0	0	0	0	0	0	0	0	0	0	0	0	0	0	0	0	0	0	0	0	0	0	0	0	0	0	0	0
Otu0771	0	0	0	0	0	0	0	0	0	0	0	0	0	0	0	0	0	0	0	0	0	0	0	0	0	0	0	0	0	0	0	0	0	0	0	0.0444939	0	0	0	0	0	0	0	0	0	0	0	0	0
Otu0772	0	0	0	0	0	0	0	0	0	0	0	0	0	0	0	0	0	0	0	0	0	0	0	0	0	0	0	0	0	0	0	0	0	0	0	0	0	0	0	0	0	0	0	0	0	0	0	0	0
Otu0773	0	0	0	0	0	0	0	0	0	0	0	0	0	0	0	0	0	0	0	0	0	0	0	0	0	0	0	0	0	0	0	0	0	0	0	0	0	0	0	0	0	0	0	0	0	0	0	0	0.0444939
Otu0774	0	0	0	0	0	0	0	0	0	0	0	0	0	0	0	0	0	0	0	0	0	0	0	0	0	0	0	0	0	0	0	0	0	0	0	0	0	0	0.0444939	0	0	0	0	0	0	0.0222469	0	0	0.0222469
Otu0775	0	0	0	0	0	0	0	0	0	0	0	0	0	0	0	0	0	0	0	0	0	0	0	0	0	0	0	0	0	0	0	0	0	0	0	0	0	0	0	0	0	0	0	0	0	0	0	0	0
Otu0776	0	0	0	0	0	0	0	0	0	0	0	0	0	0	0	0	0	0	0	0	0	0	0	0	0	0	0	0	0	0	0	0	0	0	0	0	0	0	0	0	0	0	0	0	0	0	0	0	0
Otu0777	0	0	0	0	0	0	0	0	0	0	0	0	0	0	0	0	0	0	0	0	0	0	0	0	0	0	0	0	0	0	0	0	0	0	0	0	0	0	0	0	0	0	0	0	0	0	0	0	0
Otu0778	0	0	0.0222469	0.0222469	0	0	0	0.0222469	0	0	0	0	0	0	0	0	0	0	0	0	0	0	0	0	0	0	0	0	0	0	0	0	0	0	0	0	0	0	0	0	0	0	0	0	0	0	0	0	0
Otu0779	0.0444939	0.0222469	0	0	0	0	0	0	0	0	0.0222469	0	0	0	0	0.0222469	0	0	0	0	0	0	0	0	0	0	0	0	0	0	0	0	0	0	0	0	0	0	0	0	0	0	0	0	0	0	0	0	0
Otu0780	0	0	0	0	0	0	0	0	0	0	0	0	0	0	0	0	0	0	0	0	0	0	0	0	0	0	0	0	0	0	0	0	0	0	0.0667408	0	0	0	0	0	0	0	0	0	0	0	0	0	0
Otu0781	0	0	0	0	0	0	0	0	0	0	0	0	0	0	0	0	0	0	0	0	0	0	0	0	0	0	0	0	0	0	0	0	0	0	0.0444939	0.0889878	0	0.0222469	0	0	0.0222469	0	0	0	0	0	0	0	0
Otu0782	0	0	0	0	0	0	0	0	0	0	0	0	0	0	0	0	0.0444939	0	0	0	0	0	0.0222469	0	0	0	0.0222469	0	0	0.0222469	0	0	0	0	0	0	0	0	0	0	0	0	0	0	0	0	0	0	0
Otu0783	0	0	0	0	0	0	0	0	0	0	0	0	0	0	0	0	0	0	0	0	0	0	0	0	0	0	0	0	0	0	0	0	0	0	0	0	0	0	0	0	0	0	0	0	0	0	0	0.0222469	0.0667408
Otu0784	0	0	0	0	0	0	0	0	0	0	0	0	0	0	0	0	0	0	0	0	0	0	0	0	0	0	0	0	0	0	0	0	0	0	0	0.0667408	0.0222469	0	0	0	0	0	0	0	0	0	0	0	0
Otu0785	0	0	0	0	0	0	0	0	0	0	0	0	0	0	0	0	0	0	0	0	0	0	0	0	0	0	0	0	0	0	0	0	0	0	0	0	0	0	0	0	0	0	0	0	0	0	0	0	0
Otu0786	0	0	0	0	0	0	0	0	0	0	0	0	0	0	0	0	0.0444939	0	0	0	0	0	0	0	0	0	0	0	0	0	0	0	0	0	0	0	0	0	0	0	0	0	0	0	0	0	0	0	0
Otu0787	0	0	0	0	0	0	0	0	0	0	0	0	0	0.0222469	0	0	0	0	0	0	0	0	0	0	0	0	0	0	0	0	0	0	0	0	0	0	0	0	0	0	0	0	0	0	0	0	0.0222469	0	0
Otu0788	0	0.0222469	0.0667408	0	0	0	0	0	0	0	0	0	0	0.0889878	0	0	0	0	0	0	0	0	0	0	0	0	0	0	0	0	0	0	0	0	0	0	0	0	0	0	0	0	0	0	0	0	0	0	0
Otu0789	0	0	0	0	0	0	0	0	0	0	0	0	0	0	0	0	0	0	0	0	0	0	0	0	0	0	0	0	0	0	0	0	0	0	0	0	0	0	0	0	0	0	0	0	0	0	0	0	0
Otu0790	0	0	0	0	0	0	0	0	0	0	0	0	0	0	0	0	0	0	0	0	0	0	0	0	0	0	0.0444939	0	0.0889878	0	0	0	0	0	0	0	0	0	0	0	0	0	0	0	0	0	0	0	0
Otu0791	0	0	0	0	0	0	0	0	0	0	0	0	0	0	0	0	0	0	0	0	0	0	0	0	0	0	0	0	0	0	0	0	0	0	0	0	0	0	0	0	0	0	0	0	0	0	0	0	0
Otu0792	0	0	0	0	0	0	0	0	0	0	0	0	0	0	0	0	0	0	0	0	0	0	0	0	0	0	0	0	0	0	0	0	0	0	0	0	0	0	0	0	0	0	0	0	0	0	0	0	0
Otu0793	0	0	0	0	0	0	0	0	0	0	0	0	0	0	0	0	0	0	0	0	0	0	0	0	0	0	0	0	0	0	0	0	0	0	0	0	0	0	0	0	0	0	0	0	0	0	0	0	0
Otu0794	0	0	0.0222469	0.0444939	0.0222469	0	0	0.0222469	0	0	0	0.0222469	0	0.0222469	0	0	0	0	0	0	0	0	0	0	0	0	0	0	0	0	0	0	0	0	0	0	0	0	0	0	0	0	0	0	0	0	0	0	0
Otu0795	0	0	0	0	0	0	0	0	0	0	0	0	0	0	0	0	0	0	0	0	0	0	0	0	0	0	0	0	0	0	0	0	0	0	0	0	0	0	0	0	0	0	0	0	0	0	0	0	0
Otu0796	0	0	0	0	0	0	0	0	0	0	0	0	0	0	0	0	0	0	0	0	0	0	0	0	0	0	0	0	0	0	0	0	0	0	0	0	0	0	0	0	0	0	0	0	0	0	0	0	0
Otu0797	0	0	0	0	0	0	0	0	0	0	0	0	0	0	0	0	0	0	0	0	0	0	0	0	0	0	0	0	0	0	0	0	0	0	0	0	0	0	0	0	0	0	0	0	0	0	0	0	0
Otu0798	0	0	0	0	0	0	0	0	0	0	0	0	0	0	0	0	0	0	0	0	0	0	0	0	0	0	0	0	0	0	0	0	0	0	0	0	0	0	0	0	0	0	0	0	0	0	0	0	0
Otu0799	0.0444939	0	0.0222469	0.0667408	0.0222469	0	0	0	0	0	0	0	0	0	0	0	0	0	0	0	0	0	0	0	0	0	0	0	0	0	0	0	0	0	0	0	0	0	0	0	0	0	0	0	0	0	0	0	0
Otu0800	0	0	0	0	0	0	0	0	0	0	0	0	0	0	0	0	0	0	0	0	0	0	0	0	0	0	0	0	0	0	0.0222469	0	0	0	0	0	0	0	0	0	0	0	0	0	0	0	0	0	0
Otu0801	0.0222469	0.0222469	0	0.0222469	0	0	0.0222469	0	0	0	0	0	0	0	0	0	0	0	0	0	0	0.0222469	0	0	0	0	0	0	0	0	0	0	0	0	0	0	0	0	0	0	0	0	0	0	0	0	0	0	0
Otu0802	0	0	0	0	0	0	0	0	0	0	0	0	0	0	0	0	0	0	0	0	0	0	0	0	0	0	0	0	0	0	0.0222469	0	0	0	0	0	0	0	0.0222469	0	0	0	0	0	0	0	0	0	0
Otu0803	0	0	0	0	0	0	0	0	0	0	0	0	0	0	0	0	0	0	0	0	0	0	0	0	0	0	0	0.0222469	0.0222469	0	0	0	0	0	0	0	0	0	0	0	0	0	0	0	0	0	0	0	0
Otu0804	0	0	0	0	0	0	0	0	0	0	0	0	0	0	0	0	0	0	0	0	0	0	0	0	0	0	0	0	0	0	0	0	0	0	0	0	0	0	0	0	0	0	0	0	0	0	0	0	0
Otu0805	0	0	0.0222469	0	0	0	0	0	0	0	0	0	0	0	0	0	0	0	0	0	0	0	0	0	0	0	0	0	0	0	0	0	0	0	0	0	0	0	0	0	0	0	0	0	0	0	0	0	0
Otu0806	0	0	0	0	0	0	0	0	0	0	0	0	0	0	0	0	0	0	0	0	0	0	0	0	0	0	0	0	0	0	0	0	0	0	0	0	0	0	0	0	0	0	0	0	0	0	0	0	0
Otu0807	0	0	0	0	0	0	0	0	0	0	0	0	0	0	0	0	0	0	0	0	0	0	0	0	0	0	0	0	0	0	0	0	0	0.0222469	0	0.0444939	0.0222469	0	0.0222469	0	0	0	0	0	0	0	0	0	0
Otu0808	0	0	0	0	0	0	0	0	0	0	0	0	0	0	0	0	0	0	0	0	0	0	0	0.0889878	0	0	0	0	0	0	0	0	0	0	0	0	0	0	0	0	0	0	0	0	0	0	0	0	0
Otu0809	0	0	0	0	0	0	0	0	0	0	0	0	0	0	0	0	0	0	0	0	0	0	0	0	0	0	0	0	0	0	0	0	0	0	0	0	0	0.0444939	0	0	0	0	0.0222469	0	0	0	0	0	0
Otu0810	0	0	0	0	0	0	0	0	0	0	0	0	0	0	0	0	0	0	0	0	0	0	0	0	0.0444939	0	0	0	0	0	0	0	0	0	0	0	0	0	0	0	0	0	0	0	0	0	0	0	0
Otu0811	0.0444939	0	0.0222469	0	0	0	0	0	0	0	0	0	0	0	0	0	0	0	0.0222469	0	0	0	0	0	0	0	0	0	0	0	0	0	0	0	0	0	0	0	0	0	0	0	0	0	0	0	0	0	0
Otu0812	0	0	0.0222469	0.0222469	0	0	0	0	0	0.0222469	0	0	0	0.0222469	0	0	0	0	0.0222469	0	0	0	0	0	0	0	0	0	0	0	0	0	0	0	0	0	0	0	0	0	0	0	0	0	0	0	0	0	0
Otu0813	0	0	0	0	0	0	0	0	0	0.0222469	0	0	0	0	0	0	0	0	0	0	0	0	0	0	0	0	0.0222469	0	0	0	0	0	0	0	0	0	0	0	0	0	0	0	0	0	0	0	0	0	0
Otu0814	0.0222469	0	0.0444939	0.0667408	0	0	0	0	0	0	0	0	0	0	0	0	0	0	0.0222469	0	0	0	0	0	0	0	0	0	0	0	0	0	0	0	0	0	0	0	0	0	0	0	0	0	0	0	0	0	0
Otu0815	0	0	0	0	0.0222469	0	0	0	0	0	0.0444939	0	0	0.0222469	0	0	0	0.0222469	0	0	0	0	0	0	0	0	0	0	0	0	0	0	0	0	0	0	0	0	0	0	0	0	0	0	0	0	0	0	0
Otu0816	0.0444939	0	0	0	0	0	0	0.0444939	0.0222469	0	0	0	0	0	0	0	0	0	0	0	0	0	0	0	0	0	0	0	0	0	0	0	0	0	0	0	0	0	0	0	0	0	0	0	0	0	0	0	0
Otu0817	0	0	0	0	0	0	0	0	0	0	0	0	0	0	0	0	0	0	0	0	0	0	0	0	0	0	0	0	0	0	0	0	0	0	0.0222469	0	0	0	0	0	0	0	0	0	0	0	0	0	0
Otu0818	0	0	0	0	0	0	0	0	0	0.0222469	0	0	0	0	0	0	0	0	0	0	0	0	0	0	0	0	0	0	0	0	0.0222469	0	0	0	0	0	0	0	0	0	0	0	0	0	0	0	0	0	0
Otu0819	0	0	0	0	0	0	0	0	0	0	0	0	0	0	0	0	0.0222469	0	0	0	0	0	0	0	0	0	0	0	0	0	0	0	0	0	0	0	0	0	0	0	0	0	0	0	0	0	0	0	0
Otu0820	0	0	0	0	0	0	0	0	0	0	0	0	0	0	0	0	0	0	0	0	0	0	0	0	0	0	0	0	0	0	0	0	0	0	0	0	0	0	0	0	0	0	0	0	0	0	0	0	0
Otu0821	0	0	0.0222469	0.0222469	0	0	0.0222469	0	0	0	0	0	0	0.0444939	0	0	0	0	0	0	0	0	0	0	0	0	0	0	0	0	0	0	0	0	0	0	0	0	0	0	0	0	0	0	0	0	0	0	0
Otu0822	0	0	0	0	0	0	0	0	0	0	0	0	0	0	0	0	0	0	0	0	0	0	0	0	0	0	0	0	0	0	0	0	0	0	0	0	0	0	0	0	0	0	0	0	0	0	0	0	0
Otu0823	0	0	0	0	0	0	0	0	0	0	0	0	0	0	0	0	0	0	0	0	0	0	0	0	0	0	0	0	0	0	0	0	0	0	0	0	0	0	0	0	0	0	0	0	0	0	0	0	0
Otu0824	0	0	0	0	0	0	0	0	0	0	0	0	0	0	0	0	0	0	0	0	0	0	0	0	0	0	0	0	0	0	0	0	0	0	0	0	0	0	0	0	0	0	0	0	0	0	0	0	0
Otu0825	0	0	0	0	0	0	0	0	0	0	0.0222469	0	0	0	0	0	0	0	0.0222469	0	0	0	0	0	0	0	0	0	0	0	0	0	0	0	0	0	0	0	0	0	0	0	0	0	0	0	0	0	0
Otu0826	0	0	0.0444939	0	0.0222469	0.0222469	0	0	0	0.0222469	0	0	0	0.0222469	0	0	0	0	0	0	0	0	0	0	0	0	0	0	0	0	0	0	0	0	0	0	0	0	0	0	0	0	0	0	0	0	0	0	0
Otu0827	0.0222469	0	0	0	0	0	0.0222469	0	0	0	0	0	0	0	0	0	0	0	0	0	0	0	0	0	0	0	0	0	0	0	0	0	0	0	0	0	0	0	0	0	0	0	0	0.0222469	0	0	0	0	0
Otu0828	0	0	0	0	0	0.0444939	0	0	0	0.0667408	0	0	0	0	0	0	0	0	0	0	0	0	0	0	0	0	0	0	0	0	0	0	0	0	0	0	0	0	0	0	0	0	0	0	0	0	0	0	0
Otu0829	0	0	0	0	0	0	0	0	0	0	0	0	0	0	0	0	0	0	0	0	0	0	0	0	0	0	0	0.0222469	0.0222469	0	0	0	0	0	0	0	0	0	0	0	0	0	0	0	0	0	0	0	0
Otu0830	0	0	0	0	0	0	0	0	0	0	0	0	0	0	0	0	0	0	0	0	0	0	0	0	0	0	0	0	0	0	0	0	0	0	0	0	0	0	0	0	0	0	0	0.0222469	0	0	0	0.0222469	0
Otu0831	0	0	0.0222469	0	0	0	0	0	0	0	0	0	0	0	0	0	0	0	0	0	0	0	0	0	0	0	0	0	0	0	0	0	0	0	0	0	0	0	0	0	0	0	0	0	0	0	0	0	0
Otu0832	0	0	0	0	0	0	0	0	0	0	0	0	0	0	0	0	0	0	0	0	0	0	0	0	0	0	0	0	0	0	0	0	0	0	0	0	0	0	0	0	0	0	0	0	0	0.0222469	0	0	0.0444939
Otu0833	0	0	0	0	0	0	0	0	0	0	0	0	0	0	0	0	0	0	0	0	0	0	0	0	0	0	0	0	0	0	0	0	0	0	0	0	0	0	0	0	0	0	0	0	0	0	0	0	0
Otu0834	0	0	0	0	0	0	0	0	0	0	0	0	0	0	0	0	0	0	0	0	0	0	0	0	0	0	0	0	0	0	0	0	0	0	0	0	0	0	0	0	0	0.0222469	0	0	0	0	0.0222469	0	0
Otu0835	0	0	0	0	0	0	0	0	0	0	0	0	0	0	0	0	0	0	0	0	0	0	0	0	0	0	0	0	0	0	0	0	0	0	0	0	0	0	0	0	0	0	0	0	0	0	0	0	0
Otu0836	0	0	0	0	0	0	0	0	0	0	0	0	0	0	0	0	0	0	0	0	0	0	0	0	0	0	0	0	0	0	0	0	0	0	0	0	0.0222469	0	0	0	0	0	0.0222469	0	0	0	0	0	0
Otu0837	0.0222469	0	0	0.0222469	0	0	0.0222469	0	0	0	0	0	0	0.0222469	0	0	0	0	0	0	0	0.0222469	0	0	0	0	0	0	0	0	0	0	0	0	0	0	0	0	0	0	0	0	0	0	0	0	0	0	0
Otu0838	0	0	0	0	0	0	0	0	0	0	0	0	0	0	0	0	0	0	0	0	0	0	0	0	0	0	0	0	0	0	0	0	0	0	0	0	0	0	0	0	0	0	0	0	0	0	0	0	0
Otu0839	0	0	0	0	0	0	0	0	0	0	0	0	0	0	0	0	0	0	0	0	0	0	0	0	0.0222469	0	0	0	0	0	0	0	0	0	0	0	0	0	0	0	0	0	0	0	0	0	0	0	0.0444939
Otu0840	0	0	0	0	0	0	0	0	0	0	0	0	0	0	0	0	0	0	0	0	0	0	0	0	0	0	0	0	0.0222469	0	0	0	0	0	0	0	0	0	0	0	0	0	0	0	0	0	0	0	0
Otu0841	0	0	0	0	0	0	0	0.0222469	0	0	0	0	0	0	0	0	0	0	0	0	0	0	0	0	0	0	0	0	0	0	0	0	0	0	0	0	0	0	0	0	0	0	0	0	0	0	0	0	0
Otu0842	0	0	0	0	0	0	0	0	0	0	0	0	0	0	0	0	0	0	0	0	0	0	0	0	0	0	0.0222469	0	0	0	0	0	0	0	0	0	0	0	0	0	0	0	0	0	0	0	0	0	0
Otu0843	0	0	0	0	0	0	0	0	0	0	0	0	0	0	0	0	0	0	0	0	0	0	0	0	0	0	0	0	0	0	0	0	0	0	0	0	0	0	0	0	0	0	0	0	0	0	0	0	0
Otu0844	0	0.0222469	0	0	0	0.0222469	0.0222469	0	0	0	0	0	0	0.0222469	0	0	0	0	0	0	0	0	0	0	0	0	0	0	0	0	0	0	0	0	0	0	0	0	0	0	0	0	0	0	0	0	0	0	0
Otu0845	0	0.0222469	0	0	0	0	0	0	0	0.0222469	0	0	0	0.0222469	0	0	0	0.0222469	0	0	0	0	0	0.0222469	0	0	0	0	0	0	0	0	0	0	0	0	0	0	0	0	0	0	0	0	0	0	0	0	0
Otu0846	0	0	0	0	0	0	0	0	0	0	0	0	0	0	0	0	0	0	0	0	0	0	0	0	0	0	0	0	0	0	0	0	0	0	0	0	0	0	0	0	0	0	0	0	0	0	0	0	0
Otu0847	0	0	0	0	0	0	0	0	0	0	0	0	0	0	0	0	0	0	0	0	0	0	0	0	0	0	0	0	0	0	0	0	0	0	0	0	0	0	0	0	0	0	0	0	0	0	0	0	0
Otu0848	0	0	0	0	0	0	0	0	0	0	0	0	0	0	0	0	0	0	0	0	0	0	0	0	0	0	0	0	0.0222469	0	0	0	0	0	0	0	0	0	0	0	0	0	0	0	0	0	0	0	0
Otu0849	0	0	0	0	0	0	0.0222469	0	0	0.0222469	0	0	0	0	0	0	0	0	0	0	0	0	0	0	0	0	0	0	0	0	0	0	0	0	0	0	0	0	0	0	0	0	0	0	0	0	0	0	0
Otu0850	0	0	0	0	0	0	0	0	0	0	0	0	0	0	0	0	0	0	0	0	0	0	0	0	0	0	0	0	0	0	0	0	0	0	0	0	0	0	0	0	0	0	0	0	0	0	0	0	0
Otu0851	0	0	0.0222469	0.0444939	0	0	0	0	0	0.0222469	0	0	0	0.0444939	0	0	0	0	0	0	0	0	0	0	0	0	0	0	0	0	0	0	0	0	0	0	0	0	0	0	0	0	0	0	0	0	0	0	0
Otu0852	0	0	0	0	0	0	0.0222469	0.0222469	0	0	0	0	0	0.0444939	0	0	0	0	0	0	0	0	0	0	0	0	0	0	0	0	0	0	0	0	0	0	0	0	0	0	0	0	0	0	0	0	0	0	0
Otu0853	0	0	0	0	0	0	0	0	0	0	0	0	0	0	0	0	0	0	0	0	0	0	0	0	0	0	0	0	0	0	0	0	0	0	0	0	0	0	0	0	0	0	0	0	0	0	0	0	0
Otu0854	0	0	0	0	0	0	0	0	0	0	0	0	0	0	0	0	0	0	0	0	0	0	0	0	0	0	0	0	0	0	0	0	0	0	0	0	0	0	0	0	0	0	0	0	0	0	0	0	0
Otu0855	0.0222469	0.0222469	0	0	0	0	0	0	0	0	0	0	0	0.0222469	0	0	0.0222469	0	0	0	0	0	0	0	0	0	0	0	0	0	0	0	0	0	0	0	0	0	0	0	0	0	0	0	0	0	0	0.0222469	0
Otu0856	0	0	0	0	0	0	0	0	0	0	0	0	0	0	0	0	0.0222469	0	0	0	0	0	0	0	0	0	0.0222469	0	0.0222469	0	0	0	0	0	0	0	0	0	0	0	0	0	0	0	0	0	0	0	0
Otu0857	0	0	0	0	0	0	0	0	0	0	0	0	0	0	0	0	0	0	0	0	0	0	0	0	0	0	0	0	0	0	0	0	0	0	0	0	0	0	0	0	0	0	0	0	0	0	0	0	0
Otu0858	0	0	0	0	0	0	0	0	0	0	0	0	0	0	0	0	0	0	0	0	0	0	0	0	0	0	0	0	0	0	0	0	0.0222469	0.0222469	0	0	0	0	0	0	0	0	0	0	0	0	0	0	0
Otu0859	0.0222469	0	0	0	0	0	0	0	0	0	0	0	0	0	0	0	0	0	0	0	0	0	0	0	0	0	0	0	0	0	0	0	0	0.0222469	0	0	0	0	0.0222469	0	0	0	0	0	0	0	0	0	0
Otu0860	0	0	0.0444939	0	0	0	0	0	0	0	0	0	0	0	0	0	0	0	0	0	0	0	0	0	0	0	0	0	0	0	0	0	0	0	0	0	0	0	0	0	0	0	0	0.0222469	0	0	0	0	0
Otu0861	0	0	0	0	0	0	0	0	0	0	0	0	0	0	0	0	0	0	0	0	0	0	0	0	0	0	0	0	0	0	0	0	0	0	0	0	0	0	0	0	0	0	0	0	0	0	0	0	0
Otu0862	0	0	0	0	0	0	0	0	0	0	0	0	0	0	0	0	0	0	0	0	0	0	0	0	0	0	0	0	0	0	0	0	0	0	0	0	0	0	0	0	0	0	0	0	0	0	0	0	0
Otu0863	0	0	0	0	0	0	0	0	0	0	0	0	0	0	0	0	0	0	0	0	0	0	0	0	0	0	0	0	0	0	0	0.0889878	0	0	0	0	0	0	0	0	0	0	0	0	0	0	0	0	0
Otu0864	0	0	0	0	0	0	0	0	0	0	0	0	0	0	0	0	0	0	0	0	0	0	0	0	0	0	0	0	0	0	0	0	0	0	0	0	0	0	0	0	0	0	0	0	0	0	0	0	0
Otu0865	0.0222469	0	0.0222469	0	0	0.0222469	0	0	0	0	0	0	0	0	0	0.0222469	0	0	0	0	0	0	0	0	0	0	0	0	0	0	0	0	0	0	0	0	0	0	0	0	0	0	0	0	0	0	0	0	0
Otu0866	0	0	0	0	0	0	0	0	0	0	0	0	0	0	0	0	0	0	0	0	0	0	0	0	0	0	0	0	0	0	0	0	0	0	0	0	0	0	0	0	0	0	0	0	0.0444939	0	0	0	0
Otu0867	0	0	0	0	0	0	0.0222469	0	0	0	0	0	0	0	0	0	0	0	0	0	0	0	0	0	0	0	0	0	0	0	0	0	0	0	0	0	0	0	0	0	0	0	0	0	0	0	0	0	0
Otu0868	0	0	0	0	0	0	0	0	0	0	0	0	0	0	0	0	0	0	0	0	0	0	0	0	0	0	0	0	0	0	0	0	0	0	0	0	0	0	0	0	0	0	0	0	0	0	0	0	0
Otu0869	0	0	0	0	0	0	0	0	0	0	0	0	0	0	0	0	0	0	0	0	0	0	0	0	0	0	0	0	0	0	0	0	0	0	0	0	0	0	0	0	0	0	0	0	0	0	0.0444939	0	0
Otu0870	0	0	0	0	0	0	0	0	0	0	0	0	0	0	0	0	0	0	0	0	0	0	0	0	0	0	0	0	0	0	0	0	0	0	0	0	0	0	0	0	0	0	0	0	0	0	0	0	0
Otu0871	0	0	0	0	0	0.0222469	0	0	0	0	0	0	0	0	0	0.0222469	0	0	0	0	0	0	0	0	0	0	0	0	0	0	0	0	0	0	0	0	0	0	0	0	0	0	0	0	0	0	0	0	0
Otu0872	0	0	0	0	0	0	0	0	0	0	0	0	0	0	0	0	0	0	0	0	0	0	0	0	0	0	0	0	0	0	0	0	0	0	0	0	0	0	0	0	0	0	0	0	0	0	0	0	0
Otu0873	0	0.0222469	0	0	0	0.0444939	0	0	0	0.0222469	0	0	0	0.0222469	0	0	0	0	0	0	0	0	0	0	0	0	0	0	0	0	0	0	0	0	0	0	0	0	0	0	0	0	0	0	0	0	0	0	0
Otu0874	0	0	0	0	0	0.0222469	0	0	0	0	0	0	0	0	0	0	0	0	0	0	0	0	0	0	0	0	0	0	0	0	0	0	0	0	0	0	0	0	0	0	0	0	0	0	0	0	0	0	0
Otu0875	0	0	0	0.0444939	0	0	0	0	0	0	0	0	0	0	0	0	0	0	0	0	0	0	0	0	0	0	0	0	0	0	0	0	0	0	0	0	0	0	0	0	0	0	0	0	0	0	0	0	0
Otu0876	0.0444939	0	0	0.0222469	0	0	0	0.0222469	0	0	0.0222469	0	0	0	0	0	0	0	0	0	0	0	0	0	0	0	0	0	0	0	0	0	0	0	0	0	0	0	0	0	0	0	0	0	0	0	0	0	0
Otu0877	0	0	0.0222469	0.0222469	0	0	0	0	0	0	0	0	0	0	0	0	0	0	0	0	0	0	0	0	0	0	0	0	0	0	0	0	0	0	0	0	0	0	0	0	0	0	0	0.0222469	0	0	0	0	0
Otu0878	0.0444939	0	0.0444939	0	0.0222469	0	0	0	0	0	0	0	0	0	0	0	0	0	0	0	0	0	0	0	0	0	0	0	0	0	0	0	0	0	0	0	0	0	0	0	0	0	0	0	0	0	0	0	0
Otu0879	0	0	0	0	0	0	0	0	0	0	0	0	0	0	0	0	0	0	0	0	0	0	0	0	0	0	0.0667408	0	0	0	0	0	0	0	0	0	0	0	0	0	0	0	0	0	0	0	0	0	0
Otu0880	0	0	0	0	0	0	0	0	0	0	0	0	0	0	0	0	0	0	0	0	0	0	0	0	0	0	0	0	0	0	0	0	0	0	0	0	0	0	0	0	0	0	0	0	0	0	0	0	0
Otu0881	0	0	0	0	0	0	0	0	0	0	0	0	0	0	0	0	0	0	0	0	0	0	0	0	0	0	0	0	0	0	0	0	0	0	0	0	0	0	0	0	0	0	0	0	0	0	0	0	0
Otu0882	0	0	0	0	0	0	0	0	0	0	0	0.0889878	0	0.0222469	0	0	0	0	0	0	0	0	0	0	0	0	0	0	0	0	0	0	0	0	0	0	0	0	0	0	0	0	0	0	0	0	0	0	0
Otu0883	0.0222469	0	0	0.0222469	0	0	0	0	0	0	0	0	0	0	0	0	0	0	0	0	0	0	0	0	0	0	0	0	0	0	0	0	0	0	0	0	0	0	0.0222469	0	0.0222469	0	0	0	0	0	0	0	0
Otu0884	0	0	0	0	0	0	0	0	0.0222469	0	0	0	0	0	0	0	0	0	0	0	0	0	0	0	0	0	0	0	0	0	0	0	0	0	0	0	0	0	0	0	0	0	0	0	0	0	0	0	0
Otu0885	0	0	0	0.0444939	0.0222469	0	0	0	0	0	0	0	0	0	0	0	0	0	0	0	0	0	0	0	0	0	0	0	0	0	0	0	0	0	0	0	0	0	0	0	0	0	0	0	0	0	0	0	0
Otu0886	0	0	0	0	0	0	0	0	0	0	0	0	0	0	0	0	0	0	0	0	0	0	0	0	0	0	0	0	0	0	0	0	0	0	0.0222469	0	0	0	0	0	0	0	0.0222469	0	0.0222469	0	0	0	0
Otu0887	0	0.0222469	0.0222469	0.0222469	0	0	0	0.0222469	0	0.0222469	0	0	0	0	0	0	0	0	0	0	0	0	0	0	0	0	0	0	0	0	0	0	0	0	0	0	0	0	0	0	0	0	0	0	0	0	0	0	0
Otu0888	0	0	0	0	0	0	0	0	0	0	0	0	0	0	0	0	0	0	0	0	0	0	0	0	0	0	0	0	0	0	0	0	0	0	0	0	0	0	0	0	0	0	0	0	0	0	0	0	0
Otu0889	0	0	0	0	0	0	0	0	0	0	0	0	0	0	0	0	0	0	0	0	0	0	0	0	0	0	0	0	0	0	0	0	0	0	0	0	0	0	0	0	0	0	0	0	0	0	0	0	0
Otu0890	0	0	0	0	0	0	0	0	0	0	0	0	0	0	0	0	0	0	0	0	0	0	0	0	0	0	0	0	0	0	0	0	0	0	0	0	0	0	0	0	0	0	0	0	0	0	0	0	0
Otu0891	0	0	0.0667408	0	0	0	0	0	0	0	0.0222469	0	0	0.0222469	0	0	0	0	0	0	0	0	0	0	0	0	0	0	0	0	0	0	0	0	0	0	0	0	0	0	0	0	0	0	0	0	0	0	0
Otu0892	0	0	0	0	0	0	0	0	0	0	0	0	0	0	0	0	0	0	0	0	0	0	0	0	0	0	0	0	0	0	0	0	0	0	0	0	0	0	0	0	0	0	0	0	0	0	0	0	0
Otu0893	0	0.0222469	0	0	0	0	0	0	0	0	0.0222469	0	0	0	0	0	0	0	0	0	0	0	0	0	0	0	0	0	0	0	0	0	0	0	0	0	0	0	0	0	0	0	0	0	0	0	0	0	0
Otu0894	0	0.0222469	0	0	0	0	0	0	0	0	0	0	0	0	0	0	0	0	0	0	0	0	0	0	0	0	0	0	0	0	0	0	0	0	0	0	0	0	0	0	0	0	0	0	0	0	0	0	0
Otu0895	0	0	0	0	0	0	0	0	0	0	0	0	0	0	0	0	0	0.0222469	0	0	0	0	0	0	0	0	0	0	0	0	0	0	0	0	0	0	0	0	0	0	0	0	0	0	0	0	0	0	0
Otu0896	0	0	0	0	0	0	0	0	0	0	0	0	0	0	0	0	0	0	0	0	0	0	0	0	0	0	0	0	0	0	0	0	0	0	0	0	0	0	0	0	0	0	0	0	0	0	0	0	0
Otu0897	0	0	0	0	0	0.0222469	0.0222469	0	0	0	0	0	0	0	0	0	0	0	0	0	0	0	0	0	0	0	0	0	0	0	0	0	0	0	0	0	0	0	0	0	0	0	0	0	0	0	0	0	0
Otu0898	0	0	0	0	0	0	0	0	0	0	0	0	0	0	0	0	0	0	0	0	0	0	0	0	0	0	0	0	0	0	0	0	0.0444939	0	0	0	0	0	0	0	0	0	0	0	0	0.0222469	0	0	0
Otu0899	0	0	0	0	0	0	0	0	0	0	0	0	0	0	0	0	0	0	0	0	0	0	0	0	0	0	0	0	0	0	0	0	0	0	0	0	0	0	0	0	0	0	0	0	0	0.0222469	0	0	0
Otu0900	0	0	0	0	0	0	0	0	0	0	0	0	0	0	0	0	0	0	0	0	0	0	0	0	0	0	0.0222469	0	0	0	0	0	0	0	0	0	0	0	0	0	0	0	0	0	0	0	0	0	0
Otu0901	0.0222469	0	0.0444939	0	0	0	0	0	0.0222469	0.0222469	0	0	0	0	0	0	0	0	0	0	0	0	0	0	0	0	0	0	0	0	0	0	0	0	0	0	0	0	0	0	0	0	0	0	0	0	0	0	0
Otu0902	0.0222469	0	0.0444939	0	0	0	0	0	0	0	0	0.0222469	0	0	0	0	0.0222469	0	0	0	0	0	0	0	0	0	0	0	0	0	0	0	0	0	0	0	0	0	0	0	0	0	0	0	0	0	0	0	0
Otu0903	0.0222469	0	0	0	0	0	0	0	0	0	0	0	0	0.0222469	0	0	0	0	0	0	0	0	0	0	0	0	0	0	0	0	0	0	0	0	0	0	0	0	0	0	0	0	0	0	0	0	0	0	0
Otu0904	0	0	0	0	0	0	0	0	0	0	0	0	0	0	0	0	0	0	0	0	0	0	0	0	0	0	0	0	0	0	0	0	0	0	0	0	0	0	0	0	0	0	0	0	0	0	0	0	0
Otu0905	0	0	0	0	0	0	0	0	0	0	0	0	0	0	0	0	0	0	0	0	0	0	0	0	0	0	0	0	0	0	0	0	0.0444939	0	0	0	0	0	0	0	0	0	0	0	0	0	0	0	0
Otu0906	0	0	0	0	0	0	0	0	0	0	0	0	0	0	0	0	0	0	0	0	0	0	0	0	0	0	0	0	0	0	0	0	0	0	0	0	0	0	0	0	0	0	0	0	0	0	0	0	0
Otu0907	0	0	0.0444939	0	0	0	0	0	0	0	0	0	0	0	0	0	0	0	0	0	0	0	0	0	0	0	0	0	0	0	0	0	0	0	0	0	0	0	0	0	0	0	0	0	0	0	0	0	0
Otu0908	0	0	0	0	0	0	0	0	0	0	0	0	0	0	0	0	0.0444939	0	0	0	0	0	0	0	0.0222469	0	0	0	0	0	0	0	0	0	0	0	0	0	0	0	0	0	0	0	0	0	0	0	0
Otu0909	0	0	0	0	0	0	0.0222469	0	0	0.0222469	0	0	0	0.0444939	0	0	0	0	0	0	0	0	0	0	0	0	0	0	0	0	0	0	0	0	0	0	0	0	0	0	0	0	0	0	0	0	0	0	0
Otu0910	0	0	0	0	0	0	0	0	0	0	0	0	0	0	0.0222469	0	0	0	0	0	0	0	0	0	0	0	0	0	0	0	0	0	0	0	0	0	0	0	0	0	0	0	0	0	0	0	0	0	0
Otu0911	0	0	0	0	0	0	0	0	0	0	0	0	0	0	0	0	0	0	0	0	0	0	0	0	0	0	0	0	0	0	0	0	0	0	0	0	0	0	0	0	0	0.0222469	0	0	0.0222469	0	0	0	0
Otu0912	0	0	0	0	0	0	0	0	0	0	0	0	0	0	0	0	0	0	0	0	0	0	0	0	0	0	0	0	0	0	0	0	0	0	0	0	0	0	0	0	0	0	0	0	0	0	0	0	0
Otu0913	0	0	0	0	0	0	0	0	0	0	0	0	0	0	0	0	0	0	0	0	0	0	0	0	0	0	0	0	0	0	0	0	0	0	0	0	0	0	0	0	0	0	0	0	0	0	0	0	0
Otu0914	0	0	0	0	0	0	0	0	0	0	0	0	0	0	0	0	0	0	0	0	0	0	0	0	0	0	0	0	0	0	0	0	0	0	0	0	0	0	0	0	0	0	0	0	0	0	0	0	0
Otu0915	0	0	0.0444939	0.0222469	0.0222469	0	0	0	0	0	0	0	0	0	0	0	0	0	0	0	0	0	0	0	0	0	0	0	0	0	0	0	0	0	0	0	0	0	0	0	0	0	0	0	0	0	0	0	0
Otu0916	0	0	0	0	0	0	0	0	0	0	0	0	0	0	0	0	0	0	0	0	0	0	0	0	0.0222469	0	0	0	0	0	0	0	0	0	0	0	0	0	0	0	0	0	0	0.0222469	0	0	0	0	0
Otu0917	0	0	0	0	0	0	0	0	0	0	0	0	0	0	0	0	0	0	0	0	0	0	0	0	0	0	0	0	0	0	0	0	0	0	0	0	0	0	0	0	0	0	0	0	0	0	0	0	0
Otu0918	0	0	0	0	0	0	0	0	0	0	0	0	0	0	0	0	0	0	0	0	0	0	0	0	0	0	0	0	0	0	0	0	0	0	0	0	0	0	0	0	0	0	0	0	0	0	0	0	0
Otu0919	0.0222469	0	0	0	0	0	0	0.0222469	0	0	0	0	0	0.0222469	0	0.0222469	0	0	0	0	0	0	0	0	0	0	0	0	0	0	0	0	0	0	0	0	0	0	0	0	0	0	0	0	0	0	0	0	0
Otu0920	0	0.0222469	0.0222469	0	0	0	0	0	0	0	0.0222469	0	0	0.0222469	0	0	0	0	0	0	0	0	0	0	0	0	0	0	0	0	0	0	0	0	0	0	0	0	0	0	0	0	0	0	0	0	0	0	0
Otu0921	0	0	0	0.0222469	0	0.0222469	0	0	0	0	0	0	0	0	0	0	0	0	0	0	0	0	0	0	0	0	0	0	0	0	0	0	0	0	0	0	0	0	0	0	0	0	0	0	0	0	0	0	0
Otu0922	0	0	0	0.0222469	0	0	0	0	0	0.0222469	0	0	0	0	0	0	0	0	0	0	0	0	0	0	0	0	0	0	0	0	0	0	0	0	0	0	0	0	0	0	0	0	0	0	0	0	0	0	0
Otu0923	0	0	0.0222469	0.0222469	0	0	0	0	0	0.0222469	0	0	0	0	0	0	0	0	0	0	0	0	0.0222469	0	0	0	0	0	0	0	0	0	0	0	0	0	0	0	0	0	0	0	0	0	0	0	0	0	0
Otu0924	0.0222469	0	0.0444939	0	0	0	0.0222469	0	0	0	0	0	0	0	0	0	0	0	0	0	0	0	0	0	0	0	0	0	0	0	0	0	0	0	0	0	0	0	0	0	0	0	0	0	0	0	0	0	0
Otu0925	0	0	0	0	0	0	0	0	0	0	0	0	0	0	0	0	0	0	0	0	0	0	0	0.0222469	0	0	0	0	0	0	0	0	0	0	0	0	0	0	0	0	0	0	0	0	0	0	0	0	0
Otu0926	0	0	0	0	0	0	0	0	0	0	0	0	0	0	0	0	0	0	0	0	0	0	0	0	0	0	0	0	0	0	0	0	0	0	0	0	0	0	0	0	0	0	0	0.0222469	0	0	0.0222469	0	0
Otu0927	0	0	0	0	0	0	0	0	0	0	0	0	0	0	0	0	0	0	0	0	0	0	0	0	0	0	0	0	0	0	0	0	0	0	0.0222469	0	0	0	0	0	0	0	0	0	0	0	0	0	0
Otu0928	0	0	0	0	0	0	0	0	0	0	0	0	0	0	0	0	0	0	0	0	0	0	0	0	0	0	0	0	0	0	0	0	0	0	0	0	0	0	0	0	0	0	0	0	0	0	0	0	0
Otu0929	0	0	0	0	0.0222469	0	0.0222469	0	0	0	0	0	0	0.0222469	0	0	0	0	0	0	0	0	0	0	0	0	0	0	0	0	0	0	0	0	0	0	0	0	0	0	0	0	0	0	0	0	0	0	0
Otu0930	0	0	0	0	0	0	0	0	0	0	0	0	0	0	0	0	0	0	0	0	0	0	0	0	0	0	0	0	0	0	0	0	0	0	0.0222469	0	0	0	0	0.0222469	0	0	0	0	0	0	0	0	0
Otu0931	0	0	0	0	0	0	0	0	0.0222469	0	0	0	0	0.0222469	0	0	0	0	0	0	0	0	0	0	0	0	0	0	0	0	0	0	0	0	0	0	0	0	0	0	0	0	0	0	0	0	0	0	0
Otu0932	0	0	0	0	0	0	0	0	0	0	0	0	0	0	0	0	0	0	0	0	0	0	0	0	0	0	0	0	0	0	0	0	0	0	0	0	0	0	0	0	0	0	0.0222469	0.0222469	0	0	0	0	0
Otu0933	0	0	0	0	0	0	0	0	0	0	0	0	0	0	0	0	0	0	0	0	0	0	0	0	0	0	0	0	0	0.0222469	0	0	0	0	0	0	0	0	0	0	0	0	0	0	0	0	0	0	0
Otu0934	0	0	0	0	0	0	0	0	0	0	0	0	0	0	0	0	0	0	0	0	0	0	0	0	0	0	0	0	0	0	0	0	0	0	0	0	0	0	0	0	0	0	0	0	0	0	0	0	0
Otu0935	0	0	0	0	0	0	0	0	0	0	0	0	0	0	0	0	0	0	0	0	0	0	0	0	0	0	0	0	0	0	0	0	0	0	0	0	0	0	0	0	0	0	0	0	0	0	0	0	0
Otu0936	0	0	0	0	0	0	0	0	0	0	0	0	0	0	0	0	0	0	0	0	0	0	0	0	0	0	0	0	0	0	0	0	0	0	0	0	0	0	0	0	0	0	0	0	0	0	0	0	0
Otu0937	0	0	0	0	0	0	0	0	0	0	0	0	0	0	0	0	0	0	0	0	0	0	0	0	0	0	0	0	0	0	0	0	0	0.0222469	0	0	0	0	0	0	0	0	0	0	0	0	0	0	0
Otu0938	0	0	0	0.0222469	0	0	0.0222469	0	0	0	0	0	0	0.0444939	0	0	0	0	0	0	0	0	0	0	0	0	0	0	0	0	0	0	0	0	0	0	0	0	0	0	0	0	0	0	0	0	0	0	0
Otu0939	0	0	0	0.0444939	0	0	0	0.0222469	0	0	0	0	0	0.0222469	0	0	0	0	0	0	0	0	0	0	0	0	0	0	0	0	0	0	0	0	0	0	0	0	0	0	0	0	0	0	0	0	0	0	0
Otu0940	0	0	0	0	0	0	0	0	0	0	0	0	0	0	0	0	0	0	0	0	0	0	0	0	0	0	0	0	0	0	0	0	0	0	0	0	0	0	0	0	0	0	0	0	0	0	0	0	0
Otu0941	0	0	0	0	0	0	0	0	0	0	0	0	0	0	0	0	0	0	0	0	0	0	0	0	0	0	0	0	0	0	0	0	0	0	0	0	0	0	0	0.0222469	0	0.0444939	0	0	0	0	0	0	0
Otu0942	0	0	0.0222469	0	0	0	0	0.0222469	0	0	0	0	0	0	0	0.0222469	0	0	0	0	0	0	0	0	0	0	0	0	0	0	0	0	0	0	0	0	0	0	0	0	0	0	0	0	0	0	0	0	0
Otu0943	0	0	0	0	0	0	0	0	0	0	0	0	0	0	0	0	0	0	0	0	0	0	0	0	0	0	0	0	0	0	0	0	0	0	0	0	0	0	0	0	0	0	0	0	0	0	0	0	0
Otu0944	0	0.0222469	0	0	0.0222469	0	0	0	0	0	0.0222469	0	0	0.0222469	0	0	0	0	0	0	0	0	0	0	0	0	0	0	0	0	0	0	0	0	0	0	0	0	0	0	0	0	0	0	0	0	0	0	0
Otu0945	0	0	0	0	0	0	0	0	0	0	0	0	0	0	0	0	0	0	0	0	0	0	0	0	0	0	0	0	0	0	0	0	0	0	0	0	0	0	0	0	0	0	0	0	0.0222469	0	0	0.0222469	0
Otu0946	0	0	0	0	0	0	0	0	0	0	0	0	0	0	0	0	0	0	0	0	0	0	0	0	0	0	0	0	0	0	0	0	0	0	0	0	0	0	0	0	0	0	0	0	0	0	0	0	0
Otu0947	0	0	0	0	0	0	0	0	0	0	0	0	0	0	0	0	0	0	0	0	0	0	0	0	0	0	0	0	0	0	0	0	0	0	0	0	0	0	0	0	0	0	0	0	0	0	0	0	0
Otu0948	0	0	0.0222469	0.0222469	0	0	0	0.0222469	0	0	0	0	0	0.0222469	0	0	0	0	0	0	0	0	0	0	0	0	0	0	0	0	0	0	0	0	0	0	0	0	0	0	0	0	0	0	0	0	0	0	0
Otu0949	0	0	0	0	0	0	0	0	0	0	0	0	0	0	0	0	0	0	0	0	0	0	0	0	0	0	0	0	0	0	0	0	0	0	0	0	0	0	0	0	0	0	0	0	0	0	0	0	0
Otu0950	0	0	0.0222469	0	0	0	0.0222469	0	0	0	0	0	0	0	0	0	0	0	0	0	0	0	0	0	0	0	0	0	0	0	0	0	0	0	0	0	0	0	0	0	0	0	0	0	0	0	0	0	0
Otu0951	0	0	0	0	0	0	0	0	0	0	0	0	0	0	0	0	0	0	0	0	0	0	0	0	0	0	0	0	0	0	0	0	0	0	0	0	0	0	0	0	0	0	0	0	0	0	0	0	0
Otu0952	0	0	0.0222469	0	0	0	0	0	0	0.0444939	0	0	0	0.0222469	0	0	0	0	0	0	0	0	0	0	0	0	0	0	0	0	0	0	0	0	0	0	0	0	0	0	0	0	0	0	0	0	0	0	0
Otu0953	0	0	0	0	0	0	0	0	0	0	0	0	0	0	0	0	0	0	0	0	0.0444939	0	0	0	0	0	0	0	0	0	0	0	0	0	0	0	0	0	0	0	0	0	0	0	0	0	0	0	0
Otu0954	0	0	0	0	0	0	0	0	0	0	0	0	0	0	0	0	0	0	0	0	0	0	0	0	0	0	0	0	0	0	0	0	0	0	0	0	0	0	0.0222469	0	0	0	0	0	0	0	0	0	0
Otu0955	0	0	0	0	0	0	0	0	0	0	0	0	0	0	0	0	0	0	0	0	0	0	0	0	0	0	0	0	0	0	0	0	0	0	0	0	0	0	0	0	0	0	0	0	0	0	0	0	0
Otu0956	0	0	0	0	0	0	0	0	0	0	0	0	0	0	0	0	0	0	0	0	0	0	0	0	0	0	0	0	0	0	0	0	0	0	0	0	0	0	0	0	0	0	0	0	0	0	0	0	0
Otu0957	0	0	0	0	0	0	0	0	0	0	0	0	0	0	0	0	0	0	0	0	0	0	0	0	0	0	0	0	0	0	0	0	0	0	0	0	0	0	0	0	0	0	0	0	0	0	0	0	0
Otu0958	0	0	0	0	0	0	0	0	0	0	0	0	0	0	0	0	0	0	0	0	0	0	0	0	0	0	0	0	0	0	0	0	0	0	0	0.0222469	0	0	0	0	0	0	0	0	0	0	0	0	0
Otu0959	0	0	0	0	0	0	0	0	0	0	0	0	0	0.0222469	0	0	0	0	0	0	0	0	0	0	0	0	0	0	0	0	0	0	0	0	0	0	0	0	0	0	0	0	0	0	0	0	0	0	0
Otu0960	0	0	0	0	0	0	0	0	0	0	0	0	0	0	0	0	0	0	0	0	0	0	0	0	0	0	0	0	0	0	0	0	0	0	0	0	0	0	0	0	0	0	0	0	0	0	0	0	0
Otu0961	0	0	0	0	0	0.0222469	0	0	0.0222469	0	0	0	0	0.0222469	0	0.0222469	0	0	0	0	0	0	0	0	0	0	0	0	0	0	0	0	0	0	0	0	0	0	0	0	0	0	0	0	0	0	0	0	0
Otu0962	0	0	0	0	0	0	0	0	0	0	0	0	0	0	0	0	0	0	0	0	0	0	0	0	0	0	0	0	0	0	0	0	0	0	0	0	0	0	0	0	0	0	0	0	0	0	0	0	0
Otu0963	0	0	0	0	0	0	0	0	0	0	0	0	0	0	0	0	0	0	0	0	0	0	0	0	0	0	0	0	0.0222469	0	0	0	0	0	0	0.0222469	0	0	0	0	0	0	0	0.0222469	0	0	0	0	0
Otu0964	0	0	0	0	0	0	0	0	0	0	0	0	0	0	0	0	0	0	0	0	0	0	0	0	0	0	0	0	0	0	0	0	0	0	0	0.0222469	0	0.0222469	0	0	0	0	0	0	0	0	0	0	0
Otu0965	0	0	0	0	0	0	0	0	0	0.0222469	0	0	0	0.0667408	0	0	0	0	0	0	0	0	0	0	0	0	0	0	0	0	0	0	0	0	0	0	0	0	0	0	0	0	0	0	0	0	0	0	0
Otu0966	0	0	0	0	0	0	0	0	0	0	0	0	0	0.0222469	0	0	0	0	0	0	0	0	0	0	0	0	0	0	0	0	0	0	0	0	0	0	0	0	0	0	0	0	0	0	0	0	0	0	0
Otu0967	0	0	0.0222469	0	0	0.0222469	0.0222469	0	0	0	0	0	0	0.0222469	0	0	0	0	0	0	0	0	0	0	0	0	0	0	0	0	0	0	0	0	0	0	0	0	0	0	0	0	0	0	0	0	0	0	0
Otu0968	0.0222469	0	0	0.0222469	0	0	0	0	0	0	0	0	0	0	0	0	0	0	0	0	0	0.0222469	0	0	0	0	0	0	0	0	0	0	0	0	0	0	0	0	0	0	0	0	0	0	0	0	0	0	0
Otu0969	0	0	0	0	0	0.0222469	0	0	0	0	0	0	0	0	0	0	0	0	0	0	0	0	0	0	0	0	0	0	0	0	0	0	0	0	0	0	0	0	0	0	0	0	0	0	0	0	0	0	0
Otu0970	0	0	0	0	0	0	0	0	0	0	0	0	0	0	0	0	0	0	0	0	0	0	0	0	0	0	0	0	0	0	0	0	0	0	0	0	0	0	0	0	0	0	0	0	0	0	0	0	0
Otu0971	0	0	0	0	0	0	0	0	0	0	0	0	0	0	0	0	0	0	0	0	0	0	0	0	0	0	0	0	0	0	0	0	0	0	0	0	0	0	0	0	0	0	0	0	0	0	0	0	0
Otu0972	0	0	0	0	0.0222469	0	0	0	0	0	0	0	0	0	0	0	0	0	0	0	0	0	0	0	0	0	0	0	0	0	0	0	0	0	0	0	0	0	0	0	0	0	0	0	0	0	0	0	0
Otu0973	0	0	0	0	0	0	0	0	0	0	0	0	0	0	0	0	0	0	0	0	0	0	0	0	0	0	0	0	0	0	0	0	0	0	0	0	0	0	0	0	0	0	0	0	0	0	0	0	0
Otu0974	0	0	0	0	0	0	0	0	0	0	0	0	0	0	0	0	0.0222469	0	0	0	0	0	0	0	0.0444939	0	0	0	0	0	0	0	0	0	0	0	0	0	0	0	0	0	0	0	0	0	0	0	0
Otu0975	0	0	0.0222469	0	0	0	0	0	0	0.0222469	0.0222469	0	0	0	0	0	0	0	0	0	0	0	0.0222469	0	0	0	0	0	0	0	0	0	0	0	0	0	0	0	0	0	0	0	0	0	0	0	0	0	0
Otu0976	0	0	0	0.0222469	0.0222469	0	0	0	0	0	0	0	0	0	0	0	0	0	0	0	0	0.0222469	0	0	0	0	0	0	0	0	0	0	0	0	0	0	0	0	0	0	0	0	0	0	0	0	0	0	0
Otu0977	0	0	0	0	0	0	0	0	0	0	0	0	0	0	0	0	0	0	0	0	0	0	0	0	0	0	0	0	0	0	0	0	0	0	0	0	0	0	0	0	0	0	0	0	0	0	0	0	0
Otu0978	0	0	0	0	0	0	0	0	0	0	0	0	0	0	0	0	0	0	0	0	0	0	0	0	0	0	0	0	0	0	0	0	0	0	0	0	0	0	0	0	0	0	0	0	0	0	0	0	0
Otu0979	0	0	0	0	0	0	0	0	0	0	0	0	0	0	0	0	0	0	0	0	0	0	0	0	0	0	0	0	0	0	0	0	0	0	0	0	0	0	0	0	0	0	0	0	0	0	0	0	0
Otu0980	0	0	0	0	0	0	0	0	0	0	0	0	0	0	0	0	0	0	0	0	0	0	0	0	0	0	0	0	0	0	0	0	0	0	0	0	0	0	0	0	0	0	0	0	0	0	0	0	0
Otu0981	0	0	0	0	0	0	0	0	0	0	0	0	0	0	0	0	0	0	0	0	0	0	0	0	0	0	0	0	0	0	0	0	0	0	0	0	0	0	0	0	0	0	0	0	0	0	0	0	0
Otu0982	0	0	0	0	0	0	0	0	0	0	0	0	0	0	0	0	0.0222469	0	0	0	0.0222469	0	0	0	0	0	0	0	0	0	0	0	0	0	0	0	0	0	0	0	0	0	0	0	0	0	0	0	0
Otu0983	0	0	0	0	0	0	0.0222469	0	0	0	0	0	0	0	0	0	0	0	0	0	0	0	0	0	0	0	0	0	0	0	0	0	0	0	0	0	0	0	0	0	0	0	0	0	0	0	0	0	0
Otu0984	0	0	0	0	0	0	0	0	0	0	0	0	0	0	0	0	0	0	0	0	0	0	0	0	0	0	0	0	0	0	0	0	0	0	0	0	0	0	0	0	0	0	0	0	0.0222469	0	0	0	0
Otu0985	0	0	0	0	0	0	0	0	0	0.0444939	0	0	0	0.0222469	0	0	0	0	0	0	0	0	0	0	0	0	0	0	0	0	0	0	0	0	0	0	0	0	0	0	0	0	0	0	0	0	0	0	0
Otu0986	0	0	0	0	0	0	0	0	0	0	0	0	0	0	0	0	0	0	0	0	0	0	0	0	0	0	0	0	0	0	0	0	0	0	0	0	0.0222469	0	0	0	0	0	0	0	0	0	0	0	0
Otu0987	0	0	0	0	0	0	0	0	0	0	0	0	0	0	0	0	0	0	0	0	0	0	0	0	0	0	0	0	0	0	0	0	0	0	0	0	0	0	0	0	0	0	0	0	0	0	0	0	0
Otu0988	0	0	0	0	0	0	0	0	0	0	0	0	0	0	0	0	0	0	0	0	0	0	0	0	0	0	0	0	0	0	0	0	0	0	0	0	0	0	0	0	0	0	0	0	0	0	0	0	0
Otu0989	0	0	0	0	0	0	0	0	0	0	0	0	0	0	0	0	0	0	0	0	0	0	0	0	0	0	0	0	0	0	0	0	0	0	0	0	0	0	0	0	0	0	0	0	0	0	0	0	0
Otu0990	0	0	0	0	0	0	0	0	0	0	0	0	0	0	0	0	0	0	0	0	0	0	0	0	0	0	0	0	0	0	0	0	0	0	0	0	0	0	0	0	0	0	0	0	0	0	0	0	0
Otu0991	0	0	0	0	0	0	0	0	0	0	0	0	0	0	0	0	0	0	0	0	0	0	0	0	0	0	0	0	0	0	0	0	0	0	0	0	0	0	0	0	0	0	0	0.0222469	0	0	0	0	0
Otu0992	0	0	0	0	0	0.0222469	0	0	0	0.0222469	0	0	0	0	0	0	0	0	0	0	0	0	0	0	0	0	0	0	0	0	0	0	0	0	0	0	0	0	0	0	0	0	0	0	0	0	0	0	0
Otu0993	0	0	0	0	0.0444939	0	0	0	0	0	0	0	0	0.0222469	0	0	0	0	0	0	0	0	0	0	0	0	0	0	0	0	0	0	0	0	0	0	0	0	0	0	0	0	0	0	0	0	0	0	0
Otu0994	0	0	0	0	0	0	0	0	0	0	0	0	0	0	0	0	0	0	0	0	0	0	0	0	0	0	0	0	0	0	0	0	0	0	0	0	0	0	0	0	0	0	0	0	0	0	0	0	0
Otu0995	0	0	0.0222469	0.0222469	0	0	0	0	0	0.0222469	0	0	0	0	0	0	0	0	0	0	0	0	0	0	0	0	0	0	0	0	0	0	0	0	0	0	0	0	0	0	0	0	0	0	0	0	0	0	0
Otu0996	0	0	0.0222469	0	0	0	0	0	0	0.0222469	0	0	0	0	0	0	0	0	0	0	0	0	0	0	0	0	0	0	0	0	0	0	0	0	0	0	0	0	0	0	0	0	0	0	0	0	0	0	0
Otu0997	0	0	0	0	0	0	0	0	0	0	0	0	0	0	0	0	0	0	0	0	0	0	0	0	0	0	0	0	0	0	0	0	0	0	0.0444939	0	0	0	0	0	0	0	0	0	0	0	0	0	0
Otu0998	0.0222469	0	0.0222469	0	0	0	0	0	0	0	0	0	0	0.0222469	0	0	0	0	0	0	0	0	0	0	0	0	0	0	0	0	0	0	0	0	0	0	0	0	0	0	0	0	0	0	0	0	0	0	0
Otu0999	0	0	0	0	0	0	0	0	0	0	0	0	0	0	0	0	0	0	0	0	0	0	0	0	0	0	0	0	0	0	0	0	0	0	0	0	0	0	0	0	0	0	0	0	0	0	0	0.0222469	0
Otu1000	0	0	0	0	0	0	0	0	0	0	0	0	0	0	0	0	0	0	0	0	0	0	0	0	0	0	0	0	0	0	0	0	0	0	0	0	0	0	0	0	0	0	0	0	0	0	0	0	0
Otu1001	0	0	0	0.0222469	0	0	0	0	0	0	0	0	0	0	0	0	0	0	0	0	0	0	0	0	0	0	0	0	0	0	0	0	0	0	0	0	0	0	0	0	0	0	0	0	0	0	0	0	0
Otu1002	0	0	0	0	0	0	0	0	0	0	0	0	0	0	0	0	0	0	0.0222469	0	0	0	0	0	0	0	0	0	0	0	0	0	0	0	0	0	0	0	0	0	0	0	0	0	0	0	0	0	0
Otu1003	0	0	0	0.0222469	0	0	0	0.0222469	0.0222469	0	0	0	0	0	0	0	0	0	0	0	0	0	0	0	0	0	0	0	0	0	0	0	0	0	0	0	0	0	0	0	0	0	0	0	0	0	0	0	0
Otu1004	0	0	0	0	0	0	0	0	0	0	0	0	0	0	0	0	0	0	0	0	0	0	0	0	0	0	0	0	0	0	0	0	0	0	0	0	0	0	0	0	0	0	0	0	0	0	0	0	0
Otu1005	0	0	0	0	0	0	0	0	0	0	0	0	0	0	0	0	0	0	0	0	0	0	0	0	0.0222469	0	0	0	0	0	0	0	0	0	0	0	0	0	0	0	0	0	0	0	0	0	0	0	0
Otu1006	0	0	0	0	0	0	0	0	0	0	0	0	0	0	0	0	0	0	0	0	0	0	0	0	0	0	0	0	0	0	0	0	0	0	0	0	0	0	0	0	0	0	0	0	0	0	0	0	0
Otu1007	0	0	0	0	0	0	0	0	0	0	0	0	0	0	0	0	0	0	0	0	0	0	0	0	0	0	0	0	0.0222469	0	0	0	0	0	0	0	0	0	0	0	0	0	0	0	0	0	0	0	0
Otu1008	0	0	0	0	0	0	0	0	0	0	0	0	0	0	0	0	0	0.0222469	0	0	0	0	0	0	0	0	0	0	0	0	0	0	0	0	0	0	0	0	0	0	0	0	0	0	0	0	0	0	0
Otu1009	0.0222469	0	0	0	0	0	0	0	0	0	0.0222469	0	0	0.0222469	0	0	0	0	0	0	0	0	0	0	0	0	0	0	0	0	0	0	0	0	0	0	0	0	0	0	0	0	0	0	0	0	0	0	0
Otu1010	0	0	0	0	0	0	0	0	0	0	0	0	0	0	0	0	0	0	0	0	0	0	0	0	0	0	0	0	0	0	0	0	0	0	0	0	0	0	0	0	0	0	0	0	0	0	0	0	0
Otu1011	0.0444939	0	0	0	0	0	0	0	0.0222469	0	0	0	0	0	0	0	0	0	0	0	0	0	0	0	0	0	0	0	0	0	0	0	0	0	0	0	0	0	0	0	0	0	0	0	0	0	0	0	0
Otu1012	0	0	0	0	0	0	0	0	0	0	0	0	0	0	0	0	0	0	0	0	0	0	0	0	0	0	0	0	0	0	0	0	0	0	0	0	0	0	0.0222469	0	0	0	0	0	0	0	0	0	0
Otu1013	0	0	0	0.0222469	0	0	0	0	0	0	0	0.0222469	0	0	0	0	0	0	0	0	0	0	0	0	0	0	0	0	0	0	0	0	0	0	0	0	0	0	0	0	0	0	0	0	0	0	0	0	0
Otu1014	0	0	0	0	0	0	0	0	0	0	0	0	0	0	0	0	0	0	0	0	0	0	0	0	0	0	0	0	0	0	0	0	0	0	0	0	0	0	0	0	0	0	0	0	0	0	0	0	0
Otu1015	0	0	0	0	0	0	0	0	0	0	0	0	0	0	0	0	0	0	0	0	0	0	0	0	0	0	0	0	0	0	0	0	0	0	0	0	0	0	0	0	0	0	0	0	0	0	0	0	0
Otu1016	0	0	0	0	0	0	0	0	0	0	0	0	0	0	0	0	0	0	0	0	0	0	0	0	0	0	0	0	0	0	0	0	0	0	0	0	0	0	0	0	0	0	0	0	0	0	0	0	0
Otu1017	0	0	0	0	0	0	0	0	0	0	0	0	0	0	0	0	0	0	0	0	0	0	0	0	0	0	0	0	0	0	0	0	0	0	0	0	0	0	0	0	0	0	0	0	0	0	0	0	0
Otu1018	0	0	0	0	0	0	0	0	0	0	0	0	0	0	0	0	0	0	0	0	0	0	0	0	0	0	0	0	0	0	0	0	0	0	0	0	0.0222469	0	0.0222469	0	0	0	0	0	0	0	0	0	0
Otu1019	0	0	0	0	0	0	0	0	0	0	0	0	0	0	0	0	0	0	0	0	0	0	0	0	0	0	0.0444939	0	0	0	0	0	0	0	0	0	0	0	0	0	0	0	0	0	0	0	0	0	0
Otu1020	0	0	0.0222469	0.0222469	0	0	0.0222469	0	0	0	0	0	0	0	0	0	0	0	0	0	0	0	0	0	0	0	0	0	0	0	0	0	0	0	0	0	0	0	0	0	0	0	0	0	0	0	0	0	0
Otu1021	0	0	0.0444939	0	0	0	0	0.0222469	0	0	0	0	0	0	0	0	0	0	0	0	0	0	0	0	0	0	0	0	0	0	0	0	0	0	0	0	0	0	0	0	0	0	0	0	0	0	0	0	0
Otu1022	0	0	0	0	0	0	0	0	0	0	0	0	0	0	0	0	0	0	0	0	0	0	0	0	0	0	0	0	0	0	0	0.0444939	0	0	0	0	0	0	0	0	0	0	0	0	0	0	0	0	0
Otu1023	0	0	0	0.0222469	0	0	0	0	0	0	0	0	0	0.0444939	0	0	0	0	0	0	0	0	0	0	0	0	0	0	0	0	0	0	0	0	0	0	0	0	0	0	0	0	0	0	0	0	0	0	0
Otu1024	0	0	0	0	0	0	0	0	0	0	0	0	0	0	0	0	0	0	0	0	0	0	0	0	0	0	0	0	0	0	0	0	0	0	0	0	0	0	0	0	0	0	0	0	0	0	0	0	0
Otu1025	0	0	0	0	0	0	0	0	0	0	0	0.0222469	0	0	0	0	0	0	0	0	0	0	0	0	0	0	0	0	0	0	0	0	0	0	0	0	0	0	0	0	0	0	0	0	0	0	0	0	0
Otu1026	0	0	0	0	0	0	0	0	0	0	0	0	0	0	0	0	0	0	0	0	0	0	0	0	0	0	0	0	0	0	0	0	0	0	0	0	0	0	0	0	0	0	0	0	0	0	0	0	0
Otu1027	0	0	0	0	0	0	0	0	0	0	0	0	0	0	0	0	0	0	0	0	0	0	0	0	0	0	0	0	0	0	0	0	0	0	0	0.0444939	0	0	0	0	0	0	0	0	0	0	0	0	0
Otu1028	0	0	0	0	0	0	0	0	0	0	0	0	0	0	0	0	0	0	0	0	0	0	0	0	0	0	0	0	0	0	0	0	0	0	0	0	0	0	0	0	0	0	0	0	0	0	0	0	0
Otu1029	0	0	0	0	0	0	0	0	0	0	0	0	0	0	0	0	0	0	0	0	0	0	0	0	0	0	0	0	0	0	0	0	0	0	0	0	0	0	0	0	0	0	0.0222469	0	0	0	0	0	0
Otu1030	0	0	0	0	0	0	0	0	0	0	0	0	0	0	0	0	0	0	0	0	0	0	0	0	0	0	0	0	0	0	0	0	0	0	0	0	0	0	0	0	0	0	0	0	0	0	0	0	0
Otu1031	0	0	0	0	0	0	0	0	0	0	0	0	0	0	0	0	0	0	0	0	0	0	0	0	0	0	0	0	0	0	0	0	0	0	0	0	0	0.0222469	0	0	0	0	0.0222469	0	0	0	0	0.0222469	0
Otu1032	0	0	0	0	0	0	0	0	0	0	0	0	0	0	0	0	0	0	0	0	0	0	0	0	0	0	0	0	0	0	0	0	0	0	0	0	0	0	0	0	0	0	0	0.0222469	0	0	0	0	0
Otu1033	0	0	0	0	0	0	0	0	0	0	0	0	0	0	0	0	0	0	0	0	0	0	0	0	0	0	0	0	0	0	0.0222469	0	0	0	0	0	0	0	0	0	0	0	0	0	0	0	0	0	0
Otu1034	0	0	0	0	0	0	0	0	0	0	0	0	0	0	0	0	0	0	0	0	0	0	0	0	0	0	0	0	0	0	0	0	0	0	0	0	0	0	0	0	0	0	0	0	0	0	0	0	0
Otu1035	0	0	0	0	0	0	0	0	0	0	0	0	0	0	0	0	0	0	0	0	0	0	0	0	0	0	0	0	0	0	0	0	0	0	0	0	0	0	0	0	0	0	0.0222469	0	0.0222469	0	0.0222469	0	0
Otu1036	0	0	0	0	0	0	0	0	0	0	0	0	0	0	0	0	0	0	0	0	0	0	0	0	0	0	0	0	0	0	0	0	0	0	0	0	0	0	0	0	0	0	0	0	0	0	0	0	0
Otu1037	0	0	0	0	0	0	0	0	0	0	0	0	0	0	0	0	0	0	0	0	0	0	0	0	0	0	0.0444939	0	0	0	0	0	0	0	0	0	0	0	0	0	0	0	0	0	0	0	0	0	0
Otu1038	0	0	0	0	0	0	0	0	0	0	0	0	0	0	0	0	0	0	0	0	0	0	0	0	0	0	0	0	0	0	0	0	0	0	0	0.0222469	0	0	0	0	0	0	0	0	0	0	0	0	0
Otu1039	0	0	0	0	0	0	0	0	0	0	0	0	0	0	0	0	0	0	0	0	0	0	0	0	0	0	0	0	0	0	0	0	0	0	0	0	0	0	0	0	0	0	0	0	0	0	0	0	0
Otu1040	0	0	0	0	0	0	0	0	0	0	0	0	0	0	0	0	0	0	0	0	0	0	0	0	0	0	0	0	0	0	0	0	0	0	0	0	0	0	0	0	0	0	0	0	0	0	0	0	0
Otu1041	0.0222469	0.0222469	0	0.0222469	0	0	0	0	0	0	0	0	0	0	0	0	0	0	0	0	0	0	0	0	0	0	0	0	0	0	0	0	0	0	0	0	0	0	0	0	0	0	0	0	0	0	0	0	0
Otu1042	0	0	0	0	0	0	0	0	0	0	0	0	0	0	0	0	0	0	0	0	0	0	0	0	0	0	0	0	0	0	0	0	0	0	0	0	0	0	0	0	0	0	0	0	0	0	0	0	0
Otu1043	0	0	0	0	0	0	0	0	0	0	0	0	0	0	0	0	0	0	0	0	0	0	0	0	0	0	0	0	0	0	0	0	0	0	0	0.0222469	0	0	0	0	0	0	0	0	0	0	0	0	0
Otu1044	0.0222469	0	0	0	0	0	0.0222469	0	0	0	0	0	0	0.0222469	0	0	0	0	0	0	0	0	0	0	0	0	0	0	0	0	0	0	0	0	0	0	0	0	0	0	0	0	0	0	0	0	0	0	0
Otu1045	0	0	0	0	0	0	0	0	0	0	0	0	0	0	0	0	0	0	0	0	0	0	0	0	0	0	0	0	0	0	0.0444939	0	0	0	0	0	0	0	0	0	0	0	0	0	0	0	0.0222469	0	0
Otu1046	0	0	0	0	0	0	0	0	0	0	0	0	0	0	0	0	0	0	0	0	0	0	0	0	0	0	0	0	0	0	0	0	0.0222469	0	0	0	0	0	0	0	0	0	0	0	0	0	0	0	0
Otu1047	0	0	0	0	0	0	0	0	0	0	0	0	0	0	0	0	0	0	0	0	0	0	0	0	0	0	0	0	0	0	0	0	0	0	0	0	0	0.0222469	0	0	0	0	0	0	0	0	0	0	0
Otu1048	0	0	0	0	0	0	0	0	0	0	0	0	0	0	0	0	0	0	0	0	0	0	0	0	0	0	0.0222469	0	0	0	0	0	0	0	0	0	0	0	0	0	0	0	0	0	0	0	0	0	0
Otu1049	0	0	0	0	0	0	0	0	0	0	0	0	0	0	0	0	0	0	0	0	0	0	0	0	0	0	0	0	0	0	0	0	0	0	0	0	0	0	0	0	0	0	0	0	0	0	0	0	0
Otu1050	0	0	0.0222469	0	0	0	0	0.0222469	0	0	0	0	0	0.0222469	0	0	0	0	0	0	0	0	0	0	0	0	0	0	0	0	0	0	0	0	0	0	0	0	0	0	0	0	0	0	0	0	0	0	0
Otu1051	0	0	0	0	0	0	0	0	0	0	0	0	0	0	0	0	0	0	0	0	0	0	0	0	0	0	0	0	0	0	0	0	0	0	0	0	0	0	0	0	0	0	0	0	0	0	0	0	0
Otu1052	0	0	0	0	0	0	0	0	0	0	0	0	0	0	0	0	0	0	0	0	0	0	0	0	0	0	0	0	0	0	0	0	0	0	0	0	0	0	0	0	0.0222469	0	0	0	0	0	0	0	0
Otu1053	0	0	0	0	0	0	0	0	0	0	0	0	0	0	0	0	0	0	0	0	0	0	0	0	0	0	0	0	0	0	0	0	0	0	0	0	0	0	0	0	0	0	0	0	0	0	0	0	0
Otu1054	0.0222469	0	0	0	0	0	0	0	0	0	0	0	0	0.0444939	0	0	0	0	0	0	0	0	0	0	0	0	0	0	0	0	0	0	0	0	0	0	0	0	0	0	0	0	0	0	0	0	0	0	0
Otu1055	0.0222469	0.0222469	0	0.0222469	0	0	0	0	0	0	0	0	0	0	0	0	0	0	0	0	0	0	0	0	0	0	0	0	0	0	0	0	0	0	0	0	0	0	0	0	0	0	0	0	0	0	0	0	0
Otu1056	0	0	0	0	0	0	0	0	0	0	0	0	0	0	0	0	0	0	0	0	0	0	0	0	0	0	0	0	0	0	0	0.0667408	0	0	0	0	0	0	0	0	0	0	0	0	0	0	0	0	0
Otu1057	0	0.0222469	0	0	0	0	0	0	0	0	0	0	0	0.0222469	0	0	0	0	0	0	0	0	0	0	0	0	0	0	0	0	0	0	0	0	0	0	0	0	0	0	0	0	0	0	0	0	0	0	0
Otu1058	0	0	0	0	0	0	0	0	0	0	0	0	0	0	0	0	0	0	0	0	0	0	0	0	0	0	0	0	0	0	0	0	0	0	0	0	0	0	0	0	0	0	0	0	0	0	0	0	0
Otu1059	0	0	0	0	0	0	0	0	0	0	0	0	0	0	0	0	0	0	0	0	0	0	0	0	0	0	0	0	0	0.0444939	0	0	0	0	0	0	0	0	0	0	0	0	0	0	0	0	0	0	0
Otu1060	0	0	0	0	0	0	0	0	0	0.0222469	0	0	0	0.0444939	0	0	0	0	0	0	0	0	0	0	0	0	0	0	0	0	0	0	0	0	0	0	0	0	0	0	0	0	0	0	0	0	0	0	0
Otu1061	0	0	0	0	0	0	0	0	0	0	0	0	0	0	0	0	0	0	0	0	0	0	0	0	0	0	0	0	0	0	0	0	0	0	0	0	0	0	0	0	0	0	0	0	0	0	0	0	0
Otu1062	0	0	0	0	0	0	0	0	0	0	0	0	0	0	0	0	0	0	0	0	0	0	0	0	0	0	0	0	0	0	0	0	0	0	0	0	0	0	0	0	0	0	0	0	0	0	0	0	0
Otu1063	0	0	0	0	0	0	0	0	0	0	0	0	0	0	0	0	0	0	0	0	0	0	0	0	0	0	0	0	0	0	0	0	0	0	0	0	0	0	0	0	0	0	0	0	0	0	0	0	0
Otu1064	0	0	0	0	0	0	0	0	0	0	0	0	0	0	0	0	0	0	0	0	0	0	0	0	0	0	0	0	0	0	0	0	0	0	0	0	0	0	0	0	0	0	0	0	0	0	0	0	0
Otu1065	0	0	0	0	0	0	0	0	0	0	0	0	0	0	0	0	0	0	0	0	0	0	0	0	0	0	0	0	0	0	0	0	0	0	0	0	0	0	0	0	0	0	0	0	0	0	0	0	0
Otu1066	0	0	0	0	0	0	0	0	0	0	0	0	0	0	0	0	0	0	0	0	0	0	0	0	0	0	0	0	0	0	0	0	0	0	0	0.0222469	0	0	0	0	0	0	0	0	0	0	0	0	0
Otu1067	0	0	0	0	0	0	0	0	0	0	0	0	0	0	0	0	0	0	0	0	0	0	0	0	0	0	0	0	0	0	0	0	0	0	0	0	0	0	0	0	0	0	0	0	0	0	0	0	0
Otu1068	0	0	0.0222469	0	0	0	0	0	0.0222469	0	0	0	0	0	0	0	0	0	0	0	0	0	0	0	0	0	0	0	0	0	0	0	0	0	0	0	0	0	0	0	0	0	0	0	0	0	0	0	0
Otu1069	0	0	0	0	0	0	0	0	0	0	0	0	0	0	0	0	0	0	0	0	0	0	0	0	0	0	0	0	0	0	0	0	0	0	0	0	0	0	0	0	0	0	0	0	0	0	0	0	0
Otu1070	0	0	0	0	0	0	0	0	0	0	0	0	0	0	0	0	0	0	0	0	0	0	0	0	0	0	0	0	0	0	0	0	0	0	0.0222469	0	0	0	0	0	0	0	0	0	0	0	0	0	0
Otu1071	0	0	0	0	0	0	0	0	0	0	0	0	0	0	0	0	0	0	0	0	0	0	0	0	0	0	0	0	0	0	0	0	0	0	0	0	0	0	0	0	0	0	0	0	0	0	0	0	0
Otu1072	0	0	0	0	0	0	0	0	0	0	0	0	0	0	0	0	0	0	0	0	0	0	0	0	0	0	0	0	0	0	0	0	0	0	0	0	0	0	0	0	0	0	0	0	0	0	0	0	0
Otu1073	0	0	0	0	0	0	0	0	0	0	0	0	0	0	0	0	0	0	0	0	0	0	0	0	0	0	0	0	0	0	0	0	0	0	0	0	0	0	0	0	0	0	0	0	0	0	0	0	0
Otu1074	0	0	0	0	0	0	0	0	0	0	0	0	0	0	0	0	0	0	0	0	0	0	0	0	0	0	0	0	0	0	0	0	0	0	0	0	0	0	0	0	0	0	0	0	0	0	0	0	0
Otu1075	0	0	0	0	0	0	0	0	0	0	0	0	0	0	0	0	0	0	0	0	0	0	0	0	0	0	0	0	0	0	0	0	0	0	0	0	0	0	0	0	0	0	0	0	0	0	0	0	0
Otu1076	0	0	0	0	0	0	0	0	0	0	0	0	0	0	0	0	0	0	0	0	0	0	0	0	0	0	0	0	0	0	0	0	0	0	0	0	0	0	0	0	0	0	0	0	0.0222469	0	0	0	0
Otu1077	0	0	0	0	0	0	0	0	0	0	0	0	0	0	0	0	0	0	0	0	0	0	0	0	0	0	0	0	0	0	0	0	0	0	0	0	0	0	0	0	0	0	0	0	0	0	0	0	0
Otu1078	0	0	0	0.0222469	0	0	0	0	0	0	0	0	0	0	0	0	0	0	0	0	0	0	0	0	0	0	0	0	0	0	0	0	0	0	0	0	0	0	0	0	0	0	0	0	0	0	0	0	0
Otu1079	0	0	0	0	0	0	0	0	0	0	0	0	0	0	0	0	0	0	0	0	0	0	0	0.0222469	0	0	0	0	0	0	0	0	0	0	0	0	0	0	0	0	0	0	0	0	0	0	0	0	0
Otu1080	0	0	0	0	0	0	0	0	0	0	0	0	0	0	0	0	0	0	0	0	0	0	0	0	0	0	0	0	0	0	0	0	0	0	0	0	0	0	0	0	0	0	0	0	0	0	0	0	0
Otu1081	0	0	0	0	0	0	0	0	0	0	0	0	0	0	0	0	0	0	0	0	0	0	0	0	0	0	0	0	0	0	0	0	0	0	0	0	0	0	0	0	0	0	0	0	0	0	0	0	0
Otu1082	0	0	0	0	0	0	0	0	0	0	0	0	0	0	0	0	0	0	0	0	0	0	0	0	0	0	0	0	0	0	0	0	0	0	0	0	0	0.0222469	0	0	0	0	0	0	0	0	0	0.0222469	0
Otu1083	0	0	0	0	0	0	0	0	0	0	0	0	0	0	0	0	0	0	0	0	0	0	0	0	0.0222469	0	0	0	0	0	0	0	0	0	0	0	0	0	0	0	0	0	0	0	0	0	0	0	0
Otu1084	0	0	0	0	0	0	0	0	0	0	0	0	0	0	0	0	0	0	0	0	0	0	0	0	0	0	0	0	0	0	0	0	0	0	0	0	0	0	0	0	0	0	0	0	0	0	0	0	0
Otu1085	0.0444939	0	0	0	0	0	0	0	0	0	0	0	0	0	0	0	0	0	0	0	0	0	0	0	0	0	0	0	0	0	0	0	0	0	0	0	0	0	0	0	0	0	0	0	0	0	0	0	0
Otu1086	0	0	0	0	0	0	0	0	0	0	0	0	0	0	0	0	0	0	0	0	0	0	0	0	0	0	0	0	0	0	0	0	0	0	0	0	0	0	0	0	0	0	0	0	0	0	0.0222469	0	0
Otu1087	0	0	0	0	0	0	0	0	0	0	0	0	0	0	0	0	0	0	0	0	0	0	0	0	0	0	0	0	0	0	0	0	0	0	0	0	0	0	0	0	0	0.0222469	0	0	0	0	0	0	0
Otu1088	0	0	0	0	0	0	0	0	0	0	0	0	0	0	0	0	0	0	0	0	0	0	0	0	0	0	0	0	0	0	0	0	0	0	0	0	0	0	0	0	0	0	0	0	0	0	0	0	0
Otu1089	0	0	0	0	0	0	0	0	0	0	0	0	0	0	0	0	0	0	0	0	0	0	0	0	0	0	0	0	0	0	0	0	0	0	0	0	0	0	0	0	0	0	0	0	0	0	0	0	0
Otu1090	0	0	0	0	0	0	0	0	0	0	0	0	0	0	0	0	0	0	0	0	0	0	0	0	0	0	0	0	0	0	0	0	0	0	0.0222469	0	0	0.0222469	0	0	0	0	0	0	0	0	0	0	0
Otu1091	0	0	0	0	0	0	0	0	0	0	0	0	0	0	0	0	0	0	0	0	0	0	0	0	0	0	0	0	0	0	0	0	0	0	0	0	0	0	0	0	0	0	0	0	0	0	0	0	0
Otu1092	0	0	0	0	0	0	0	0	0	0	0	0	0	0	0	0	0	0	0	0	0	0	0	0	0	0	0	0	0	0	0	0	0	0	0	0	0	0	0	0	0	0	0	0	0	0	0	0	0
Otu1093	0.0222469	0.0222469	0	0	0	0	0	0	0	0	0	0	0	0	0	0	0	0	0	0	0	0	0	0	0	0	0	0	0	0	0	0	0	0	0	0	0	0	0	0	0	0	0	0	0	0	0	0	0
Otu1094	0	0.0222469	0	0	0	0	0	0	0	0.0222469	0	0	0	0	0	0	0	0	0	0	0	0	0	0	0	0	0	0	0	0	0	0	0	0	0	0	0	0	0	0	0	0	0	0	0	0	0	0	0
Otu1095	0	0	0	0	0	0	0	0	0	0	0	0	0	0	0	0	0	0	0	0	0	0	0	0	0	0	0	0	0	0	0	0	0	0	0	0	0	0	0	0	0	0	0	0	0	0	0	0	0
Otu1096	0	0	0	0	0	0	0	0	0	0	0	0	0	0	0	0	0	0	0	0	0	0	0	0	0	0	0	0	0	0	0	0	0	0	0	0	0	0	0	0	0	0	0	0	0	0	0	0	0
Otu1097	0	0	0	0	0	0	0	0	0	0	0	0	0	0	0	0	0	0	0	0	0	0	0	0	0	0	0	0	0	0	0	0	0	0	0	0	0	0	0	0	0	0	0	0	0	0	0	0	0
Otu1098	0	0	0	0	0	0	0	0	0	0	0	0	0	0	0	0	0	0	0	0	0	0	0	0	0	0	0	0	0	0	0	0	0	0	0	0	0	0	0	0	0	0	0	0	0	0	0	0	0
Otu1099	0	0	0	0	0	0	0	0	0	0	0	0	0	0	0	0	0	0	0	0	0	0	0	0	0	0	0	0	0	0	0	0	0	0	0	0	0	0	0	0	0	0	0	0	0	0	0	0	0
Otu1100	0	0	0	0	0	0	0	0	0	0	0	0	0	0	0	0	0	0	0	0	0	0	0	0	0.0444939	0	0	0	0	0	0	0	0	0	0	0	0	0	0	0	0	0	0	0	0	0	0	0	0
Otu1101	0	0	0	0	0	0	0	0	0	0	0	0	0	0	0	0	0	0	0	0	0	0	0	0	0	0	0	0	0	0	0	0	0	0	0	0	0	0	0	0	0	0	0	0	0	0	0	0	0
Otu1102	0	0	0	0	0	0	0	0	0	0	0	0	0	0	0	0	0	0	0	0	0	0	0	0	0	0	0	0	0	0	0	0	0	0	0	0	0	0	0	0	0	0	0	0	0	0	0	0	0
Otu1103	0	0	0	0	0	0	0	0	0	0	0	0	0	0	0	0	0	0	0	0	0	0	0	0	0	0	0	0	0	0	0	0	0	0	0	0	0.0222469	0	0	0	0	0	0	0	0	0	0	0	0
Otu1104	0	0.0222469	0	0	0	0	0	0	0	0	0	0	0	0	0	0	0	0	0	0	0.0222469	0	0	0	0	0	0	0	0	0	0	0	0	0	0	0	0	0	0	0	0	0	0	0	0	0	0	0	0
Otu1105	0	0	0	0	0	0	0	0	0	0	0	0	0	0	0	0	0	0	0	0	0	0	0	0	0	0	0	0	0	0	0	0	0	0	0	0	0	0	0	0	0	0	0	0	0	0	0	0	0
Otu1106	0	0	0	0	0	0	0	0	0	0	0	0	0	0	0	0	0	0	0	0	0	0	0	0	0	0	0	0	0	0	0	0	0	0	0	0	0	0	0	0	0	0	0	0	0	0	0	0	0
Otu1107	0	0	0	0	0	0	0	0	0	0	0	0	0	0	0	0	0	0	0	0	0	0	0	0	0	0	0	0	0	0	0	0	0	0	0	0	0	0	0	0	0	0	0	0	0	0	0	0	0
Otu1108	0	0	0	0	0	0	0	0	0	0	0	0	0	0	0	0	0	0	0	0	0	0	0	0	0	0	0	0	0	0	0	0	0	0	0	0	0.0222469	0.0222469	0	0	0	0	0	0	0	0	0	0	0
Otu1109	0	0	0	0	0	0	0	0	0	0	0	0	0	0.0444939	0	0	0	0	0	0	0	0	0	0	0	0	0	0	0	0	0	0	0	0	0	0	0	0	0	0	0	0	0	0	0	0	0	0	0
Otu1110	0	0	0	0	0	0	0	0	0	0	0	0	0	0	0	0	0	0	0	0	0	0	0	0	0	0	0	0	0	0	0.0222469	0	0	0	0	0	0	0	0	0	0	0	0	0	0	0	0	0	0
Otu1111	0	0	0	0	0	0	0	0	0	0	0	0	0	0	0	0	0	0	0	0	0	0	0	0	0	0	0	0	0	0	0	0	0	0	0	0	0	0	0	0	0	0	0	0	0	0	0.0222469	0	0
Otu1112	0	0	0	0	0	0	0	0	0	0	0	0	0	0	0	0	0	0	0	0	0	0	0	0	0	0	0	0	0	0	0	0	0	0	0	0	0	0	0	0	0	0	0	0	0	0	0	0	0
Otu1113	0	0	0	0.0222469	0	0	0	0	0	0	0	0	0	0	0	0	0	0	0	0	0	0	0	0	0	0	0	0	0	0	0	0	0	0	0	0	0	0	0	0	0	0	0	0	0	0	0	0	0
Otu1114	0	0	0	0	0	0	0	0	0	0	0	0	0	0	0	0	0	0	0	0	0	0	0	0	0	0	0	0	0	0	0	0	0	0	0	0	0	0	0	0	0	0	0	0	0	0	0	0	0
Otu1115	0	0	0	0	0	0	0	0	0	0	0	0	0	0	0	0	0	0	0	0	0	0	0	0	0	0	0	0	0	0	0	0	0	0	0	0	0	0	0	0	0	0	0	0	0	0	0	0	0
Otu1116	0	0	0	0	0	0	0	0	0	0	0	0	0	0	0	0	0	0	0	0	0	0	0	0	0	0	0	0	0	0	0	0	0	0	0	0	0	0	0	0	0	0	0	0	0	0	0	0	0.0222469
Otu1117	0	0	0	0	0	0	0	0	0	0	0	0	0	0	0	0	0	0	0	0	0	0	0	0	0	0	0	0	0	0	0	0	0	0	0	0	0	0	0	0	0	0	0	0	0	0	0	0	0
Otu1118	0	0	0	0	0	0	0	0	0	0	0	0	0	0	0	0	0	0	0	0	0	0	0	0	0	0	0	0	0	0	0	0	0	0	0	0.0222469	0	0	0	0	0	0	0	0	0	0	0	0	0
Otu1119	0	0	0	0	0	0	0	0	0	0	0	0	0	0	0	0	0	0	0	0	0	0	0	0	0	0	0	0	0	0	0	0	0	0	0	0	0	0	0	0	0	0	0	0.0222469	0	0	0.0222469	0	0
Otu1120	0	0	0.0222469	0.0222469	0	0	0	0	0	0	0	0	0	0	0	0	0	0	0	0	0	0	0	0	0	0	0	0	0	0	0	0	0	0	0	0	0	0	0	0	0	0	0	0	0	0	0	0	0
Otu1121	0	0	0	0	0	0	0	0	0	0	0	0	0	0	0	0	0	0	0	0	0	0	0	0	0	0	0	0	0	0	0	0	0	0	0	0	0	0	0	0	0	0	0	0	0	0	0	0	0
Otu1122	0	0	0	0	0	0	0	0	0	0	0	0	0	0	0	0	0	0	0	0	0	0	0	0	0	0	0	0	0	0	0	0	0	0	0	0	0	0	0	0	0	0	0	0	0	0	0	0	0
Otu1123	0	0	0	0	0	0	0	0	0	0	0	0	0	0	0	0	0	0	0	0	0	0	0	0	0	0	0	0	0	0	0	0	0	0	0	0	0	0	0	0	0	0	0	0	0	0	0	0	0
Otu1124	0	0	0	0	0	0	0	0	0	0	0	0	0	0	0	0	0	0	0	0	0	0	0	0	0	0	0	0	0	0	0	0	0	0	0	0	0	0	0	0	0	0	0	0	0	0	0	0	0
Otu1125	0	0	0	0	0	0	0	0	0	0	0	0	0	0	0	0	0	0	0	0	0	0	0	0	0	0	0	0	0.0222469	0	0	0	0	0	0	0	0	0	0	0	0	0	0	0	0	0	0	0	0
Otu1126	0	0.0222469	0	0.0222469	0	0	0	0	0	0	0	0	0	0	0	0	0	0	0	0	0	0	0	0	0	0	0	0	0	0	0	0	0	0	0	0	0	0	0	0	0	0	0	0	0	0	0	0	0
Otu1127	0	0	0	0	0	0	0	0	0	0	0	0	0	0	0	0	0	0	0	0	0	0	0	0	0	0	0	0	0	0	0	0	0	0	0	0.0222469	0	0	0	0	0	0	0	0	0	0	0	0	0.0222469
Otu1128	0	0	0	0	0	0	0	0	0	0	0	0	0	0.0222469	0	0	0	0	0	0	0	0	0	0	0	0	0	0	0	0	0	0	0	0	0	0	0	0	0	0	0	0	0	0	0	0	0	0	0
Otu1129	0	0	0	0	0	0	0	0	0	0	0	0	0	0	0	0	0	0	0	0	0	0	0	0	0	0	0	0	0	0	0	0	0	0	0	0	0	0	0	0	0	0	0	0	0	0	0	0	0
Otu1130	0	0	0	0.0222469	0	0	0	0	0.0222469	0	0	0	0	0	0	0	0	0	0	0	0	0	0	0	0	0	0	0	0	0	0	0	0	0	0	0	0	0	0	0	0	0	0	0	0	0	0	0	0
Otu1131	0	0	0	0	0	0	0	0	0	0	0	0	0	0.0222469	0	0	0	0	0	0	0	0	0	0	0	0	0	0	0	0	0	0	0	0	0	0	0	0	0	0	0	0	0	0	0	0	0	0	0
Otu1132	0	0	0	0	0	0	0	0	0	0	0	0	0	0	0	0	0	0	0	0	0	0	0	0	0	0	0	0	0	0	0	0	0	0	0	0.0222469	0	0	0	0	0	0	0	0	0	0	0	0	0
Otu1133	0	0	0	0	0	0	0	0	0	0	0	0	0	0	0	0	0	0	0	0	0	0	0	0	0	0	0	0	0	0	0	0	0	0	0	0	0	0	0	0	0	0	0	0	0	0	0	0	0
Otu1134	0	0	0	0	0	0	0.0222469	0	0	0	0	0	0	0	0	0	0	0	0	0	0	0	0	0	0	0	0	0	0	0	0	0	0	0	0	0	0	0	0	0	0	0	0	0	0	0	0	0	0
Otu1135	0	0	0	0	0	0	0	0	0	0	0	0	0	0	0	0	0	0	0	0	0	0	0	0	0	0.0222469	0	0	0	0	0	0	0	0	0	0	0	0	0	0	0	0	0	0	0	0	0	0	0
Otu1136	0	0	0	0	0	0	0	0	0	0	0	0	0	0	0	0	0	0	0	0	0	0	0	0	0	0	0	0	0	0	0	0	0	0	0	0	0	0	0	0.0222469	0	0	0	0	0	0	0	0	0
Otu1137	0	0	0	0	0	0	0	0	0	0	0	0	0	0	0	0	0	0	0	0	0	0	0	0	0	0	0	0	0	0	0	0	0	0	0	0	0	0	0	0	0	0	0	0	0	0	0	0	0
Otu1138	0	0	0	0	0	0	0	0	0	0	0	0	0	0	0	0	0	0	0	0	0	0	0	0	0	0	0	0	0	0	0	0	0	0	0	0	0	0	0	0	0	0	0	0	0	0	0	0.0222469	0
Otu1139	0	0	0	0	0	0	0	0	0	0	0	0	0	0	0	0	0	0	0	0	0	0	0	0	0	0	0	0	0	0	0	0	0	0	0	0	0	0	0	0	0	0	0	0	0	0	0	0	0
Otu1140	0	0	0	0	0	0	0	0	0	0	0	0	0	0	0	0	0	0	0	0	0	0	0	0	0	0	0	0	0	0	0	0	0	0	0	0	0	0	0	0	0	0	0	0	0	0	0	0	0
Otu1141	0	0	0	0	0	0	0	0	0	0	0	0	0	0	0	0	0	0	0	0	0	0	0	0	0	0	0	0	0	0	0	0	0	0	0	0	0	0	0	0	0	0	0	0	0	0	0	0	0
Otu1142	0	0	0	0	0	0	0	0	0	0	0	0	0	0	0	0	0	0	0	0	0	0	0	0	0	0	0	0	0	0	0	0	0	0	0	0	0	0	0	0	0	0	0	0	0	0.0222469	0.0222469	0	0
Otu1143	0	0	0	0	0	0	0	0	0	0	0	0	0	0	0	0	0	0	0	0	0	0	0	0	0	0	0	0	0	0	0.0444939	0	0	0	0	0	0	0	0	0	0	0	0	0	0	0	0	0	0
Otu1144	0	0	0	0	0	0	0	0.0222469	0	0	0	0	0	0	0	0	0	0	0	0	0	0	0	0	0	0	0	0	0	0	0	0	0	0	0	0	0	0	0	0	0	0	0	0	0	0	0	0	0
Otu1145	0	0	0.0222469	0	0.0222469	0	0	0	0	0	0	0	0	0	0	0	0	0	0	0	0	0	0	0	0	0	0	0	0	0	0	0	0	0	0	0	0	0	0	0	0	0	0	0	0	0	0	0	0
Otu1146	0	0	0	0	0	0	0	0	0	0	0	0	0	0	0	0	0	0	0	0	0	0	0	0	0	0	0	0	0	0	0	0	0	0	0	0	0	0	0	0	0	0	0	0	0	0	0	0	0
Otu1147	0	0	0	0	0	0	0	0	0	0	0	0	0	0	0	0	0	0	0	0	0	0	0	0	0	0	0	0	0	0	0	0	0	0	0	0	0	0	0	0	0	0	0	0	0	0	0	0	0
Otu1148	0	0	0	0	0	0	0	0	0	0	0	0	0	0	0	0	0	0	0	0	0	0	0	0	0	0	0	0	0	0	0	0	0	0	0	0	0	0	0	0	0	0	0	0	0	0	0	0	0
Otu1149	0	0	0	0	0	0	0	0	0	0	0	0	0	0	0	0	0	0	0	0	0	0	0	0	0	0	0	0	0	0	0	0	0	0	0	0	0	0	0.0222469	0	0	0	0	0	0	0	0	0	0
Otu1150	0	0.0222469	0	0	0	0	0	0.0222469	0	0	0	0	0	0	0	0	0	0	0	0	0	0	0	0	0	0	0	0	0	0	0	0	0	0	0	0	0	0	0	0	0	0	0	0	0	0	0	0	0
Otu1151	0	0	0	0	0	0	0	0	0	0	0	0	0	0	0	0	0	0	0	0	0	0	0	0	0	0	0	0	0	0	0	0	0	0	0	0	0	0	0	0	0	0	0	0	0.0222469	0	0	0	0
Otu1152	0	0	0	0.0222469	0	0	0	0	0	0	0	0	0	0	0	0	0	0	0	0	0	0	0	0	0	0	0	0	0	0	0	0	0	0	0	0	0	0	0	0	0	0	0	0	0	0	0	0	0
Otu1153	0	0	0.0222469	0.0222469	0	0	0	0	0	0	0	0	0	0	0	0	0	0	0	0	0	0	0	0	0	0	0	0	0	0	0	0	0	0	0	0	0	0	0	0	0	0	0	0	0	0	0	0	0
Otu1154	0	0	0	0	0	0	0	0	0	0	0	0	0	0	0	0	0	0	0	0	0	0	0	0	0	0	0	0	0	0	0	0	0	0	0	0	0	0	0	0	0	0	0.0222469	0	0	0	0	0	0
Otu1155	0.0222469	0	0	0	0	0	0	0	0	0	0	0	0	0	0	0	0	0	0	0	0	0	0	0	0	0	0	0	0	0	0	0	0	0	0	0	0	0	0	0	0	0	0	0	0	0	0	0	0
Otu1156	0	0	0	0	0	0	0.0222469	0	0	0	0	0	0	0	0	0	0	0	0	0	0	0	0	0	0	0	0	0	0	0	0	0	0	0	0	0	0	0	0	0	0	0	0	0	0	0	0	0	0
Otu1157	0	0	0	0	0	0	0	0	0	0	0	0	0	0	0	0	0	0	0	0	0	0	0	0	0	0	0	0	0	0	0	0	0	0	0	0	0	0	0	0	0	0	0	0	0	0	0	0	0
Otu1158	0	0	0	0	0	0	0	0	0	0	0	0	0	0	0	0	0	0	0	0	0	0	0	0	0	0	0	0	0	0	0	0	0	0	0	0	0	0	0	0	0	0	0	0	0	0	0	0	0
Otu1159	0	0	0	0	0	0	0	0	0	0	0	0	0	0	0	0	0	0	0	0	0	0	0	0	0	0	0.0222469	0	0	0	0	0	0	0	0	0	0	0	0	0	0	0	0	0	0	0	0	0	0
Otu1160	0	0	0	0	0	0	0	0	0	0	0	0	0	0	0	0	0	0	0	0	0	0	0	0	0	0	0	0	0	0	0	0	0	0	0	0	0	0	0	0	0	0	0	0	0	0	0	0	0
Otu1161	0	0	0	0	0	0	0	0	0	0	0	0	0	0	0	0	0	0	0	0	0	0	0	0	0	0	0	0	0	0	0	0	0	0	0	0	0	0	0	0	0	0	0	0	0	0	0	0	0.0222469
Otu1162	0	0	0	0	0	0	0	0	0	0	0	0	0	0	0	0	0	0	0	0	0	0	0	0	0	0	0	0	0	0	0	0	0	0	0	0	0	0	0	0	0	0	0	0	0	0	0	0	0
Otu1163	0	0	0	0	0	0	0	0	0	0	0	0	0	0	0	0	0	0	0	0	0	0	0	0	0	0	0	0	0	0	0	0	0	0	0	0	0	0	0	0	0	0	0	0	0	0	0	0	0
Otu1164	0	0	0	0	0	0	0	0	0	0	0	0	0	0	0	0	0	0	0	0	0	0	0	0	0	0	0	0	0	0	0	0	0	0	0	0	0	0	0	0	0	0	0	0	0	0	0	0	0
Otu1165	0	0	0	0	0	0	0	0	0	0	0	0	0	0	0	0	0	0	0	0	0	0	0	0	0	0	0	0	0	0	0	0	0	0	0	0	0	0	0	0	0.0444939	0	0	0	0	0	0	0	0
Otu1166	0	0	0	0	0	0	0	0	0	0	0	0	0	0	0	0	0	0	0	0	0	0	0	0	0	0	0	0	0	0	0	0	0	0	0	0	0	0	0	0	0	0	0	0	0	0	0	0	0
Otu1167	0	0	0	0	0	0	0	0	0	0	0	0	0	0	0	0	0	0	0	0	0	0	0	0	0	0	0	0	0	0	0	0	0	0	0	0	0	0	0	0	0	0	0	0	0	0	0	0	0
Otu1168	0	0	0	0	0	0	0	0	0	0	0	0	0	0	0	0	0	0	0	0	0	0	0	0	0	0	0	0	0	0	0	0	0	0	0	0	0	0	0	0	0	0	0	0	0	0	0	0.0222469	0
Otu1169	0	0	0	0	0	0	0	0	0	0	0	0	0	0	0	0	0	0	0	0	0	0	0	0	0	0	0	0	0	0	0	0	0	0	0.0444939	0	0	0	0	0	0	0	0	0	0	0	0	0	0
Otu1170	0	0	0	0	0	0	0	0	0	0	0	0	0	0	0	0	0	0	0	0	0	0	0	0	0	0	0	0	0	0	0	0	0	0	0	0	0	0	0	0	0	0	0	0	0	0	0	0	0
Otu1171	0	0	0	0	0	0	0	0	0	0	0	0	0	0	0	0	0	0	0	0	0	0	0	0	0	0	0	0	0	0	0	0	0	0	0	0	0	0	0	0	0	0	0	0	0	0	0	0	0
Otu1172	0	0	0	0	0	0	0	0	0	0	0	0	0	0	0	0	0	0	0	0	0	0	0	0	0	0	0	0	0	0	0	0	0	0	0	0	0	0	0	0	0	0	0	0	0	0	0	0	0
Otu1173	0	0	0	0	0	0	0	0	0	0	0	0	0	0	0	0	0	0	0	0	0	0	0	0	0	0	0	0	0	0	0	0	0	0	0	0	0	0	0	0	0	0	0	0	0	0	0	0	0
Otu1174	0	0	0	0	0	0	0	0	0	0	0	0	0	0	0	0	0	0	0	0	0	0	0	0	0	0	0	0	0	0	0	0	0	0	0	0	0	0	0	0	0	0	0	0	0	0	0	0	0
Otu1175	0	0	0	0	0	0	0	0	0	0	0	0	0	0	0	0	0	0	0	0	0	0	0	0	0	0	0	0	0	0	0	0	0	0	0	0	0	0	0	0	0	0	0	0	0	0	0	0	0
Otu1176	0	0	0	0	0	0	0	0	0	0	0	0	0	0	0	0	0	0	0	0	0	0	0	0	0	0	0	0	0	0	0	0	0	0	0	0	0	0	0	0	0	0	0	0	0	0	0	0	0
Otu1177	0	0	0	0	0	0	0	0	0	0	0	0	0	0	0	0	0	0	0	0	0	0	0	0	0	0	0	0	0	0	0	0	0	0	0	0	0	0	0	0	0	0	0.0222469	0	0	0	0	0	0
Otu1178	0	0	0	0	0	0	0	0	0	0	0	0	0	0	0	0	0	0	0	0	0	0	0	0	0	0	0	0	0	0	0	0	0	0	0	0	0	0	0	0	0	0	0	0	0	0	0	0	0
Otu1179	0	0	0	0	0	0	0	0	0	0	0	0	0	0	0	0	0	0	0	0	0	0	0	0	0	0	0	0	0	0.0222469	0	0	0	0	0	0	0	0	0	0	0	0	0	0	0	0	0	0	0
Otu1180	0	0	0	0	0.0222469	0	0	0	0	0.0222469	0	0	0	0	0	0	0	0	0	0	0	0	0	0	0	0	0	0	0	0	0	0	0	0	0	0	0	0	0	0	0	0	0	0	0	0	0	0	0
Otu1181	0	0	0	0	0	0	0	0	0	0	0	0	0	0	0	0	0	0	0	0	0	0	0	0	0	0	0	0	0	0	0	0	0	0	0	0	0	0	0	0	0	0	0	0	0	0	0	0	0
Otu1182	0	0	0	0	0	0	0	0	0	0	0	0	0	0	0	0	0	0	0	0	0	0	0	0	0	0	0	0	0	0	0	0	0	0	0	0	0	0	0	0	0	0	0	0	0	0	0	0	0
Otu1183	0	0	0	0	0	0	0	0	0	0	0	0	0	0	0	0	0	0	0	0	0	0	0	0	0	0	0	0	0	0	0	0	0	0	0	0	0	0	0	0	0	0	0	0	0	0	0	0	0
Otu1184	0	0	0	0.0222469	0	0	0	0	0	0.0222469	0	0	0	0	0	0	0	0	0	0	0	0	0	0	0	0	0	0	0	0	0	0	0	0	0	0	0	0	0	0	0	0	0	0	0	0	0	0	0
Otu1185	0	0	0	0	0	0	0	0	0	0	0	0	0	0	0	0	0	0	0	0	0	0	0	0	0	0	0	0	0	0	0	0	0	0	0	0	0	0	0	0	0	0	0.0222469	0	0	0	0	0	0
Otu1186	0	0	0	0	0	0	0	0	0	0	0	0	0	0	0	0	0	0	0	0	0	0	0	0	0	0	0	0	0	0	0	0	0	0	0	0	0	0	0	0	0	0	0	0.0222469	0	0	0	0	0
Otu1187	0	0	0	0.0222469	0.0222469	0	0	0	0	0	0	0	0	0	0	0	0	0	0	0	0	0	0	0	0	0	0	0	0	0	0	0	0	0	0	0	0	0	0	0	0	0	0	0	0	0	0	0	0
Otu1188	0	0	0	0	0	0	0	0	0	0	0	0	0	0	0	0	0	0	0	0	0	0	0	0	0	0	0	0	0	0	0	0.0222469	0	0	0	0	0	0	0	0	0	0	0	0	0	0	0	0	0
Otu1189	0	0	0	0	0	0	0	0	0	0	0	0	0	0	0	0	0	0	0	0	0	0	0	0	0	0	0	0	0	0	0	0	0	0	0	0	0	0	0	0	0	0	0	0	0	0	0	0	0
Otu1190	0	0	0	0	0	0	0	0	0	0	0	0	0	0	0	0	0	0	0	0	0	0	0	0	0	0	0	0	0	0	0	0	0	0	0	0.0222469	0	0	0	0	0	0	0	0	0	0	0	0	0
Otu1191	0	0	0	0	0	0	0	0	0	0	0	0	0	0	0	0	0	0	0	0	0	0	0	0	0	0	0	0	0	0	0	0	0	0	0	0	0	0	0	0	0	0	0	0	0	0	0	0	0
Otu1192	0	0	0	0	0	0	0	0	0	0	0	0	0	0	0	0	0	0	0	0	0	0	0	0	0	0	0	0	0	0	0	0	0	0	0	0	0	0	0	0	0	0	0	0	0	0	0	0	0
Otu1193	0	0	0	0	0	0	0	0	0	0	0	0	0	0	0	0	0	0	0	0	0	0	0	0	0	0	0	0	0	0	0	0	0.0222469	0	0	0	0	0	0	0	0	0	0	0	0	0	0	0	0
Otu1194	0	0	0	0	0	0	0	0	0	0	0	0	0	0	0	0	0	0	0	0	0	0	0	0	0	0	0	0	0	0	0	0	0	0	0	0	0	0	0	0	0	0	0	0	0	0	0	0	0
Otu1195	0	0	0	0	0	0	0	0	0	0	0	0	0	0	0	0	0	0	0	0	0	0	0	0	0	0	0	0	0	0	0	0	0	0	0	0	0	0	0	0	0	0	0	0	0	0	0	0	0
Otu1196	0	0	0	0	0	0	0	0	0	0	0	0	0	0	0	0	0	0	0	0	0	0	0	0	0	0	0	0	0	0	0	0	0	0	0	0	0	0	0	0	0	0	0	0	0	0	0	0	0
Otu1197	0	0	0	0	0	0	0	0	0	0	0	0	0	0	0	0	0	0	0	0	0	0	0	0	0	0	0	0	0	0	0	0	0	0	0	0	0	0	0	0	0	0	0	0	0	0	0	0	0
Otu1198	0	0	0	0	0	0	0	0	0	0	0	0	0	0	0	0	0	0	0	0	0	0	0	0	0	0	0	0	0	0	0	0	0	0	0	0	0	0	0	0	0	0	0	0	0	0	0	0	0
Otu1199	0	0	0	0	0	0	0	0	0	0	0	0	0	0	0	0	0	0	0	0	0	0	0	0	0	0	0	0	0	0	0	0	0	0	0	0	0	0	0	0	0	0	0	0	0	0	0	0	0
Otu1200	0	0	0	0	0	0	0	0	0	0	0	0	0	0	0	0	0	0	0	0	0	0	0	0	0	0	0	0	0	0	0	0	0	0	0	0	0	0	0	0	0	0	0	0	0	0	0	0	0
Otu1201	0	0	0	0	0	0	0	0	0	0	0	0	0	0	0	0	0	0	0	0	0	0	0	0	0	0	0	0	0	0	0	0	0	0	0	0	0	0	0	0	0	0	0	0	0	0	0	0	0
Otu1202	0	0	0.0222469	0	0	0	0	0	0	0	0	0	0	0.0222469	0	0	0	0	0	0	0	0	0	0	0	0	0	0	0	0	0	0	0	0	0	0	0	0	0	0	0	0	0	0	0	0	0	0	0
Otu1203	0	0	0	0	0	0	0	0	0	0	0	0	0	0	0	0	0	0	0	0	0	0	0	0	0	0	0	0	0	0	0	0	0	0	0	0	0	0	0	0	0	0	0	0	0	0	0	0	0
Otu1204	0	0	0	0	0	0	0	0	0	0	0	0	0	0	0	0	0	0	0	0	0	0	0	0.0222469	0	0	0	0	0	0	0	0	0	0	0	0	0	0	0	0	0	0	0	0	0	0	0	0	0
Otu1205	0	0	0	0.0222469	0	0	0	0	0	0.0222469	0	0	0	0	0	0	0	0	0	0	0	0	0	0	0	0	0	0	0	0	0	0	0	0	0	0	0	0	0	0	0	0	0	0	0	0	0	0	0
Otu1206	0	0	0.0222469	0	0	0	0	0	0	0	0	0	0	0	0	0	0	0	0	0	0	0	0	0	0	0	0	0	0	0	0	0	0	0	0	0	0	0	0	0	0	0	0	0	0	0	0	0	0
Otu1207	0	0	0	0	0	0	0	0	0	0	0	0	0	0	0	0	0	0	0	0	0	0	0	0	0	0	0	0	0	0	0.0222469	0	0	0	0	0	0	0	0	0	0	0	0	0	0	0	0	0	0
Otu1208	0	0	0	0	0	0	0	0	0	0	0	0	0	0	0	0	0	0	0	0	0	0	0	0	0	0	0	0	0	0	0	0	0	0	0	0	0	0	0	0	0	0	0	0	0	0	0	0	0
Otu1209	0	0	0	0	0	0	0	0	0	0	0	0	0	0	0	0	0	0	0	0	0	0	0	0	0	0	0	0	0	0	0	0	0	0	0	0	0	0	0	0	0	0	0	0	0	0	0	0	0
Otu1210	0	0	0	0	0	0	0	0	0	0	0	0	0	0	0	0	0	0	0	0	0	0	0	0	0	0	0	0	0	0	0	0	0	0	0	0	0	0	0	0	0	0	0	0	0	0	0	0	0
Otu1211	0	0	0	0	0	0	0	0	0	0	0	0	0	0	0	0	0	0	0	0	0	0	0	0	0	0	0	0	0	0	0	0	0	0	0	0	0	0	0	0	0	0	0	0	0	0	0	0	0
Otu1212	0	0	0	0	0	0	0	0	0	0	0	0	0	0	0	0	0	0	0	0	0	0	0	0	0	0	0	0	0	0	0	0	0	0	0	0	0	0	0	0	0	0	0	0	0	0	0	0	0
Otu1213	0	0	0	0	0	0	0	0	0	0	0	0	0	0	0	0	0	0	0	0	0	0	0	0	0	0	0	0	0	0	0	0	0	0	0	0	0	0	0	0	0	0	0	0	0	0	0	0	0
Otu1214	0	0	0	0	0	0	0	0	0	0	0	0	0	0	0	0	0	0	0	0	0	0	0	0	0	0	0	0	0	0	0	0	0	0	0	0	0	0	0	0	0	0	0	0	0	0	0	0	0
Otu1215	0	0	0	0	0	0	0	0	0	0	0	0	0	0	0	0	0	0	0	0	0	0	0	0	0	0	0	0	0	0	0	0	0	0	0	0	0	0	0	0	0	0	0	0	0	0	0	0	0
Otu1216	0	0	0	0	0	0	0	0	0	0	0	0	0	0	0	0	0	0	0	0	0	0	0	0	0	0	0	0	0	0	0	0	0	0	0	0	0.0222469	0	0	0	0	0	0	0	0	0	0	0	0
Otu1217	0	0	0	0	0	0	0	0	0	0	0	0	0	0	0	0	0	0	0	0	0	0	0	0	0	0	0	0	0	0	0	0	0	0	0	0	0	0	0	0	0	0	0	0	0	0	0	0	0
Otu1218	0	0	0	0	0	0	0	0	0	0	0	0	0	0	0	0	0	0	0	0	0	0	0	0	0	0	0	0	0	0	0	0	0	0	0	0	0	0	0	0	0	0	0	0	0	0	0.0222469	0	0
Otu1219	0	0	0	0	0	0	0	0	0	0	0	0	0	0	0	0	0	0	0	0	0	0	0	0	0	0	0	0	0	0	0	0	0	0	0	0	0	0	0	0	0	0	0	0	0	0	0	0	0
Otu1220	0	0	0	0	0	0	0.0222469	0	0	0	0	0	0	0	0	0	0	0	0	0	0	0	0	0	0	0	0	0	0	0	0	0	0	0	0	0	0	0	0	0	0	0	0	0	0	0	0	0	0
Otu1221	0	0	0	0	0	0	0	0	0	0	0	0	0	0	0	0	0	0	0	0	0	0	0	0	0	0	0	0.0222469	0	0	0	0	0	0	0	0	0	0	0	0	0	0	0	0	0	0	0	0	0
Otu1222	0	0	0	0	0	0	0	0	0	0	0	0	0	0	0	0	0	0	0	0	0	0	0	0	0	0	0.0222469	0	0	0	0	0	0	0	0	0	0	0	0	0	0	0	0	0	0	0	0	0	0
Otu1223	0	0	0	0	0	0	0	0	0	0	0	0	0	0	0	0	0	0	0	0	0	0	0	0	0	0	0	0	0	0	0.0222469	0	0	0	0	0	0	0	0	0	0	0	0	0	0	0	0	0	0
Otu1224	0	0	0	0.0222469	0	0	0	0	0	0	0	0	0	0	0	0	0	0	0	0	0	0	0	0	0	0	0	0	0	0	0	0	0	0	0	0	0	0	0	0	0	0	0	0	0	0	0	0	0
Otu1225	0	0	0	0	0	0	0	0	0	0	0	0	0	0	0	0	0	0	0	0	0	0	0	0	0	0	0	0	0	0	0	0	0	0	0	0	0	0	0	0	0	0	0	0	0	0	0	0	0
Otu1226	0	0	0	0	0	0	0	0	0	0	0	0	0	0	0	0	0	0	0	0	0	0	0	0	0	0	0	0	0	0.0222469	0	0	0	0	0	0	0	0	0	0	0	0	0	0	0	0	0	0	0
Otu1227	0	0	0	0	0	0	0	0	0	0	0	0	0	0	0	0	0	0	0	0	0	0	0	0	0	0	0	0	0	0	0	0	0	0	0	0	0	0	0	0	0	0	0	0	0	0	0	0	0
Otu1228	0	0	0	0	0	0	0	0	0	0	0	0	0	0	0	0	0	0	0	0	0	0	0	0	0	0	0	0	0	0	0	0	0	0.0222469	0	0	0	0	0	0	0	0	0	0	0	0	0	0	0
Otu1229	0	0	0	0	0	0	0	0	0	0	0	0	0	0	0	0	0	0	0	0	0	0	0	0	0	0	0	0	0	0	0	0	0	0	0	0	0	0	0	0	0	0	0	0	0	0	0	0	0
Otu1230	0	0	0	0	0	0	0	0	0	0	0	0	0	0	0	0	0	0	0	0	0	0	0	0	0	0	0	0	0	0	0	0	0	0	0	0	0	0	0	0	0	0	0	0	0	0	0	0	0
Otu1231	0	0	0	0	0	0	0	0	0	0	0	0	0	0	0	0	0	0	0	0	0	0	0	0	0	0	0	0	0	0	0	0	0	0	0	0	0	0	0	0	0	0	0	0	0	0	0	0	0
Otu1232	0	0	0	0	0	0	0	0	0	0	0	0	0	0	0	0	0	0	0	0	0	0	0	0	0	0	0	0	0	0	0	0	0	0	0	0	0	0	0	0	0	0	0	0	0	0	0	0	0
Otu1233	0	0	0	0	0	0	0	0	0	0	0	0	0	0	0	0	0	0	0	0	0	0	0	0	0	0	0	0	0	0	0	0	0	0	0	0	0	0	0	0	0	0	0	0	0	0	0	0	0
Otu1234	0	0	0	0	0	0	0	0	0	0	0	0	0	0	0	0	0	0	0	0	0	0	0	0	0	0	0	0	0	0	0	0	0	0	0	0	0	0	0	0	0	0	0	0	0	0	0	0	0
Otu1235	0	0	0	0	0	0	0	0	0	0	0	0	0	0	0	0	0	0	0	0	0	0	0	0	0	0	0	0	0	0	0	0	0	0	0	0	0	0	0	0	0	0	0	0	0	0	0	0	0
Otu1236	0	0	0	0	0	0	0	0	0	0	0	0	0	0	0	0	0	0	0	0	0	0	0	0	0	0	0	0	0	0	0	0	0	0	0	0	0	0	0	0	0	0	0	0	0	0	0	0	0
Otu1237	0	0	0	0	0	0	0	0	0	0	0	0	0	0	0	0	0	0	0	0	0	0	0	0	0	0	0	0	0	0	0	0	0	0.0222469	0	0	0	0	0	0	0	0	0	0	0	0	0	0	0
Otu1238	0	0	0	0	0	0	0	0	0	0	0	0	0	0	0	0	0	0	0	0	0	0	0	0	0	0	0	0	0	0	0	0	0	0	0	0	0	0	0	0	0	0	0	0	0	0	0	0	0
Otu1239	0	0	0	0	0	0	0	0	0	0	0	0	0	0	0	0	0	0	0	0	0	0	0	0	0	0	0	0	0	0	0	0.0222469	0	0	0	0	0	0	0	0	0	0	0	0	0	0	0	0	0
Otu1240	0	0	0	0	0	0	0	0	0	0	0	0	0	0	0	0	0	0	0	0	0	0	0	0	0	0	0	0	0.0222469	0	0	0	0	0	0	0	0	0	0	0	0	0	0	0	0	0	0	0	0
Otu1241	0	0	0	0	0	0	0	0	0	0	0	0	0	0	0	0	0	0	0	0	0	0	0	0	0	0	0	0	0	0	0	0	0	0	0	0	0	0	0	0	0	0	0	0	0	0	0	0	0
Otu1242	0	0	0	0	0	0	0	0	0	0	0	0	0	0	0	0	0	0	0	0	0	0	0	0	0	0	0	0	0	0	0	0	0	0	0	0	0	0	0	0	0	0	0	0	0	0	0	0	0
Otu1243	0	0	0	0	0	0	0	0	0	0	0	0	0	0	0	0	0	0	0	0	0	0	0	0	0	0	0	0	0	0	0	0	0	0	0	0	0	0	0	0	0	0	0	0	0	0	0	0	0
Otu1244	0	0	0	0	0	0	0	0	0	0	0	0	0	0	0	0	0	0	0	0	0	0	0	0	0	0	0	0	0	0	0	0	0	0	0	0	0	0	0	0	0	0	0	0	0	0	0	0	0
Otu1245	0	0	0	0	0	0	0	0	0	0	0	0	0	0	0	0	0	0	0	0	0	0	0	0	0	0	0	0	0	0	0	0	0	0	0	0	0	0	0	0	0	0	0	0	0	0	0	0	0
Otu1246	0	0	0	0	0	0	0	0	0	0	0	0	0	0	0	0	0	0	0	0	0	0	0	0	0	0	0	0	0	0	0	0	0	0	0	0	0	0	0	0.0222469	0	0	0	0	0	0	0	0	0
Otu1247	0	0	0	0	0	0	0	0	0	0	0	0	0	0	0	0	0	0	0	0	0	0	0	0	0	0	0	0	0	0	0	0	0	0	0	0	0	0	0	0	0	0	0	0	0	0	0	0	0
Otu1248	0	0	0	0	0	0	0	0	0	0	0	0	0.0222469	0	0	0	0	0	0	0	0	0	0	0	0	0	0	0	0	0	0	0	0	0	0	0	0	0	0	0	0	0	0	0	0	0	0	0	0
Otu1249	0	0	0	0	0	0	0	0	0	0	0	0	0	0	0	0	0	0	0	0	0	0	0	0	0	0	0	0	0	0	0	0	0	0	0	0	0	0	0	0	0	0	0	0	0	0	0	0	0
Otu1250	0	0	0	0	0	0	0	0	0	0	0	0	0	0	0	0	0	0	0	0	0	0	0	0	0	0	0	0	0	0	0	0	0	0	0	0	0	0	0	0	0	0	0	0	0	0	0	0	0
Otu1251	0	0	0	0	0	0	0	0	0	0	0	0	0	0	0	0	0	0	0	0	0	0	0	0	0	0	0	0	0	0	0	0	0	0	0	0	0	0	0	0	0	0	0	0	0	0	0	0	0
Otu1252	0	0	0	0	0	0	0	0	0	0	0	0	0	0	0	0	0	0	0	0	0	0	0	0	0	0	0	0	0	0	0	0	0	0	0	0	0	0	0	0	0	0	0	0	0	0	0	0	0
Otu1253	0	0	0	0	0	0	0	0	0	0	0	0	0	0	0	0	0	0	0	0	0	0	0	0	0	0	0	0.0222469	0	0	0	0	0	0	0	0	0	0	0	0	0	0	0	0	0	0	0	0	0
Otu1254	0	0	0	0	0	0	0	0	0	0	0	0	0	0	0	0	0	0	0	0	0	0	0	0	0	0	0	0	0	0	0	0	0	0	0	0	0	0	0	0	0	0	0	0	0	0	0	0	0
Otu1255	0	0	0	0	0	0	0	0	0	0	0	0	0	0	0	0	0	0	0	0	0	0	0	0	0	0	0	0	0	0	0	0	0	0	0	0	0	0	0	0	0	0	0	0	0	0	0	0	0
Otu1256	0	0	0	0	0	0	0	0	0	0	0	0	0	0	0	0	0	0	0	0	0	0	0	0	0	0	0	0	0	0	0	0	0	0	0	0	0	0	0	0	0	0	0	0	0	0	0	0	0
Otu1257	0	0	0	0	0	0	0	0	0	0	0	0	0	0	0	0	0	0	0	0	0	0	0	0	0	0	0	0	0	0	0	0	0	0	0	0	0	0	0	0	0	0	0	0	0	0	0	0	0
Otu1258	0	0	0	0	0	0	0	0	0	0	0	0	0	0	0	0	0	0	0	0	0	0	0	0	0	0	0	0	0	0	0	0	0	0	0	0	0	0	0	0	0	0	0	0	0	0	0	0	0
Otu1259	0	0	0	0	0	0	0.0222469	0	0	0	0	0	0	0	0	0	0	0	0	0	0	0	0	0	0	0	0	0	0	0	0	0	0	0	0	0	0	0	0	0	0	0	0	0	0	0	0	0	0
Otu1260	0	0	0	0	0	0	0	0	0	0	0	0	0	0	0	0	0	0	0	0	0	0	0	0	0	0	0	0	0	0	0	0	0	0	0	0	0	0	0	0	0	0	0	0	0	0	0	0	0
Otu1261	0	0	0	0	0	0	0	0	0	0	0	0	0	0	0	0	0	0	0	0	0	0	0	0	0	0	0	0	0	0	0	0	0	0	0	0	0	0	0	0	0	0	0	0.0222469	0	0	0	0	0
Otu1262	0	0	0	0	0	0	0	0	0	0	0	0	0	0	0	0	0	0	0	0	0	0	0	0	0	0	0	0	0	0	0	0	0	0	0	0	0	0	0	0	0	0	0	0	0	0	0	0	0
Otu1263	0	0	0	0	0	0	0	0	0	0	0	0	0	0	0	0	0	0	0	0	0	0	0	0	0	0	0	0	0	0	0	0	0	0	0	0	0	0	0	0	0	0	0	0	0	0	0	0	0
Otu1264	0	0	0	0	0	0	0	0	0	0	0	0	0	0	0	0	0	0	0	0	0	0	0	0	0	0	0	0	0	0	0	0	0	0	0	0.0222469	0	0	0	0	0	0	0	0	0	0	0	0	0
Otu1265	0	0	0	0	0	0	0	0	0	0	0	0	0	0	0	0	0	0	0	0	0	0	0	0	0	0	0	0	0	0	0	0	0	0	0	0	0	0	0	0	0	0	0	0	0	0	0	0	0
Otu1266	0	0	0	0.0222469	0	0	0	0	0	0	0	0	0	0	0	0	0	0	0	0	0	0	0	0	0	0	0	0	0	0	0	0	0	0	0	0	0	0	0	0	0	0	0	0	0	0	0	0	0
Otu1267	0	0	0	0	0	0	0	0	0	0	0	0	0	0	0	0	0	0	0	0	0	0	0	0	0	0	0	0	0	0	0	0	0	0	0	0	0	0	0	0	0	0	0	0	0	0	0	0	0
Otu1268	0	0	0	0	0	0	0	0	0	0	0	0	0	0	0	0	0	0	0	0	0	0	0	0	0	0	0	0	0	0	0	0	0	0	0	0	0	0	0	0	0	0	0	0	0	0	0	0	0
Otu1269	0	0	0	0	0	0	0	0	0	0	0	0	0	0	0	0	0	0	0	0	0	0	0	0	0	0	0	0	0	0	0	0	0	0	0	0	0	0	0	0	0	0	0	0	0	0	0	0	0
Otu1270	0	0	0	0	0	0	0	0	0	0	0	0	0	0	0	0	0	0	0	0	0	0	0	0	0	0	0	0	0	0	0	0	0.0222469	0	0	0	0	0	0	0	0	0	0	0	0	0	0	0	0
Otu1271	0	0	0	0	0	0	0	0	0	0	0	0	0	0	0	0	0	0	0	0	0	0	0	0	0	0	0	0	0	0	0	0	0	0	0	0	0	0	0	0	0	0	0	0	0	0	0	0	0
Otu1272	0	0	0	0	0	0	0	0	0	0	0	0	0	0	0	0	0	0	0	0	0	0	0	0	0	0	0	0	0	0	0	0	0	0	0	0	0	0	0	0	0	0	0	0	0	0	0	0	0
Otu1273	0	0	0	0	0	0	0	0	0	0	0	0	0	0	0	0	0	0	0	0	0	0	0	0	0	0	0	0	0	0	0	0	0	0	0	0	0	0	0	0	0	0	0	0	0	0	0	0	0
Otu1274	0	0	0	0	0	0	0	0	0	0	0	0	0	0	0	0	0	0	0	0	0	0	0	0	0	0	0	0	0	0	0	0	0	0	0	0	0	0	0	0	0	0	0	0	0	0	0	0	0
Otu1275	0	0	0	0	0	0	0	0	0	0	0	0	0	0	0	0	0	0	0	0	0	0	0	0	0	0	0	0	0	0	0	0	0	0	0.0222469	0	0	0	0	0	0	0	0	0	0	0	0	0	0
Otu1276	0	0	0	0	0	0	0	0	0	0	0	0	0	0	0	0	0	0	0	0	0	0	0	0	0	0	0	0	0	0	0	0	0	0	0	0	0	0	0	0	0	0	0	0	0	0	0	0	0
Otu1277	0	0	0	0	0	0	0	0	0	0	0	0	0	0	0	0	0	0	0	0	0	0	0	0	0	0	0	0	0	0	0	0	0	0	0	0	0	0	0	0	0	0	0	0	0	0	0	0	0
Otu1278	0	0	0	0	0	0	0	0	0	0	0	0	0	0	0	0	0	0	0	0	0	0	0	0	0	0	0	0	0	0	0	0	0	0	0	0	0	0	0	0	0.0222469	0	0	0	0	0	0	0	0
Otu1279	0	0	0	0	0	0	0	0	0	0	0	0.0222469	0	0	0	0	0	0	0	0	0	0	0	0	0	0	0	0	0	0	0	0	0	0	0	0	0	0	0	0	0	0	0	0	0	0	0	0	0
Otu1280	0	0	0	0	0	0	0	0	0	0	0	0	0	0	0	0	0	0	0	0	0	0	0	0.0222469	0	0	0	0	0	0	0	0	0	0	0	0	0	0	0	0	0	0	0	0	0	0	0	0	0
Otu1281	0	0	0	0	0	0	0	0	0	0	0	0	0	0	0	0	0	0	0	0	0	0	0	0	0	0	0	0	0	0	0	0	0	0	0	0	0	0	0	0	0	0	0	0	0	0	0	0	0.0222469
Otu1282	0	0	0	0	0	0	0	0	0	0	0	0	0	0	0	0	0	0	0	0	0	0	0	0	0	0	0	0	0	0	0	0	0	0	0	0	0	0	0	0	0	0	0	0	0	0	0	0	0
Otu1283	0	0	0	0	0	0	0	0	0	0	0	0	0	0	0	0	0	0	0	0	0	0	0	0	0	0	0	0	0	0	0	0	0	0	0	0	0	0	0	0	0	0	0	0	0	0	0	0	0
Otu1284	0	0	0	0	0	0	0	0	0	0	0	0	0	0	0	0	0	0	0	0	0	0	0	0	0	0	0	0	0	0	0	0	0	0	0	0	0	0	0	0	0	0	0	0	0	0	0	0	0
Otu1285	0	0	0	0	0	0	0	0	0	0	0	0	0	0	0	0	0	0	0	0	0	0	0	0	0	0	0	0	0	0	0	0	0	0	0	0	0	0	0	0	0	0	0	0	0	0	0	0	0
Otu1286	0	0	0	0	0	0	0	0	0	0	0	0	0	0	0	0	0	0	0	0	0	0	0	0	0	0	0	0	0	0	0	0	0.0222469	0	0	0	0	0	0	0	0	0	0	0	0	0	0	0	0
Otu1287	0	0	0	0	0	0	0	0	0	0	0	0	0	0	0	0	0	0	0	0	0	0	0	0	0	0	0.0222469	0	0	0	0	0	0	0	0	0	0	0	0	0	0	0	0	0	0	0	0	0	0
Otu1288	0	0	0	0	0	0	0	0	0	0	0	0	0	0	0	0	0	0	0	0	0	0	0	0	0	0	0	0	0	0	0	0	0	0	0	0	0	0	0	0	0	0	0	0	0	0	0	0	0
Otu1289	0	0	0	0	0	0	0	0	0	0	0	0	0	0	0	0	0	0	0	0	0	0	0	0	0	0	0	0	0	0	0	0	0	0	0	0	0	0	0	0	0	0	0	0	0.0222469	0	0	0	0
Otu1290	0	0	0	0	0	0	0	0	0	0	0	0	0	0	0	0	0	0	0	0	0	0	0	0	0	0	0	0	0	0	0	0	0	0	0	0	0	0	0	0	0	0	0	0	0	0	0	0	0
Otu1291	0	0	0	0	0	0	0	0	0	0	0	0	0	0	0	0	0	0	0	0	0	0	0	0	0	0	0	0	0	0	0	0	0	0	0	0	0	0	0	0	0	0	0	0	0	0	0	0	0
Otu1292	0	0	0	0	0	0	0	0	0	0	0	0	0	0	0	0	0	0	0	0	0	0	0	0	0	0	0	0	0	0	0	0	0	0	0	0	0	0	0	0	0	0	0	0	0	0	0	0	0
Otu1293	0	0	0	0	0	0	0	0	0	0	0	0	0	0	0	0	0	0	0	0	0	0	0	0	0	0	0	0	0	0	0	0	0	0	0	0	0	0	0	0	0	0	0	0	0	0	0	0	0
Otu1294	0	0	0	0	0	0	0	0	0	0	0	0	0	0	0	0	0	0	0	0	0	0	0	0	0	0	0	0	0	0	0	0	0	0	0	0	0	0	0	0	0	0	0	0	0	0	0	0	0
Otu1295	0	0	0	0	0	0	0	0	0	0	0	0	0	0	0	0	0	0	0	0	0	0	0	0	0	0	0	0	0	0	0	0	0	0	0	0	0	0	0	0	0	0	0	0	0	0	0	0	0
Otu1296	0	0	0	0	0	0	0	0	0	0	0	0	0	0.0222469	0	0	0	0	0	0	0	0	0	0	0	0	0	0	0	0	0	0	0	0	0	0	0	0	0	0	0	0	0	0	0	0	0	0	0
Otu1297	0	0	0	0	0	0	0	0	0	0	0	0	0	0	0	0	0	0	0	0	0	0	0	0	0	0	0	0	0	0	0	0	0	0	0	0	0	0	0	0	0	0	0	0	0	0	0	0	0
Otu1298	0	0	0	0	0	0	0	0	0	0	0	0	0	0	0	0	0	0	0	0	0	0	0	0	0	0	0	0	0	0	0	0	0	0	0	0	0	0	0	0	0.0222469	0	0	0	0	0	0	0	0
Otu1299	0	0	0	0	0	0	0	0	0	0	0	0	0	0	0	0	0	0	0	0	0	0	0	0	0	0	0	0	0	0	0	0	0	0	0	0	0	0	0	0	0	0	0	0	0	0	0	0	0
Otu1300	0	0	0	0	0	0	0	0	0	0	0	0	0	0	0	0	0	0	0	0	0	0	0	0	0	0	0	0	0	0	0	0	0	0	0	0	0	0.0222469	0	0	0	0	0	0	0	0	0	0	0
Otu1301	0	0	0	0	0	0	0	0	0	0	0	0	0	0	0	0	0	0	0	0	0	0	0	0	0	0	0	0	0	0	0	0	0	0	0	0	0	0	0	0	0	0	0	0	0	0	0	0	0
Otu1302	0	0	0	0	0	0	0	0	0	0	0	0	0	0	0	0	0	0	0	0	0	0	0	0	0	0	0	0	0	0	0	0	0	0	0	0	0	0	0	0	0	0	0	0	0	0	0	0	0
Otu1303	0	0	0	0	0	0	0	0	0	0	0	0	0	0	0	0	0	0	0	0	0	0	0	0	0	0	0	0	0	0	0	0	0	0	0	0	0	0	0	0	0	0	0	0	0	0	0	0	0
Otu1304	0	0	0	0	0	0	0	0	0	0	0	0	0	0	0	0	0	0	0	0	0	0	0	0	0	0	0	0	0	0	0	0.0222469	0	0	0	0	0	0	0	0	0	0	0	0	0	0	0	0	0
Otu1305	0	0	0	0	0	0	0	0	0	0	0	0	0	0	0	0	0	0	0	0	0	0	0	0	0	0	0	0	0	0	0	0	0	0	0	0	0	0	0	0	0	0	0	0	0	0	0	0	0
Otu1306	0	0	0	0	0	0	0	0	0	0	0	0	0	0	0	0	0	0	0	0	0	0	0	0	0	0	0	0	0	0	0	0	0	0	0	0	0	0	0	0	0	0	0	0	0	0	0	0	0
Otu1307	0	0	0	0	0	0	0	0	0	0	0	0	0	0	0	0	0	0	0	0	0	0	0	0	0	0	0	0	0	0	0	0	0	0	0	0	0	0	0	0	0	0	0	0	0	0	0	0	0
Otu1308	0	0	0	0	0	0	0	0	0	0	0	0	0	0	0	0	0	0	0	0	0	0	0	0	0	0.0222469	0	0	0	0	0	0	0	0	0	0	0	0	0	0	0	0	0	0	0	0	0	0	0
Otu1309	0	0	0	0	0	0	0	0	0	0	0	0	0	0	0	0	0	0	0	0	0	0	0	0	0	0	0	0	0	0	0	0	0	0	0	0	0	0	0	0	0	0	0	0	0	0	0	0	0
Otu1310	0	0	0	0	0	0	0	0	0	0	0	0	0	0	0	0	0	0	0	0	0	0	0	0	0	0	0	0	0	0	0	0	0	0	0	0	0	0	0	0	0	0	0	0	0	0	0	0	0
Otu1311	0	0	0	0	0	0	0	0	0	0	0	0	0	0	0	0	0	0	0	0	0	0	0	0	0	0	0	0	0	0	0	0	0	0	0	0	0	0	0	0	0	0	0	0	0	0	0	0	0
Otu1312	0	0	0	0	0	0	0	0	0	0	0	0	0	0	0	0	0	0	0	0	0	0	0	0	0	0	0	0	0	0	0	0	0	0	0	0	0	0	0	0	0	0	0	0	0	0	0	0	0
Otu1313	0	0	0	0	0	0	0	0	0	0	0	0	0	0	0	0	0	0	0	0	0	0	0	0	0	0	0	0	0	0	0	0	0.0222469	0	0	0	0	0	0	0	0	0	0	0	0	0	0	0	0
Otu1314	0	0	0	0	0	0	0	0	0	0	0	0	0	0	0	0	0	0	0	0	0	0	0	0	0	0	0	0	0	0	0	0	0	0	0	0	0	0	0	0	0	0.0222469	0	0	0	0	0	0	0
Otu1315	0	0	0	0	0	0	0	0	0	0	0	0	0	0	0	0	0	0	0	0	0	0	0	0	0	0	0	0	0	0	0	0	0	0	0	0	0	0	0	0	0	0	0	0	0	0	0	0	0
Otu1316	0	0	0	0	0	0	0	0	0	0	0	0	0	0	0	0	0	0	0	0	0	0	0	0	0	0	0	0	0	0	0	0	0	0	0	0	0	0	0	0	0	0	0	0	0	0	0	0	0
Otu1317	0	0	0	0	0	0	0	0	0	0	0	0	0	0	0	0	0	0	0	0	0	0.0222469	0	0	0	0	0	0	0	0	0	0	0	0	0	0	0	0	0	0	0	0	0	0	0	0	0	0	0
Otu1318	0	0	0	0	0	0	0	0	0	0	0	0	0	0	0	0	0	0	0	0	0	0	0	0	0	0	0	0	0	0	0	0	0	0	0	0	0	0	0	0	0	0	0	0	0	0	0	0	0
Otu1319	0	0	0	0	0	0	0	0	0	0	0	0	0	0	0	0	0	0	0	0	0	0	0	0	0	0	0	0	0	0	0	0	0	0	0	0	0	0.0222469	0	0	0	0	0	0	0	0	0	0	0
Otu1320	0	0	0	0	0	0	0	0	0	0	0	0	0	0	0	0	0	0	0	0	0	0	0	0	0	0	0	0	0	0	0	0	0	0	0	0	0	0	0	0	0	0	0	0	0	0	0	0	0
Otu1321	0	0	0	0	0	0	0	0	0	0	0	0	0	0	0	0	0	0	0	0	0	0	0	0	0	0	0	0	0	0	0	0	0	0	0	0	0	0	0	0	0	0	0	0	0	0	0	0	0
Otu1322	0	0	0	0	0	0	0	0	0	0	0	0	0	0	0	0	0	0	0	0	0	0	0	0	0	0	0	0	0	0	0	0	0	0	0	0	0	0	0	0	0	0	0	0	0	0	0	0	0
Otu1323	0	0	0	0	0	0	0	0	0	0	0	0	0	0	0	0	0	0	0	0	0	0	0	0	0	0	0	0	0	0	0	0	0	0	0	0	0	0	0	0	0	0	0	0	0	0	0	0	0
Otu1324	0	0	0	0	0	0	0	0	0	0	0	0	0	0	0	0	0	0.0222469	0	0	0	0	0	0	0	0	0	0	0	0	0	0	0	0	0	0	0	0	0	0	0	0	0	0	0	0	0	0	0
Otu1325	0	0	0	0	0	0	0	0	0	0	0	0	0	0	0	0	0	0	0	0	0	0	0	0	0	0	0	0	0	0	0	0	0	0	0	0	0	0	0	0	0	0	0	0	0	0	0	0	0
Otu1326	0	0	0	0	0	0	0	0	0	0	0	0	0	0	0	0	0	0	0	0	0	0	0	0	0	0	0	0	0	0	0	0	0	0	0	0	0	0	0	0	0	0	0	0	0	0	0	0	0
Otu1327	0	0	0	0	0	0	0	0	0	0	0	0	0	0	0	0	0	0	0	0	0	0	0	0	0	0	0	0	0	0	0	0	0	0	0	0	0	0	0	0	0	0	0	0	0	0	0	0	0
Otu1328	0	0	0	0	0	0	0	0	0	0	0	0	0	0	0	0	0	0	0	0	0	0	0	0	0	0	0	0	0	0	0	0	0	0	0	0	0	0	0	0	0	0	0	0	0	0	0	0	0
Otu1329	0	0	0	0	0	0	0	0	0	0	0	0	0	0	0	0	0	0	0	0	0	0	0	0	0	0	0	0	0	0	0	0	0	0	0	0	0	0	0	0	0	0	0	0	0	0	0	0	0
Otu1330	0	0	0	0	0	0	0	0	0	0	0	0	0	0	0	0	0	0	0	0	0	0	0	0	0	0	0	0	0	0	0	0	0	0	0	0	0	0	0	0	0	0	0	0	0	0	0	0	0
Otu1331	0	0	0	0	0	0	0	0	0	0	0	0	0	0	0	0	0	0	0	0	0	0	0	0	0	0	0	0	0	0	0	0	0	0	0	0	0	0	0	0	0	0	0	0	0	0	0	0	0
Otu1332	0	0	0	0	0	0	0	0	0	0	0	0	0	0	0	0	0	0	0	0	0	0	0	0	0	0	0	0	0	0	0.0222469	0	0	0	0	0	0	0	0	0	0	0	0	0	0	0	0	0	0
Otu1333	0	0	0	0	0	0	0	0	0	0	0	0	0	0	0	0	0	0	0	0	0	0	0	0	0	0	0	0	0	0	0	0	0	0	0	0	0.0222469	0	0	0	0	0	0	0	0	0	0	0	0
Otu1334	0	0	0	0	0	0	0	0	0	0	0	0	0	0	0	0	0	0	0	0	0	0	0	0	0	0	0	0	0	0	0	0	0	0	0	0	0	0	0	0	0	0	0	0	0	0	0	0	0
Otu1335	0	0	0	0	0	0	0	0	0	0	0	0	0	0	0	0	0	0	0	0	0	0	0	0	0	0	0	0	0	0	0	0	0	0	0	0	0	0	0	0	0	0	0	0	0	0	0	0	0
Otu1336	0	0	0	0	0	0	0	0	0	0	0	0	0	0	0	0	0	0	0	0	0	0	0	0	0	0	0	0	0	0	0	0	0	0	0	0	0	0	0	0	0	0	0	0	0	0	0	0	0
Otu1337	0	0	0	0	0	0	0	0	0	0	0	0	0	0	0	0	0	0	0	0	0	0	0	0	0	0	0	0	0	0	0	0	0	0	0	0	0	0	0	0	0	0	0	0	0	0	0	0	0
Otu1338	0	0	0	0	0	0	0	0	0	0	0	0	0	0	0	0	0	0	0	0	0	0	0	0	0	0	0	0	0	0	0	0	0	0	0	0	0	0	0	0	0	0	0	0	0	0	0	0	0
Otu1339	0	0	0	0	0	0	0	0	0	0	0	0	0	0	0	0	0	0	0	0	0	0	0	0	0	0	0	0	0	0	0	0	0	0	0	0	0	0	0	0	0	0	0	0	0	0	0.0222469	0	0
Otu1340	0	0	0	0	0	0	0	0	0	0	0	0	0	0	0	0	0	0	0	0	0	0	0	0	0	0	0	0	0	0	0	0	0	0	0	0	0	0	0	0	0	0	0	0	0	0	0	0	0
Otu1341	0	0	0	0	0.0222469	0	0	0	0	0	0	0	0	0	0	0	0	0	0	0	0	0	0	0	0	0	0	0	0	0	0	0	0	0	0	0	0	0	0	0	0	0	0	0	0	0	0	0	0
Otu1342	0	0	0	0	0	0	0	0	0	0	0	0	0	0	0	0	0	0	0	0	0	0	0	0	0	0	0	0	0	0	0	0	0	0	0	0	0	0	0	0	0	0	0	0	0	0	0	0	0
Otu1343	0	0	0	0	0	0	0	0	0	0	0	0	0	0	0	0	0	0	0	0	0	0	0	0	0	0	0	0	0	0	0	0	0	0	0	0	0	0	0	0	0	0	0	0	0	0	0	0	0
Otu1344	0	0	0	0	0	0	0	0.0222469	0	0	0	0	0	0	0	0	0	0	0	0	0	0	0	0	0	0	0	0	0	0	0	0	0	0	0	0	0	0	0	0	0	0	0	0	0	0	0	0	0
Otu1345	0	0	0	0	0	0	0	0	0	0	0	0	0	0	0	0	0	0	0	0	0	0	0	0	0	0	0	0	0	0	0	0	0	0	0	0	0	0	0	0	0	0	0	0	0	0	0	0	0
Otu1346	0	0	0	0	0	0	0	0	0	0	0	0	0	0	0	0	0	0	0	0	0	0	0	0	0	0	0	0	0	0	0	0	0	0	0	0	0	0	0	0	0.0222469	0	0	0	0	0	0	0	0
Otu1347	0	0	0	0	0	0	0	0	0	0	0	0	0	0	0	0	0	0	0	0	0	0	0	0	0	0	0	0	0	0	0	0	0	0	0	0	0	0	0	0	0	0	0	0	0	0	0	0	0
Otu1348	0	0	0	0	0	0	0	0	0	0	0	0	0	0	0	0	0	0	0	0	0	0	0	0	0.0222469	0	0	0	0	0	0	0	0	0	0	0	0	0	0	0	0	0	0	0	0	0	0	0	0
Otu1349	0	0	0	0	0	0	0	0	0	0	0	0	0	0	0	0	0	0	0	0	0	0	0	0	0	0	0	0	0	0	0	0	0	0	0	0	0	0	0	0	0	0	0	0	0	0	0	0	0
Otu1350	0	0	0	0	0	0	0	0	0	0	0	0	0	0	0	0	0	0	0	0	0	0	0	0	0	0	0	0	0	0	0	0	0	0	0	0	0	0	0	0	0	0	0	0	0	0	0	0	0
Otu1351	0	0	0	0	0	0	0	0	0	0	0	0	0	0	0	0	0	0	0	0	0	0	0	0	0	0	0	0	0	0	0	0	0	0	0	0	0	0	0	0	0	0	0	0	0	0	0	0	0
Otu1352	0	0	0	0	0	0	0	0	0	0	0	0	0	0	0	0	0	0	0	0	0	0	0	0	0	0	0	0	0	0	0	0	0	0	0	0	0	0	0	0	0	0	0	0	0	0	0	0	0
Otu1353	0	0	0	0	0	0	0	0	0	0	0	0	0	0	0	0	0	0	0	0	0	0	0	0	0	0	0	0	0	0	0.0222469	0	0	0	0	0	0	0	0	0	0	0	0	0	0	0	0	0	0
Otu1354	0	0	0	0	0	0	0	0	0	0	0	0	0	0	0	0	0	0	0	0	0	0	0	0	0	0	0	0	0	0	0	0	0	0	0	0	0	0	0	0	0	0	0	0	0	0	0	0	0
Otu1355	0	0	0	0	0	0	0	0	0	0	0	0	0	0	0	0	0	0	0	0	0	0	0	0	0	0	0.0222469	0	0	0	0	0	0	0	0	0	0	0	0	0	0	0	0	0	0	0	0	0	0
Otu1356	0	0	0	0	0	0	0	0	0	0	0	0	0	0	0	0	0	0	0	0	0	0	0	0	0	0	0	0	0	0	0	0	0	0	0	0	0	0	0	0	0	0	0	0	0	0	0	0	0
Otu1357	0	0	0	0	0	0	0	0	0	0	0	0	0	0	0	0	0	0	0	0	0	0	0	0	0	0	0	0	0	0	0	0	0	0	0	0	0	0	0	0	0	0	0	0	0	0	0	0	0
Otu1358	0	0	0	0	0	0	0	0	0	0	0	0	0	0	0	0	0	0	0	0	0	0	0	0	0	0	0	0	0	0	0	0	0	0	0	0	0	0	0	0	0	0	0	0	0	0	0	0	0
Otu1359	0	0	0	0	0	0	0	0	0	0	0	0	0	0	0	0	0	0	0	0	0	0	0	0	0	0	0	0	0	0	0	0	0	0	0	0.0222469	0	0	0	0	0	0	0	0	0	0	0	0	0
Otu1360	0	0	0	0	0	0	0	0	0	0	0	0	0	0	0	0	0	0	0	0	0	0	0	0	0	0	0	0	0	0	0	0	0	0	0	0	0	0	0	0	0	0	0	0	0	0	0	0	0
Otu1361	0	0	0	0	0	0	0	0	0	0	0	0	0	0	0	0	0	0	0	0	0	0	0	0	0	0	0	0	0	0	0	0	0	0	0	0	0	0	0	0	0	0	0	0	0	0	0	0	0
Otu1362	0	0	0	0	0	0	0	0	0	0	0	0	0	0	0	0	0	0	0	0	0	0	0	0	0	0	0	0	0	0	0	0	0	0	0	0	0	0	0	0	0	0	0	0.0222469	0	0	0	0	0
Otu1363	0	0	0	0	0	0	0	0	0	0	0	0	0	0	0	0	0	0	0	0	0	0	0	0	0	0	0	0	0	0	0	0	0	0	0	0	0	0	0	0	0	0	0	0	0	0	0	0	0
Otu1364	0	0	0	0	0	0	0	0	0	0	0	0	0	0	0	0	0	0	0	0	0	0	0	0	0	0	0	0	0	0	0	0	0	0	0	0	0	0	0	0	0	0	0	0	0	0	0	0	0
Otu1365	0	0	0	0	0	0	0	0	0	0	0	0	0	0	0	0	0	0	0	0	0	0	0	0	0	0	0	0	0	0	0	0	0	0	0	0	0	0	0	0	0	0	0	0	0	0	0	0	0
Otu1366	0	0	0	0	0	0	0	0	0	0	0	0	0	0	0	0	0	0	0	0	0	0	0	0	0	0	0	0	0	0	0	0	0	0	0	0	0	0	0	0	0	0	0	0	0	0	0	0	0
Otu1367	0	0	0	0	0	0	0	0	0	0	0	0	0	0	0	0	0	0	0	0	0	0	0	0	0	0	0	0	0	0	0	0	0	0	0	0	0	0	0	0	0	0	0	0	0	0	0	0	0
Otu1368	0	0	0	0	0	0	0	0	0	0	0	0	0	0	0	0	0	0	0	0	0	0	0	0	0	0	0	0	0	0	0	0	0	0	0	0	0	0	0	0	0	0	0	0	0	0	0	0	0
Otu1369	0	0	0	0	0	0	0	0	0	0	0	0	0	0	0	0	0	0	0	0	0	0	0	0	0	0	0	0	0	0	0	0	0	0	0	0	0	0	0	0	0	0	0	0	0	0	0	0	0
Otu1370	0	0	0	0	0	0	0	0	0	0	0	0	0	0	0	0	0	0	0	0	0	0	0	0	0	0	0	0	0	0	0	0	0	0	0	0	0	0	0	0	0	0	0	0	0	0	0.0222469	0	0
Otu1371	0	0	0	0	0	0	0	0	0	0	0	0	0	0	0	0	0	0	0	0	0	0	0	0	0	0	0	0	0	0	0	0	0	0	0	0	0	0	0	0	0	0	0	0	0	0	0.0222469	0	0
Otu1372	0	0	0	0	0	0	0	0	0	0	0	0	0	0.0222469	0	0	0	0	0	0	0	0	0	0	0	0	0	0	0	0	0	0	0	0	0	0	0	0	0	0	0	0	0	0	0	0	0	0	0
Otu1373	0	0	0	0	0	0	0	0	0	0	0	0	0	0	0	0	0	0	0	0	0	0	0	0	0	0	0	0	0	0	0	0	0	0	0	0	0	0	0	0	0	0	0	0	0	0	0	0	0
Otu1374	0	0	0	0	0	0	0	0	0	0	0	0	0	0	0	0	0	0	0	0	0	0	0	0	0	0	0	0	0	0	0	0	0	0	0	0	0	0	0	0	0	0	0	0	0	0	0	0	0
Otu1375	0	0	0	0	0	0	0	0	0	0	0	0	0	0	0	0	0	0	0	0	0	0	0	0	0	0	0	0	0	0	0	0	0	0	0	0	0	0	0	0	0	0	0	0	0	0	0	0	0
Otu1376	0	0	0	0	0	0	0	0	0	0	0	0	0	0	0	0	0	0	0	0	0	0	0	0	0	0	0	0	0	0	0	0	0	0	0	0	0	0	0	0	0	0	0	0	0	0	0	0	0
Otu1377	0	0	0	0	0	0	0	0	0	0	0	0	0	0	0	0	0	0	0	0	0	0	0	0	0	0	0	0	0	0	0	0	0	0	0	0	0	0	0	0	0	0	0	0	0	0	0	0	0
Otu1378	0	0	0	0	0	0	0	0	0	0	0	0	0	0	0	0	0	0	0	0	0	0	0	0	0	0	0	0	0	0	0	0	0	0	0	0	0	0	0	0	0	0	0	0	0	0	0	0	0
Otu1379	0	0	0	0	0	0	0	0	0	0	0	0	0	0	0	0	0	0	0	0	0	0	0	0	0	0	0	0	0	0	0	0	0	0	0	0	0	0	0	0	0	0	0	0	0	0	0	0	0
Otu1380	0	0	0	0	0	0	0	0	0	0	0	0	0	0	0	0	0	0	0	0	0	0	0	0	0	0	0	0	0	0	0	0	0	0	0	0	0	0	0	0	0	0	0	0	0	0	0	0	0
Otu1381	0	0	0	0	0	0	0	0	0	0	0	0	0	0	0	0	0	0	0	0	0	0	0	0	0	0	0	0	0	0	0	0	0	0	0	0	0	0	0	0	0	0	0	0	0	0	0	0.0222469	0
Otu1382	0	0	0	0	0	0	0	0	0	0	0	0	0	0	0	0	0	0	0	0	0	0	0	0	0	0	0	0	0	0	0	0	0	0	0	0	0	0	0	0	0	0	0	0	0	0	0	0	0
Otu1383	0	0	0	0	0	0	0	0	0	0	0	0	0	0	0	0	0	0	0	0	0	0	0	0	0	0	0	0	0	0	0	0	0	0	0	0	0	0	0	0	0	0	0	0	0	0	0	0	0
Otu1384	0	0	0	0	0	0	0	0	0	0	0	0	0	0	0	0	0	0	0	0	0	0	0	0	0	0	0	0	0	0	0	0	0	0	0	0	0	0	0	0	0	0	0	0	0	0	0	0	0
Otu1385	0	0	0	0	0	0	0	0	0	0	0	0	0	0	0	0	0	0	0	0	0	0	0	0	0	0	0	0	0	0	0	0	0	0	0	0	0	0	0	0	0	0	0	0	0	0	0	0	0
Otu1386	0	0	0	0	0	0	0	0	0	0	0	0	0	0	0	0	0	0	0	0	0	0	0	0	0	0	0	0	0	0	0	0	0	0	0	0	0	0	0	0	0	0	0	0	0	0	0	0	0
Otu1387	0	0	0	0	0	0	0	0	0	0	0	0	0	0	0	0	0	0	0	0	0	0	0	0	0	0	0	0	0	0	0	0	0	0	0	0	0	0	0	0	0	0	0	0	0	0	0	0	0
Otu1388	0	0	0	0	0	0	0	0	0	0	0	0	0	0	0	0	0	0	0	0	0	0	0	0	0	0	0	0	0	0	0	0	0	0	0	0	0	0	0	0	0	0	0	0	0	0	0	0	0
Otu1389	0	0	0	0	0	0	0	0	0	0	0	0	0	0	0	0	0	0	0	0	0	0	0	0	0	0	0	0	0	0	0	0	0	0	0	0	0	0	0	0	0	0	0	0	0	0	0	0	0
Otu1390	0	0	0	0	0	0	0	0	0	0	0	0	0	0	0	0	0	0	0	0	0	0	0	0	0	0	0	0	0	0	0	0	0	0	0	0	0	0	0	0	0	0	0	0	0	0	0	0	0
Otu1391	0	0	0	0	0	0	0	0	0	0	0	0	0	0	0	0	0	0	0	0	0	0	0	0	0	0	0	0	0	0	0	0	0	0	0	0	0	0	0	0	0	0	0	0	0	0	0	0	0
Otu1392	0	0	0	0	0	0	0	0	0	0	0	0	0	0	0	0	0	0	0	0	0	0	0	0	0	0	0	0	0	0	0	0	0	0	0	0	0	0	0	0	0	0	0	0	0	0	0	0	0
Otu1393	0	0	0	0	0	0	0	0	0	0	0	0	0	0	0	0	0	0	0	0	0	0	0	0	0	0	0	0.0222469	0	0	0	0	0	0	0	0	0	0	0	0	0	0	0	0	0	0	0	0	0
Otu1394	0	0	0	0	0	0	0	0	0	0	0	0	0	0	0	0	0	0	0	0	0	0	0	0	0	0	0	0	0	0	0	0	0	0	0	0	0	0	0	0	0	0	0	0	0	0	0	0	0
Otu1395	0	0	0	0	0	0	0	0	0	0	0	0	0	0	0	0	0	0	0	0	0	0	0	0	0	0	0	0	0	0	0	0	0	0	0	0	0	0	0	0	0	0	0	0	0	0	0	0	0
Otu1396	0	0	0	0	0	0	0	0	0	0	0	0	0	0	0	0	0	0	0	0	0	0	0	0	0	0	0	0	0	0	0	0	0	0	0	0	0	0	0	0	0	0	0	0	0	0	0	0	0
Otu1397	0	0	0	0	0	0	0	0	0	0	0	0	0	0	0	0	0	0	0	0	0	0	0	0	0	0	0	0	0	0	0	0	0	0	0	0	0	0	0	0	0	0	0	0	0	0	0	0	0
Otu1398	0	0	0	0	0	0	0	0	0	0	0	0	0	0	0	0	0	0	0	0	0	0	0	0	0	0	0	0	0	0	0	0	0	0	0	0	0	0	0	0	0	0	0	0	0	0	0	0	0.0222469
Otu1399	0	0	0	0	0	0	0	0	0	0	0	0.0222469	0	0	0	0	0	0	0	0	0	0	0	0	0	0	0	0	0	0	0	0	0	0	0	0	0	0	0	0	0	0	0	0	0	0	0	0	0
Otu1400	0	0	0	0	0	0	0	0.0222469	0	0	0	0	0	0	0	0	0	0	0	0	0	0	0	0	0	0	0	0	0	0	0	0	0	0	0	0	0	0	0	0	0	0	0	0	0	0	0	0	0
Otu1401	0	0	0	0	0	0	0	0	0	0	0	0	0	0	0	0	0	0	0	0	0	0	0	0	0	0	0	0	0	0	0	0	0	0	0	0	0	0	0	0	0	0	0	0	0	0	0	0	0
Otu1402	0	0	0	0	0	0	0	0	0	0	0	0	0	0	0	0	0	0	0	0	0	0	0	0	0	0	0	0	0	0	0	0.0222469	0	0	0	0	0	0	0	0	0	0	0	0	0	0	0	0	0
Otu1403	0	0	0	0	0	0	0	0	0	0	0	0	0	0	0	0	0	0	0	0	0	0	0	0	0	0	0	0	0	0	0	0	0.0222469	0	0	0	0	0	0	0	0	0	0	0	0	0	0	0	0
Otu1404	0	0	0	0	0	0	0	0	0	0	0	0	0	0	0	0	0	0	0	0	0	0	0	0	0	0	0	0	0	0	0	0	0	0	0	0	0	0	0	0	0	0	0	0	0	0	0	0	0
Otu1405	0	0	0	0	0	0	0	0	0	0	0	0	0	0	0	0	0	0	0	0	0	0	0	0	0	0	0	0	0	0	0	0	0	0	0	0	0	0	0	0	0	0	0	0	0	0	0	0	0
Otu1406	0	0	0	0	0	0	0	0	0	0	0	0	0	0	0	0	0	0	0	0	0	0	0	0	0	0	0	0	0	0	0	0	0	0	0	0	0	0	0	0	0	0	0	0	0	0	0	0	0
Otu1407	0	0	0	0	0	0	0	0	0	0	0	0	0	0	0	0	0	0	0	0	0	0	0	0	0	0	0	0	0	0	0	0	0	0	0	0.0222469	0	0	0	0	0	0	0	0	0	0	0	0	0
Otu1408	0	0	0	0	0	0	0	0	0	0	0	0	0	0	0	0	0	0	0	0	0	0	0	0	0	0	0	0	0	0	0	0	0	0	0	0	0	0	0	0	0	0	0	0	0	0	0	0	0
Otu1409	0	0	0	0	0	0	0	0	0	0	0	0	0	0	0	0	0	0	0	0	0	0	0	0	0	0	0	0	0	0	0	0	0	0	0	0	0	0	0	0	0	0	0	0	0	0	0	0	0
Otu1410	0	0	0	0	0	0	0	0	0	0	0	0	0	0	0	0	0	0	0	0	0	0	0	0	0	0	0	0	0	0	0	0	0	0	0	0	0	0	0	0	0	0	0	0	0	0	0	0	0
Otu1411	0	0	0	0	0	0	0	0	0	0	0	0	0	0	0	0	0	0	0	0	0	0	0	0	0	0	0	0	0	0	0	0	0	0	0	0	0	0	0	0	0	0	0	0	0	0	0	0	0
Otu1412	0	0	0	0	0	0	0	0	0	0	0	0	0	0	0	0	0	0	0	0	0	0	0	0	0	0	0	0	0	0	0	0	0	0	0	0	0	0	0	0	0	0	0	0	0	0	0	0	0
Otu1413	0	0	0	0	0	0	0	0	0	0	0	0	0	0	0	0	0	0	0	0	0	0	0	0	0	0	0	0	0	0	0	0	0	0	0	0	0	0	0	0	0	0	0	0	0	0	0	0	0
Otu1414	0	0	0	0	0	0	0	0	0	0	0	0	0	0	0	0	0	0	0	0	0	0	0	0	0	0	0	0	0	0	0	0	0	0	0	0	0	0	0	0	0	0	0	0	0	0	0	0	0
Otu1415	0	0	0.0222469	0	0	0	0	0	0	0	0	0	0	0	0	0	0	0	0	0	0	0	0	0	0	0	0	0	0	0	0	0	0	0	0	0	0	0	0	0	0	0	0	0	0	0	0	0	0
Otu1416	0	0	0	0	0	0	0	0	0	0	0	0	0	0	0	0.0222469	0	0	0	0	0	0	0	0	0	0	0	0	0	0	0	0	0	0	0	0	0	0	0	0	0	0	0	0	0	0	0	0	0
Otu1417	0	0	0	0	0	0	0	0	0	0	0	0	0	0	0	0	0	0	0	0	0	0	0	0	0	0.0222469	0	0	0	0	0	0	0	0	0	0	0	0	0	0	0	0	0	0	0	0	0	0	0
Otu1418	0	0	0	0	0	0	0	0	0	0	0	0	0	0	0	0	0	0	0	0	0	0	0	0	0	0	0	0	0	0	0	0	0	0	0	0	0	0	0	0	0	0	0	0	0	0	0	0	0
Otu1419	0	0	0	0	0	0	0	0	0	0	0	0	0	0	0	0	0	0	0	0	0	0	0	0	0	0	0	0	0	0	0	0	0	0	0	0	0	0	0	0	0	0	0	0	0	0	0	0	0
Otu1420	0	0	0	0	0	0	0	0	0	0	0	0	0	0	0	0	0	0	0	0	0	0	0	0	0	0	0	0	0	0	0	0	0	0	0	0	0	0.0222469	0	0	0	0	0	0	0	0	0	0	0
Otu1421	0	0	0	0	0	0	0	0	0	0	0	0	0	0	0	0	0	0	0	0	0	0	0	0	0	0	0	0	0	0	0	0	0	0	0	0	0	0	0	0	0	0	0	0	0	0.0222469	0	0	0
Otu1422	0	0	0	0	0	0	0	0	0	0	0	0	0	0	0	0	0	0	0	0	0	0	0	0	0	0	0	0	0	0	0	0	0	0	0	0	0	0	0	0	0	0	0	0	0	0	0	0	0
Otu1423	0	0	0	0	0	0	0	0	0	0	0	0	0	0	0	0	0	0	0	0	0	0	0	0	0	0	0	0	0	0	0	0	0	0	0	0	0	0	0	0	0	0	0	0	0	0	0	0	0
Otu1424	0	0	0	0	0	0	0	0	0	0	0	0	0	0	0	0	0	0	0	0	0	0	0	0	0	0	0	0	0	0	0	0	0	0	0	0	0	0	0	0	0	0	0	0	0	0	0	0	0
Otu1425	0	0	0	0	0	0	0	0	0	0	0	0	0	0	0	0	0	0	0	0	0	0	0	0	0	0	0	0	0	0	0	0	0	0	0	0	0	0	0	0	0	0	0	0	0	0	0	0	0
Otu1426	0	0	0	0	0	0	0	0	0	0	0	0	0	0	0	0	0	0	0	0	0	0	0	0	0	0	0	0	0	0	0	0	0	0	0	0	0	0	0	0	0	0	0	0	0	0	0	0	0
Otu1427	0	0	0	0	0	0	0	0	0	0	0	0	0	0	0	0	0	0	0	0	0	0	0	0	0	0	0	0	0	0	0	0	0	0	0	0	0	0	0	0	0	0	0	0	0	0	0	0	0
Otu1428	0	0	0	0	0	0	0	0	0	0	0	0	0	0	0	0	0	0	0	0	0	0	0	0	0	0	0	0	0	0	0	0	0	0	0	0	0	0	0	0	0	0	0	0	0	0	0	0	0
Otu1429	0	0	0	0	0	0	0	0	0	0	0	0	0	0	0	0	0	0	0	0	0	0	0	0	0	0	0	0	0	0	0	0	0	0	0	0	0	0	0	0	0	0	0.0222469	0	0	0	0	0	0
Otu1430	0	0	0	0	0	0	0	0	0	0	0	0	0	0	0	0	0	0	0	0	0	0	0	0	0	0	0	0	0	0	0	0	0	0	0	0	0	0	0	0	0	0	0	0	0	0	0	0	0
Otu1431	0	0	0	0	0	0	0	0	0	0	0	0	0	0	0	0	0	0	0	0	0	0	0	0	0	0	0	0	0	0	0	0	0	0	0	0	0	0	0	0	0	0	0	0	0	0	0	0	0
Otu1432	0	0	0	0	0	0	0	0	0	0	0.0222469	0	0	0	0	0	0	0	0	0	0	0	0	0	0	0	0	0	0	0	0	0	0	0	0	0	0	0	0	0	0	0	0	0	0	0	0	0	0
Otu1433	0	0	0	0	0	0	0	0	0	0	0	0	0	0	0	0	0	0	0	0	0	0	0	0	0	0	0	0	0	0	0	0	0	0	0	0	0	0	0	0	0	0	0	0	0	0	0	0	0
Otu1434	0	0.0222469	0	0	0	0	0	0	0	0	0	0	0	0	0	0	0	0	0	0	0	0	0	0	0	0	0	0	0	0	0	0	0	0	0	0	0	0	0	0	0	0	0	0	0	0	0	0	0
Otu1435	0	0	0	0	0	0	0	0	0	0	0	0	0	0	0	0	0	0	0	0	0	0	0	0	0	0	0	0	0	0	0	0	0	0	0	0	0	0	0	0	0	0	0	0	0	0	0	0	0
Otu1436	0	0	0	0	0	0	0	0	0	0	0	0	0	0	0	0	0	0	0	0	0	0	0	0	0	0	0	0	0	0	0	0	0	0	0	0	0	0	0	0	0	0	0	0	0	0	0	0	0
Otu1437	0	0	0	0	0	0	0	0	0	0	0	0	0	0	0	0	0	0	0	0	0	0	0	0	0	0	0	0	0	0	0	0	0	0	0	0	0	0	0	0	0	0	0	0	0	0	0	0	0
Otu1438	0	0	0	0	0	0	0	0	0	0	0	0	0	0	0	0	0	0	0	0	0	0	0	0	0	0	0	0	0	0	0	0	0	0	0	0	0	0	0	0	0	0	0	0	0	0	0	0	0
Otu1439	0	0	0	0	0	0	0	0	0	0	0	0	0	0	0	0	0	0	0	0	0	0	0	0	0	0	0	0	0	0	0	0	0	0	0	0	0	0	0	0	0	0	0	0	0	0	0	0	0
Otu1440	0	0	0	0	0	0	0	0	0	0	0	0	0	0	0	0	0	0	0	0	0	0	0	0	0	0	0	0	0	0	0	0	0	0	0	0	0	0	0	0	0	0	0	0	0	0	0	0	0
Otu1441	0	0	0	0	0	0	0	0	0	0	0	0	0	0	0	0	0	0	0	0	0	0	0	0	0	0	0	0	0	0	0	0	0	0	0	0	0	0	0	0	0	0	0	0	0	0	0	0	0
Otu1442	0	0	0	0	0	0	0	0	0	0	0	0	0	0	0	0	0	0	0	0	0	0	0	0	0	0	0	0	0	0	0	0	0	0	0	0	0	0	0	0	0	0	0	0	0	0	0	0	0
Otu1443	0	0	0	0	0	0	0	0	0	0	0	0	0	0	0	0	0	0	0	0	0	0	0	0	0	0	0	0	0	0	0	0	0	0	0	0	0	0	0	0	0	0	0	0	0	0	0	0	0
Otu1444	0	0	0	0	0	0	0	0	0	0	0	0	0	0	0	0	0	0	0	0	0	0	0	0	0	0	0	0	0	0	0	0	0	0	0	0	0	0	0	0	0	0	0	0	0	0	0	0	0
Otu1445	0	0	0	0	0	0	0	0	0	0	0	0	0	0	0	0	0	0	0	0	0	0	0	0	0	0	0	0	0	0.0222469	0	0	0	0	0	0	0	0	0	0	0	0	0	0	0	0	0	0	0
Otu1446	0	0	0	0	0	0	0	0	0	0	0	0	0	0	0	0	0	0	0	0	0	0	0	0	0	0	0	0	0	0	0	0	0	0	0	0	0	0	0	0	0	0	0	0	0	0	0	0	0
Otu1447	0	0	0	0	0	0	0	0	0	0	0	0	0	0	0	0	0	0	0	0	0	0	0	0	0	0	0	0	0	0	0	0	0	0	0	0	0	0	0	0	0	0	0	0	0	0	0	0	0
Otu1448	0	0	0	0	0	0	0	0	0	0	0	0	0	0	0	0	0	0	0	0	0	0	0	0	0	0	0	0	0	0	0	0	0	0	0	0	0	0	0	0	0	0	0	0	0	0	0	0	0
Otu1449	0	0	0	0	0	0	0	0	0	0	0	0	0	0	0	0	0	0	0	0	0	0	0	0	0	0	0	0	0	0	0	0	0	0	0	0	0	0	0	0	0	0	0	0	0	0	0	0	0
Otu1450	0	0	0	0	0	0	0	0	0	0	0	0	0	0	0	0	0	0	0	0	0	0	0	0	0	0	0	0	0	0	0	0	0	0	0	0	0	0	0	0	0	0	0	0	0	0	0	0	0
Otu1451	0	0	0	0	0	0	0	0	0	0	0	0	0	0	0	0	0	0	0	0	0	0	0	0	0	0	0	0	0	0	0	0	0	0	0	0	0	0	0	0	0	0	0	0	0	0	0	0	0
Otu1452	0	0	0	0	0	0	0	0	0	0	0	0	0	0	0	0	0	0	0	0	0	0	0	0	0	0	0	0	0	0	0	0	0	0	0	0	0	0	0	0	0	0	0	0	0	0	0	0	0
Otu1453	0	0	0	0	0	0	0	0	0	0	0	0	0	0	0	0	0	0	0	0	0	0	0	0	0	0	0	0	0	0	0	0	0	0	0	0	0	0	0	0	0	0	0	0	0	0	0.0222469	0	0
Otu1454	0	0	0	0	0	0	0	0	0	0	0	0	0	0.0222469	0	0	0	0	0	0	0	0	0	0	0	0	0	0	0	0	0	0	0	0	0	0	0	0	0	0	0	0	0	0	0	0	0	0	0
Otu1455	0	0	0	0	0	0	0	0	0	0	0	0	0	0	0	0	0	0	0	0	0	0	0	0	0	0	0	0	0	0	0	0	0	0	0	0	0	0	0	0	0	0	0	0	0	0	0	0	0
Otu1456	0	0	0	0	0	0	0	0	0	0	0	0	0	0	0	0	0	0	0	0	0	0	0	0	0	0	0	0	0	0	0	0	0	0	0	0	0	0	0	0	0	0	0	0	0	0	0	0	0
Otu1457	0	0	0	0	0	0	0	0	0	0	0	0	0	0	0	0	0	0	0	0	0	0	0	0	0	0	0	0	0	0	0	0	0	0	0	0	0	0	0	0	0	0	0	0	0	0	0	0	0
Otu1458	0	0	0	0	0	0	0	0	0	0	0	0	0	0	0	0	0	0	0	0	0	0	0	0	0	0	0	0	0	0	0	0	0	0	0	0	0	0	0	0	0	0	0	0	0	0	0	0	0
Otu1459	0	0	0	0	0	0	0	0	0	0	0	0	0	0	0	0	0	0	0	0	0	0	0	0	0	0	0	0	0	0	0	0	0	0	0	0	0	0	0	0	0	0	0	0	0	0	0	0	0
Otu1460	0	0	0	0	0	0	0	0	0	0	0	0	0	0	0	0	0	0	0	0	0	0	0	0	0	0	0	0	0	0	0	0	0	0	0	0	0	0	0	0	0	0	0	0	0	0	0	0	0
[truncated: 84 more columns]
